# Supplementary material for: Enrichments/Derichments of Root-Associated Bacteria Related to Plant Growth and Nutrition Caused by the Growth of an EPSPS-Transgenic Maize Line in the Field
Source: Front Microbiol. 2019 Jun 18;10:1335. doi: 10.3389/fmicb.2019.01335 (PMC6591461; doi:10.3389/fmicb.2019.01335)
Supplement: Supplementary file 13 [file Table_1.XLSX]

## Sheet: Table S1 Statistics of sequenci
Table S1 Statistics of sequencing samples
#SampleName	ReadsLength(bp)	RawData(Mbp)	Adapter(%)	NBase(%)	PloyBase(%)	LowQuality(%)	CleanData(Mbp)	DataUtilizationRatio(%)	RawReads	CleanReads	ReadUtilizationRatio(%)
CC2FRh1	298:297	49.57	0	0	0.005	3.671	44.77	90.31	83318*2	77868*2	93.46
CC2FRh2	297:297	86.52	0	0.021	0.053	22.54	44.99	52	145663*2	83345*2	57.22
CC2FRh3	296:297	49.2	0	0	0.007	3.711	44.41	90.27	82960*2	77529*2	93.45
CC2FRh4	294:297	49.54	0	0	0.003	3.552	44.9	90.63	83826*2	78643*2	93.82
CC2FRt1	299:295	58.44	0	0.052	0.034	10.768	44	75.29	98387*2	78284*2	79.57
CC2FRt2	298:295	59.68	0	0.032	0.023	11.335	44.06	73.82	100648*2	78589*2	78.08
CC2FRt3	297:295	58.21	0	0.035	0.035	10.279	44.44	76.34	98336*2	79266*2	80.61
CC2FRt4	296:295	56.4	0	0.052	0.031	9.407	43.96	77.94	95438*2	78381*2	82.13
CC2FSS1	293:298	50.03	0	0	0.012	4.36	44.46	88.87	84649*2	78205*2	92.39
CC2FSS2	300:298	91.28	0	0.021	0.063	24.236	44.47	48.72	152647*2	81934*2	53.68
CC2FSS3	299:298	50.41	0	0	0.016	5.292	44.49	88.25	84441*2	77248*2	91.48
CC2FSS4	299:297	49.16	0	0	0.01	4.5	44	89.5	82483*2	76305*2	92.51
CC2TRh1	298:294	50.59	0	0	0.01	4.906	44.4	87.77	85455*2	77816*2	91.06
CC2TRh2	297:294	87.42	0	0.02	0.121	22.968	44.85	51.31	147912*2	83034*2	56.14
CC2TRh3	296:294	51.27	0	0	0.012	4.961	44.96	87.69	86902*2	79113*2	91.04
CC2TRh4	294:294	50.54	0	0	0.008	4.518	44.88	88.79	85959*2	79183*2	92.12
CC2TRt1	298:294	60.23	0	0.042	0.024	11.372	44.41	73.73	101745*2	79337*2	77.98
CC2TRt2	297:294	59.06	0	0.04	0.026	10.556	44.88	75.99	99939*2	80040*2	80.09
CC2TRt3	296:294	56.94	0	0.042	0.026	9.579	44.25	77.72	96503*2	79012*2	81.88
CC2TRt4	297:293	59.95	0	0.038	0.022	11.469	44.52	74.26	101607*2	79691*2	78.43
CC2TSS1	293:295	50.38	0	0	0.013	4.598	44.59	88.51	85677*2	78722*2	91.88
CC2TSS2	300:295	49.27	0	0	0.01	3.84	44.27	89.85	82810*2	77037*2	93.03
CC2TSS3	299:295	50.88	0	0	0.012	5.424	44.75	87.96	85654*2	77992*2	91.05
CC2TSS4	299:294	51.59	0	0	0.008	5.691	44.97	87.16	87003*2	78578*2	90.32
Z958FRh1	293:296	50.31	0	0	0.004	4.644	44.37	88.2	85410*2	78387*2	91.78
Z958FRh2	300:296	49.51	0	0	0.008	3.924	44.21	89.3	83068*2	77102*2	92.82
Z958FRh3	299:296	50.8	0	0	0.006	5.418	44.49	87.57	85384*2	77671*2	90.97
Z958FRh4	299:295	50.72	0	0	0.005	5.273	44.57	87.87	85391*2	77757*2	91.06
Z958FRt1	297:294	59.96	0	0.047	0.03	11.582	44.37	74.01	101447*2	79374*2	78.24
Z958FRt2	294:294	60.99	0	0.034	0.034	11.854	44.75	73.37	103729*2	80695*2	77.79
Z958FRt3	293:294	60.77	0	0.039	0.032	11.819	44.89	73.87	103519*2	80875*2	78.13
Z958FRt4	299:294	60.07	0	0.06	0.028	11.348	44.49	74.06	101300*2	79342*2	78.32
Z958FSS1	298:296	97.34	0	0.02	0.076	25.769	44.31	45.52	163864*2	81977*2	50.03
Z958FSS2	297:296	49.79	0	0	0.01	4.542	44.2	88.77	83969*2	77438*2	92.22
Z958FSS3	296:296	49.98	0	0	0.009	4.636	44.11	88.26	84418*2	77542*2	91.85
Z958FSS4	294:296	97.62	0	0.017	0.108	26.399	43.97	45.04	165452*2	82276*2	49.73
Z958TRh1	293:293	99.89	0	0.017	0.075	27.235	44.57	44.62	170460*2	84466*2	49.55
Z958TRh2	300:293	92.11	0	0.022	0.089	24.479	44.39	48.19	155335*2	81976*2	52.77
Z958TRh3	299:293	51.18	0	0	0.01	5.88	44.48	86.91	86448*2	77823*2	90.02
Z958TRh4	299:300	51.92	0	0	0.028	6.01	44.65	86	86672*2	77909*2	89.89
Z958TRt1	294:293	61.95	0	0.036	0.027	12.339	44.83	72.36	105540*2	80784*2	76.54
Z958TRt2	293:293	63.7	0	0.032	0.027	14.054	44.25	69.47	108695*2	80204*2	73.79
Z958TRt3	300:293	62.23	0	0.058	0.031	12.77	44.39	71.33	104943*2	79153*2	75.42
Z958TRt4	299:293	62.03	0	0.046	0.03	12.589	44.46	71.67	104788*2	79527*2	75.89
Z958TSS1	298:293	50.55	0	0	0.007	5.172	44.02	87.08	85540*2	77356*2	90.43
Z958TSS2	297:293	50.39	0	0	0.009	4.678	44.63	88.57	85410*2	78335*2	91.72
Z958TSS3	296:293	88.35	0	0.021	0.091	23.611	44.11	49.92	150007*2	82084*2	54.72
Z958TSS4	294:293	50.41	0	0	0.007	4.666	44.7	88.68	85876*2	78854*2	91.82
