# Supplementary material for: Enrichments/Derichments of Root-Associated Bacteria Related to Plant Growth and Nutrition Caused by the Growth of an EPSPS-Transgenic Maize Line in the Field
Source: Front Microbiol. 2019 Jun 18;10:1335. doi: 10.3389/fmicb.2019.01335 (PMC6591461; doi:10.3389/fmicb.2019.01335)
Supplement: Supplementary file 14 [file Table_2.XLSX]

## Sheet: Table S2 Statistics of reads sp
Table S2 Statistics of reads splicing into tags
#SampleName	TotalPairsReadNumber	ConnectTagNumber	ConnectRatio(%)	AverageLengthAndSD	TagsWithoutPrimer	TagUtilizationRatio(%)	AverageLengthAndSD
CC2FRh1	77868	77390	99.39	462/10	76267	97.94	422/10
CC2FRh2	83345	72421	86.89	461/10	71518	85.81	422/10
CC2FRh3	77529	77037	99.37	462/9	75870	97.86	422/9
CC2FRh4	78643	78148	99.37	464/8	77179	98.14	424/8
CC2FRt1	78284	77235	98.66	457/10	76283	97.44	417/10
CC2FRt2	78589	77581	98.72	458/10	76490	97.33	418/10
CC2FRt3	79266	77971	98.37	458/10	76903	97.02	418/10
CC2FRt4	78381	77251	98.56	457/10	75769	96.67	417/10
CC2FSS1	78205	77641	99.28	460/10	76145	97.37	420/10
CC2FSS2	81934	73243	89.39	460/10	71986	87.86	420/10
CC2FSS3	77248	76673	99.26	460/10	75314	97.5	420/10
CC2FSS4	76305	75760	99.29	460/10	74475	97.6	420/10
CC2TRh1	77816	77357	99.41	458/11	75807	97.42	418/11
CC2TRh2	83034	71058	85.58	458/11	69517	83.72	419/11
CC2TRh3	79113	78603	99.36	457/11	76875	97.17	417/11
CC2TRh4	79183	78589	99.25	458/11	77368	97.71	418/11
CC2TRt1	79337	78386	98.8	453/10	77280	97.41	414/10
CC2TRt2	80040	79119	98.85	454/11	77792	97.19	415/11
CC2TRt3	79012	77876	98.56	456/11	75996	96.18	416/11
CC2TRt4	79691	78550	98.57	454/11	77384	97.11	414/11
CC2TSS1	78722	78201	99.34	459/11	76742	97.48	420/11
CC2TSS2	77037	76634	99.48	459/10	75211	97.63	419/10
CC2TSS3	77992	77443	99.3	459/11	76143	97.63	419/11
CC2TSS4	78578	78072	99.36	459/10	76622	97.51	419/10
Z958FRh1	78387	77814	99.27	462/9	76611	97.73	422/9
Z958FRh2	77102	76716	99.5	463/9	75720	98.21	423/9
Z958FRh3	77671	77159	99.34	464/8	76286	98.22	424/8
Z958FRh4	77757	77283	99.39	461/10	76117	97.89	421/10
Z958FRt1	79374	78164	98.48	456/10	77149	97.2	416/10
Z958FRt2	80695	79223	98.18	455/10	78234	96.95	415/10
Z958FRt3	80875	79462	98.25	457/10	78324	96.85	417/10
Z958FRt4	79342	78374	98.78	458/10	77383	97.53	418/10
Z958FSS1	81977	71493	87.21	460/10	70503	86	420/10
Z958FSS2	77438	76946	99.36	460/10	75611	97.64	420/10
Z958FSS3	77542	76980	99.28	460/10	75621	97.52	420/10
Z958FSS4	82276	68532	83.3	460/10	67653	82.23	420/10
Z958TRh1	84466	64421	76.27	457/11	63101	74.71	417/11
Z958TRh2	81976	71084	86.71	457/11	69773	85.11	417/11
Z958TRh3	77823	77328	99.36	457/11	75466	96.97	417/11
Z958TRh4	77909	77435	99.39	456/11	75561	96.99	416/11
Z958TRt1	80784	79757	98.73	454/10	78648	97.36	414/10
Z958TRt2	80204	78795	98.24	454/11	77622	96.78	414/11
Z958TRt3	79153	78368	99.01	454/10	77012	97.3	414/10
Z958TRt4	79527	78502	98.71	455/11	77261	97.15	415/11
Z958TSS1	77356	76879	99.38	459/10	75319	97.37	419/10
Z958TSS2	78335	77873	99.41	459/10	76330	97.44	419/10
Z958TSS3	82084	69442	84.6	459/10	68366	83.29	419/10
Z958TSS4	78854	78408	99.43	455/10	77110	97.79	415/10
Summary of Sample's Reads and Tags
48 Samples Clean Reads
Total pairs read number: 3804059
Average read number and SD: 79251/1854
48 Samples Tags
Total connect tag number: 3674677
Average connect tag number and SD: 76555/3159
Average tag length and SD: 458/11
48 Samples Tags without primer:
Total noprimer tag number: 3613717
Average noprimer tag number and SD: 75285/3137
Average noprimer tag length and SD: 418/11
