# Supplementary material for: Enrichments/Derichments of Root-Associated Bacteria Related to Plant Growth and Nutrition Caused by the Growth of an EPSPS-Transgenic Maize Line in the Field
Source: Front Microbiol. 2019 Jun 18;10:1335. doi: 10.3389/fmicb.2019.01335 (PMC6591461; doi:10.3389/fmicb.2019.01335)
Supplement: Supplementary file 15 [file Table_3.XLSX]

## Sheet: Table S3 Statistics of OUT of s
Table S3 Statistics of OUT of samples
Sample name	Tag number	OTU number
CC2FRh1	42854	2992
CC2FRh2	39934	2748
CC2FRh3	42869	2676
CC2FRh4	45050	2231
CC2FRt1	49126	2662
CC2FRt2	45855	2689
CC2FRt3	46575	2720
CC2FRt4	44286	2425
CC2FSS1	39053	3378
CC2FSS2	38848	3418
CC2FSS3	38213	3334
CC2FSS4	39056	3345
CC2TRh1	42174	2680
CC2TRh2	38543	2761
CC2TRh3	40843	2759
CC2TRh4	41570	2498
CC2TRt1	49874	1745
CC2TRt2	55169	2009
CC2TRt3	50557	2120
CC2TRt4	51314	1926
CC2TSS1	42703	3094
CC2TSS2	40638	3231
CC2TSS3	37029	3105
CC2TSS4	37443	3262
Z958FRh1	41328	2823
Z958FRh2	43255	2578
Z958FRh3	45467	2287
Z958FRh4	39232	2796
Z958FRt1	43628	2484
Z958FRt2	49659	2590
Z958FRt3	41787	2611
Z958FRt4	46824	2529
Z958FSS1	41609	3344
Z958FSS2	38510	3225
Z958FSS3	41920	3352
Z958FSS4	41466	3190
Z958TRh1	35571	2614
Z958TRh2	38079	2744
Z958TRh3	41415	2806
Z958TRh4	38622	2659
Z958TRt1	49430	2084
Z958TRt2	51531	2092
Z958TRt3	48333	2279
Z958TRt4	47182	2089
Z958TSS1	41843	3457
Z958TSS2	40149	3394
Z958TSS3	38290	3275
Z958TSS4	43599	2825
