# Supplementary material for: Enrichments/Derichments of Root-Associated Bacteria Related to Plant Growth and Nutrition Caused by the Growth of an EPSPS-Transgenic Maize Line in the Field
Source: Front Microbiol. 2019 Jun 18;10:1335. doi: 10.3389/fmicb.2019.01335 (PMC6591461; doi:10.3389/fmicb.2019.01335)
Supplement: Supplementary file 16 [file Table_4.XLSX]

## Sheet: Alpha diversity stati
Table S4 Alpha diversity statistics
Sample Name	sobs	chao	ace	shannon	simpson	coverage
CC2FRh1	2992	3933.02	3905.61	6.02639	0.015629	0.978135
CC2FRh2	2748	3713.55	3748.77	5.49169	0.047773	0.976386
CC2FRh3	2676	3634.59	3674.87	5.1735	0.058	0.978539
CC2FRh4	2231	3186.14	3161.36	4.29265	0.093973	0.981709
CC2FRt1	2662	3611.42	3618.21	4.97177	0.065981	0.981639
CC2FRt2	2689	3588.71	3565.5	5.34994	0.036554	0.980918
CC2FRt3	2720	3492.62	3535.21	6.00732	0.01155	0.982265
CC2FRt4	2425	3382.45	3379.72	4.94957	0.063144	0.9804
CC2FSS1	3378	4165.27	4168.65	6.70001	0.005115	0.976289
CC2FSS2	3418	4340.68	4400.28	6.70919	0.004511	0.973564
CC2FSS3	3334	4157.81	4163.26	6.7004	0.00485	0.975349
CC2FSS4	3345	4152.33	4225.57	6.77973	0.00355	0.975727
CC2TRh1	2680	3463.19	3470.33	6.25454	0.006733	0.981126
CC2TRh2	2761	3640.66	3621.32	6.43011	0.005021	0.977791
CC2TRh3	2759	3435.98	3447.14	6.58771	0.003624	0.981613
CC2TRh4	2498	3277.69	3222.28	5.9963	0.009608	0.98179
CC2TRt1	1745	2439.71	2413.76	4.10735	0.11958	0.987869
CC2TRt2	2009	2604.15	2608.45	4.71296	0.05838	0.989034
CC2TRt3	2120	2907.29	2898.94	5.03045	0.039751	0.986016
CC2TRt4	1926	2606.92	2562.02	5.1594	0.026647	0.988151
CC2TSS1	3094	3742.68	3756.06	6.62822	0.004471	0.981336
CC2TSS2	3231	4090.48	4061.13	6.67668	0.003881	0.977312
CC2TSS3	3105	3748.51	3815.66	6.78515	0.00315	0.977936
CC2TSS4	3262	3944.12	4031.88	6.87017	0.002829	0.976498
Z958FRh1	2823	3603.74	3639.05	5.83155	0.025355	0.979215
Z958FRh2	2578	3475.35	3473.24	4.41829	0.166677	0.979656
Z958FRh3	2287	3366.31	3384.71	3.76984	0.221151	0.980095
Z958FRh4	2796	3697.63	3762.33	5.67001	0.031411	0.976397
Z958FRt1	2484	3462.64	3442.94	5.20486	0.051075	0.979784
Z958FRt2	2590	3476.21	3479.71	5.2237	0.056589	0.982803
Z958FRt3	2611	3397.98	3452.88	5.82732	0.019805	0.980209
Z958FRt4	2529	3400.15	3508.17	5.11621	0.046107	0.981142
Z958FSS1	3344	4111.1	4195.06	6.63204	0.004715	0.977337
Z958FSS2	3225	3923.36	3940.55	6.74743	0.003919	0.977772
Z958FSS3	3352	4237.99	4204.63	6.76957	0.003453	0.977624
Z958FSS4	3190	4086.07	4095.98	6.58426	0.004711	0.977114
Z958TRh1	2614	3433.01	3447.09	6.28902	0.005586	0.976891
Z958TRh2	2744	3684.94	3625.41	6.4257	0.005066	0.977547
Z958TRh3	2806	3461.84	3492.62	6.58688	0.003817	0.98177
Z958TRh4	2659	3332.34	3401.94	6.29323	0.007455	0.980193
Z958TRt1	2084	2783.58	2814.11	4.84936	0.070723	0.986243
Z958TRt2	2092	2757.49	2764.27	5.2737	0.024387	0.987425
Z958TRt3	2279	2950.26	2958.73	5.28714	0.048955	0.985827
Z958TRt4	2089	2661.64	2717.49	5.27958	0.033567	0.986647
Z958TSS1	3457	4056.69	4126.1	6.84221	0.003939	0.979901
Z958TSS2	3394	4100.4	4117.89	6.85038	0.00334	0.978032
Z958TSS3	3275	4147.21	4131.7	6.74416	0.0034	0.975137
Z958TSS4	2825	3608.68	3610.82	5.97999	0.017584	0.980963

## Sheet: Statistics of Alpha diversity
Statistics of Alpha diversity
#Alpha	mean(CC2.FRh)	SD(CC2.FRh)	mean(CC2.FRt)	SD(CC2.FRt)	mean(CC2.FSS)	SD(CC2.FSS)	mean(CC2.TRh)	SD(CC2.TRh)	mean(CC2.TRt)	SD(CC2.TRt)	mean(CC2.TSS)	SD(CC2.TSS)	mean(Z958.FRh)	SD(Z958.FRh)	mean(Z958.FRt)	SD(Z958.FRt)	mean(Z958.FSS)	SD(Z958.FSS)	mean(Z958.TRh)	SD(Z958.TRh)	mean(Z958.TRt)	SD(Z958.TRt)	mean(Z958.TSS)	SD(Z958.TSS)	p-vaule
sobs	2661.75	317.413	2624	134.766	3368.75	37.7834	2674.5	123.565	1950	158.095	3173	85.9263	2621	248.216	2553.5	57.9339	3277.75	82.4313	2705.75	85.8618	2136	95.3904	3237.75	285.327	3e-05
chao	3616.83	313.655	3518.8	104.469	4204.02	91.2586	3454.38	148.702	2639.52	194.882	3881.45	167.878	3535.76	145.126	3434.25	41.0069	4089.63	129.269	3478.03	148.69	2788.24	120.062	3978.25	249.135	4e-05
ace	3622.65	322.224	3524.66	102.534	4239.44	110.869	3440.27	164.571	2620.79	203.17	3916.18	152.904	3564.83	168.666	3470.92	29.2873	4109.06	122.607	3491.77	96.4795	2813.65	104.457	3996.62	257.267	4e-05
shannon	5.24606	0.72653	5.31965	0.49389	6.72233	0.0385	6.31716	0.25353	4.75254	0.46925	6.74005	0.10876	4.92242	0.99465	5.34302	0.32625	6.68333	0.08943	6.39871	0.14058	5.17244	0.21546	6.60418	0.41892	7e-05
simpson	0.05384	0.03227	0.04431	0.02555	0.00451	0.00068	0.00625	0.00258	0.06109	0.04111	0.00358	0.00074	0.11115	0.09815	0.04339	0.0163	0.0042	0.00062	0.00548	0.00151	0.04441	0.02026	0.00707	0.00702	0.00012
coverage	0.97869	0.00222	0.98131	0.00082	0.97523	0.00118	0.98058	0.00188	0.98777	0.00127	0.97827	0.00213	0.97884	0.00167	0.98098	0.00134	0.97746	0.00029	0.9791	0.00228	0.98654	0.00068	0.97851	0.00255	0.00034

## Sheet: different sampling stages
Statistics of Alpha diversity in different sampling stages
#Alpha	mean(CC2.F)	SD(CC2.F)	mean(CC2.T)	SD(CC2.T)	mean(Z958.F)	SD(Z958.F)	mean(Z958.T)	SD(Z958.T)	p-vaule
sobs	2884.83	401.013	2599.17	536.694	2817.42	368.762	2693.17	497.476	0.58575
chao	3779.88	363.25	3325.11	560.021	3686.55	318.211	3414.84	535.296	0.12801
ace	3795.58	379.132	3325.75	580.751	3714.94	313.721	3434.01	528.986	0.10879
shannon	5.76268	0.8451	5.93659	0.93703	5.64959	0.95711	6.05845	0.70836	0.72627
simpson	0.03422	0.03099	0.02364	0.03506	0.05291	0.06949	0.01898	0.02189	0.30512
coverage	0.97841	0.00294	0.98221	0.00453	0.9791	0.00189	0.98138	0.00423	0.10879

## Sheet: different sampling compartments
Statistics of Alpha diversity in different sampling compartments
#Alpha	mean(CC2.Rh)	SD(CC2.Rh)	mean(CC2.Rt)	SD(CC2.Rt)	mean(CC2.SS)	SD(CC2.SS)	mean(Z958.Rh)	SD(Z958.Rh)	mean(Z958.Rt)	SD(Z958.Rt)	mean(Z958.SS)	SD(Z958.SS)	p-vaule
sobs	2668.12	223.09	2287	385.083	3270.88	121.343	2663.38	177.81	2344.75	234.819	3257.75	195.601	0
chao	3535.6	243.267	3079.16	491.783	4042.73	213.022	3506.9	139.477	3111.24	355.152	4033.94	193.15	0
ace	3531.46	256.143	3072.73	505.587	4077.81	212.47	3528.3	133.067	3142.29	358.435	4052.84	196.01	0
shannon	5.78161	0.7626	5.0361	0.53926	6.73119	0.07612	5.66057	1.02721	5.25773	0.27171	6.64375	0.2836	1e-05
simpson	0.03005	0.03311	0.0527	0.03293	0.00404	0.00082	0.05831	0.08556	0.0439	0.01703	0.00563	0.00486	5e-05
coverage	0.97964	0.00215	0.98454	0.00359	0.97675	0.00227	0.97897	0.00186	0.98376	0.00313	0.97798	0.00177	5e-05
