# Supplementary material for: Enrichments/Derichments of Root-Associated Bacteria Related to Plant Growth and Nutrition Caused by the Growth of an EPSPS-Transgenic Maize Line in the Field
Source: Front Microbiol. 2019 Jun 18;10:1335. doi: 10.3389/fmicb.2019.01335 (PMC6591461; doi:10.3389/fmicb.2019.01335)
Supplement: Supplementary file 17 [file Table_5.XLSX]

## Sheet: Table S5 OTUs table for biom of
Table S5 OTUs table for biom of surrounding soil samples, rhizospheric soil samples and root samples at the flowering and tasseling stages.
	CC2FRh1	CC2FRh2	CC2FRh3	CC2FRh4	CC2FRt1	CC2FRt2	CC2FRt3	CC2FRt4	CC2FSS1	CC2FSS2	CC2FSS3	CC2FSS4	CC2TRh1	CC2TRh2	CC2TRh3	CC2TRh4	CC2TRt1	CC2TRt2	CC2TRt3	CC2TRt4	CC2TSS1	CC2TSS2	CC2TSS3	CC2TSS4	Z958FRh1	Z958FRh2	Z958FRh3	Z958FRh4	Z958FRt1	Z958FRt2	Z958FRt3	Z958FRt4	Z958FSS1	Z958FSS2	Z958FSS3	Z958FSS4	Z958TRh1	Z958TRh2	Z958TRh3	Z958TRh4	Z958TRt1	Z958TRt2	Z958TRt3	Z958TRt4	Z958TSS1	Z958TSS2	Z958TSS3	Z958TSS4
Otu1	0.009334	0.020033	0.004665	0.031077	23.1873	12.9386	7.42029	23.2805	0.035849	0.22395	0.185801	0.099857	0.026082	0.010378	0.088142	0.0433	32.8628	20.671	10.4338	5.22664	0.145189	0.191939	0.027006	0.077451	0.043554	0.235811	0.008798	0.012745	21.0828	22.5901	11.2332	19.27	0.045663	0.119449	0.042939	0.084407	0.118074	0.036766	0.08934	0.03107	25.4683	11.8104	20.9712	16.4046	0.038238	0.291414	0.080961	0.020643
Otu10	0.371027	1.19697	0.340572	0.603774	0.254448	0.287864	0.35212	0.535158	0.048652	0.066928	0.026169	0.064011	0.936596	0.256856	0.65862	0.687996	1.80455	0.77036	3.21617	0.781463	0.007025	0.007382	0.062113	0.093475	0.280681	0.323662	0.521257	0.813112	0.545521	0.310115	0.35657	1.55689	0.040857	0.044144	0.064408	0.031351	1.58275	0.593503	0.32114	0.800062	1.99879	5.29972	0.633108	2.29961	0.026289	0.012454	0.028728	0.013762
Otu100	0.107341	0.077628	0.083977	0.055494	0.024427	0.069785	0.090177	0.065483	0.151077	0.226524	0.204119	0.215076	0.14701	0.212749	0.119972	0.286264	0.076192	0.094256	0.104832	0.179288	0.419174	0.250997	0.216047	0.130866	0.084688	0.055485	0.063783	0.094311	0.025213	0.020137	0.114868	0.019221	0.192266	0.137627	0.171756	0.354507	0.104017	0.225846	0.193167	0.139817	0.04653	0.052396	0.132415	0.105973	0.119494	0.141971	0.203709	0.036698
Otu1000	0.002334	0	0.006998	0.00444	0	0.008723	0	0	0.007682	0.002574	0.002617	0.010242	0.016598	0	0.090591	0.007217	0	0.005438	0.001978	0.003898	0.002342	0.007382	0.018904	0.016024	0.004839	0	0	0.002549	0.004584	0	0.002393	0.002136	0.004807	0.00779	0.011927	0.004823	0	0.026261	0.019317	0.059552	0.004046	0.001941	0.002069	0.004239	0.00717	0.002491	0.01567	0.002294
Otu1001	0.011668	0.002504	0.002333	0.00444	0.004071	0.023989	0.019324	0.01129	0.015364	0	0.010468	0.017923	0.011856	0.018162	0.048968	0.012028	0.01203	0.016314	0.023736	0.027283	0.014051	0.012304	0.027006	0.03739	0.012098	0.004624	0	0.007647	0.025213	0.014096	0.007179	0.01495	0.004807	0.01558	0.016698	0.002412	0.014056	0.015757	0.03139	0.03366	0.024277	0.009703	0.031035	0.014836	0.021509	0.012454	0.005223	0.022936
Otu1002	0.014001	0.035058	0.016329	0.013319	0.004071	0.002181	0.057971	0	0.010242	0.054057	0.052338	0.069132	0.007113	0.023351	0.002448	0.002406	0.002005	0.001813	0	0	0.007025	0.029529	0.048611	0.07211	0.009679	0.016183	0.017595	0.028038	0.006876	0.006041	0.019145	0.002136	0.031243	0.01558	0.042939	0.01447	0.011245	0.010504	0.009658	0	0	0.013584	0	0.002119	0.050188	0.032379	0.073126	0.016055
Otu1003	0.004667	0.007512	0.013996	0.00444	0.008142	0.004362	0.004294	0.002258	0.038409	0.025741	0.028786	0.025604	0.004742	0.007784	0.002448	0.012028	0.00401	0	0.005934	0	0.088987	0.068901	0.027006	0.021366	0.00242	0.009247	0.002199	0.010196	0.013753	0.006041	0.009572	0.004271	0.02163	0.018177	0.014313	0.024116	0.014056	0.013131	0.009658	0.012946	0.002023	0.001941	0	0.006358	0.040628	0.024907	0.036563	0.029817
Otu1004	0	0.005008	0.002333	0	0.032569	0	0.002147	0.002258	0.005121	0.002574	0.002617	0.00256	0	0.002595	0.009794	0.012028	0.01203	0.030814	0.007912	0.009744	0.002342	0.002461	0.027006	0.042732	0.00242	0.002312	0.006598	0.005098	0	0.002014	0	0.004271	0.00721	0.005193	0.014313	0	0.02249	0.018383	0.009658	0.03107	0.012138	0.03299	0.031035	0.023314	0.028679	0.022416	0.01567	0.006881
Otu1005	0.014001	0.010017	0.016329	0.008879	0.01832	0.013085	0.008588	0.015806	0.023046	0.023167	0.052338	0.017923	0.009485	0.015567	0.007345	0.002406	0	0.005438	0.003956	0	0.014051	0.007382	0.005401	0.010683	0.016938	0.004624	0	0.017843	0.013753	0.022151	0.007179	0.006407	0.00721	0.051935	0.02624	0.024116	0	0.005252	0	0	0.002023	0.003881	0.006207	0.002119	0.011949	0.004981	0	0.004587
Otu1006	0.063005	0.037562	0.020994	0.017758	0.016285	0.008723	0.01503	0.013548	0.089622	0.157022	0.07589	0.06145	0.014227	0.127131	0.0759	0.067356	0.002005	0.001813	0	0	0.060886	0.059058	0.121526	0.07211	0.016938	0.020807	0.013196	0.030587	0.013753	0.014096	0.021538	0.010678	0.10815	0.057128	0.102576	0.06029	0.064659	0.068279	0.033804	0.025892	0.010115	0.005822	0.008276	0.004239	0.093206	0.112082	0.078349	0.048166
Otu1007	0	0.002504	0	0	0.004071	0	0	0.004516	0.005121	0.007722	0.005234	0	0.033196	0.007784	0.034278	0.012028	0.002005	0.00725	0.003956	0.005846	0.009367	0.004922	0	0.008012	0.00242	0	0	0	0.009168	0	0.002393	0	0.002403	0.002597	0	0.002412	0.019679	0.015757	0.012073	0.015535	0.008092	0.007762	0.002069	0.010597	0	0.004981	0.010447	0
Otu1008	0.009334	0.017529	0.009331	0.006659	0	0.004362	0	0	0.020485	0.018019	0.007851	0.005121	0.040309	0	0.007345	0	0	0	0	0	0.023418	0.019686	0.008102	0.018695	0.014518	0.011559	0.002199	0.007647	0.004584	0	0.011965	0	0.048067	0.020774	0.023855	0.053056	0.002811	0	0.014488	0	0	0	0	0	0.038238	0.044833	0.044398	0.009175
Otu1009	0.007001	0.075124	0.020994	0.057714	0.022391	0.010904	0.012882	0.004516	0.010242	0.010297	0.023552	0.010242	0.023711	0.012973	0.036726	0.016839	0.064162	0.090631	0.039559	0.11303	0.004684	0.007382	0.005401	0.032049	0.031456	0.034678	0.021994	0.045881	0.032089	0.020137	0.023931	0.032035	0.004807	0.010387	0.002385	0.021705	0.033735	0.023635	0.014488	0.137227	0.064738	0.110613	0.049656	0.097495	0.026289	0.002491	0.01567	0.009175
Otu101	0.298689	0.27295	0.221605	0.159822	0.111957	0.126486	0.19109	0.099354	0.335442	0.285729	0.272159	0.330295	0.225257	0.217938	0.261979	0.105846	0.036091	0.045315	0.057361	0.031181	0.38639	0.445396	0.796673	0.483401	0.278262	0.159519	0.114369	0.298226	0.093976	0.086591	0.148372	0.121732	0.324449	0.358348	0.400763	0.226692	0.182733	0.181202	0.226971	0.220082	0.066761	0.027168	0.091035	0.063584	0.365653	0.348701	0.255941	0.135324
Otu1010	0.021002	0.03005	0.018662	0.013319	0.024427	0.026169	0.019324	0.013548	0.051212	0.069502	0.057572	0.066571	0.014227	0.025945	0.017139	0.007217	0.00802	0.018126	0.005934	0	0.051519	0.056597	0.018904	0.066768	0.029036	0.023119	0.021994	0.007647	0.027505	0.030206	0.026324	0.01495	0.0721	0.031161	0.038168	0.040997	0.014056	0.010504	0.02656	0.012946	0.016185	0.015525	0.012414	0.004239	0.054967	0.057287	0.070514	0.016055
Otu1011	0.116675	0.225372	0.081644	0.077691	0.227985	0.159197	0.324208	0.282256	0.120349	0.120984	0.14393	0.11778	0.08299	0.101186	0.13711	0.045706	0.078197	0.134133	0.037581	0.070156	0.042152	0.051676	0.048611	0.053415	0.314557	0.113282	0.090175	0.140192	0.332355	0.539681	0.392467	0.390825	0.189863	0.083095	0.109733	0.185694	0.151809	0.136558	0.1159	0.056962	0.204329	0.139722	0.117932	0.091136	0.028679	0.092157	0.067903	0.016055
Otu1012	0.018668	0.020033	0.03499	0.008879	0.008142	0.004362	0.004294	0	0.023046	0.012871	0.028786	0.017923	0.011856	0.007784	0	0	0	0	0	0	0.002342	0.007382	0.005401	0.002671	0.058072	0.016183	0.004399	0.038234	0.002292	0.004027	0	0.004271	0.02163	0.020774	0.023855	0.028939	0.002811	0.005252	0.002415	0.002589	0	0	0.002069	0.004239	0	0	0	0.006881
Otu1013	0.002334	0	0.002333	0	0.002036	0.002181	0.004294	0	0	0.002574	0.002617	0.007681	0	0	0	0	0	0	0	0	0	0	0	0	0.00242	0	0.002199	0	0.002292	0.002014	0	0	0.002403	0.002597	0.002385	0.067525	0	0	0	0	0	0	0	0	0	0	0	0
Otu1014	0.014001	0.017529	0.006998	0.00222	0.008142	0.013085	0.006441	0.002258	0.046091	0.041186	0.039254	0.015363	0.007113	0.015567	0.012242	0.004811	0	0.003625	0	0	0.035126	0.039372	0.040509	0.018695	0.012098	0.013871	0.006598	0.02294	0.004584	0.004027	0.011965	0.002136	0.02884	0.033757	0.045324	0.026528	0.005623	0.002626	0.016902	0.005178	0.002023	0	0	0	0.011949	0.014944	0.023505	0.002294
Otu1015	0.014001	0.012521	0.016329	0.00222	0.020356	0.010904	0.019324	0.013548	0.043531	0.03089	0.036637	0.035846	0.004742	0.010378	0.004897	0.012028	0	0.005438	0.001978	0.005846	0.007025	0.002461	0.013503	0.013354	0.007259	0	0.002199	0.020392	0.018337	0.028192	0.019145	0.023492	0.012017	0.051935	0.042939	0.069937	0.002811	0.010504	0.009658	0.010357	0	0.011643	0	0.002119	0.014339	0.017435	0.005223	0
Otu1016	0.025669	0.020033	0.018662	0.031077	0.020356	0.023989	0.023618	0.006774	0.066576	0.087521	0.060189	0.046088	0	0.002595	0	0.002406	0	0	0	0	0.004684	0	0	0.002671	0.026616	0.034678	0.002199	0.010196	0.020629	0.026179	0.023931	0.012814	0.05047	0.075305	0.038168	0.057879	0.002811	0	0	0	0	0	0	0	0.011949	0.004981	0.005223	0.002294
Otu1017	0.018668	0.020033	0.018662	0.017758	0.008142	0.019627	0.01503	0.009032	0.035849	0.012871	0.023552	0.046088	0.014227	0.023351	0.053865	0.019245	0.00401	0.001813	0.003956	0	0.018734	0.014765	0.035108	0.018695	0.004839	0.002312	0.004399	0.040783	0.009168	0.010069	0.011965	0.004271	0.026437	0.038951	0.02624	0.024116	0.011245	0.039392	0.02656	0.028481	0.012138	0	0.008276	0	0.021509	0.022416	0.010447	0.022936
Otu1018	0.051337	0.020033	0.009331	0.00222	0.008142	0.002181	0.006441	0.002258	0	0.012871	0	0.00256	0	0.002595	0	0	0.006015	0	0.003956	0.001949	0.004684	0.002461	0.002701	0.016024	0	0.011559	0.006598	0.002549	0.002292	0.002014	0.004786	0.004271	0.00721	0	0	0.002412	0.011245	0.002626	0	0	0.002023	0.001941	0.004138	0.004239	0.021509	0.007472	0.018282	0
Otu1019	0.032669	0.002504	0.004665	0.006659	0	0.002181	0.002147	0	0.017924	0.025741	0.015701	0.015363	0	0.002595	0	0	0	0	0	0	0.004684	0	0	0.002671	0.004839	0	0.006598	0.007647	0	0	0	0.002136	0.02163	0.01558	0.004771	0.012058	0	0	0	0	0	0	0	0	0.011949	0.009963	0.005223	0
Otu102	0	0.005008	0.004665	0.00222	0	0	0	0	0	0	0.002617	0	0	0	0	0	0	0	0	0	0	0	0	0	0.367789	0.057797	0.019795	0.005098	0	0	0	0	0	0	0	0.002412	0	0	0	0	0	0	0	0	0	0.002491	0.002612	0
Otu1020	0.030336	0.015025	0.018662	0.022198	0.010178	0.017446	0.012882	0.024839	0.035849	0.036038	0.031403	0.071692	0.037938	0.101186	0.036726	0.0433	0	0.001813	0.005934	0	0.035126	0.086126	0.116125	0.053415	0.012098	0.016183	0.013196	0.02294	0.016045	0.004027	0	0.006407	0.081713	0.072708	0.081107	0.033763	0.030924	0.039392	0.041048	0.028481	0.016185	0.001941	0.012414	0.004239	0.088426	0.054796	0.065291	0.073396
Otu1021	0.004667	0	0.004665	0.00444	0.004071	0	0.004294	0	0.002561	0.002574	0.005234	0.010242	0.007113	0.005189	0	0.002406	0.002005	0	0	0.001949	0.009367	0.012304	0.008102	0.002671	0.00242	0.002312	0	0	0	0	0	0	0	0.00779	0.035782	0.004823	0	0	0.009658	0.010357	0	0.001941	0.004138	0	0.011949	0.009963	0.005223	0.011468
Otu1022	0	0.007512	0	0	0	0.004362	0	0	0.002561	0.007722	0.002617	0	0.002371	0	0.002448	0	0.002005	0	0.001978	0	0	0	0	0	0.012098	0.002312	0	0	0	0	0.004786	0	0.002403	0	0	0	0	0	0.002415	0.044016	0.006069	0.013584	0.004138	0.002119	0.00956	0.002491	0	0.004587
Otu1023	0.018668	0.007512	0.020994	0.011099	0.012213	0.021808	0.021471	0.01129	0.043531	0.005148	0.023552	0.046088	0.02134	0.018162	0.051416	0.048112	0.002005	0.009063	0.01978	0.01559	0.063227	0.024608	0.070215	0.029378	0.012098	0.009247	0.004399	0.028038	0.016045	0.008055	0.002393	0.008543	0.02163	0.067515	0.040553	0.002412	0.014056	0.021009	0.043463	0.06473	0.006069	0	0.010345	0.006358	0.045408	0.032379	0.010447	0.022936
Otu1024	0.002334	0	0	0	0.002036	0.006542	0.010735	0.004516	0	0.012871	0.005234	0	0.052165	0.018162	0.078349	0.02165	0.002005	0.009063	0.033625	0.009744	0.028101	0.014765	0.013503	0.032049	0	0	0.002199	0	0	0.008055	0.004786	0.002136	0	0.002597	0	0.007235	0.02249	0.042018	0.05795	0.010357	0.008092	0.007762	0.02069	0.012717	0.019119	0.009963	0.013058	0.002294
Otu1025	0.002334	0.002504	0.011663	0	0.006107	0.002181	0	0	0.017924	0.007722	0.026169	0.033286	0	0.002595	0	0	0	0	0	0	0	0	0	0	0.009679	0.004624	0.002199	0.007647	0.002292	0.010069	0.007179	0.002136	0.05047	0.00779	0.021469	0.055467	0	0	0	0.002589	0	0	0	0	0	0	0	0
Otu1026	0	0	0	0	0	0	0	0	0	0	0	0	0	0	0	0	0.026066	0.003625	0	0	0	0	0	0	0	0	0	0	0	0	0	0	0	0	0.002385	0	0	0	0	0	0	0	0	0.004239	0	0	0	0
Otu1027	0.002334	0.007512	0.004665	0.008879	0.010178	0.006542	0.004294	0.002258	0.010242	0.005148	0.013085	0.043527	0	0	0	0	0.002005	0.001813	0	0	0.004684	0.007382	0.002701	0.026707	0.019357	0.002312	0.006598	0.005098	0.011461	0.006041	0.007179	0.01495	0.01442	0.01558	0.011927	0.033763	0.008434	0.002626	0	0	0	0	0	0	0.00956	0.052305	0.007835	0.004587
Otu1028	0	0	0	0	0	0	0	0	0	0	0.002617	0	0.002371	0	0	0	0	0	0	0	0.002342	0	0	0	0	0	0	0	0	0	0	0	0	0	0	0	0	0	0	0	0	0	0	0	0.00239	0	0.005223	0.055047
Otu1029	0.002334	0	0	0.00222	0.004071	0.002181	0.006441	0.002258	0.002561	0.012871	0.002617	0.012802	0.018969	0.038918	0.002448	0	0.022056	0.030814	0.001978	0	0.021076	0.019686	0	0	0	0.002312	0.008798	0.012745	0.002292	0.002014	0.026324	0.004271	0.00721	0.002597	0.014313	0.009646	0.016868	0.013131	0.009658	0.018124	0.004046	0.007762	0.004138	0.014836	0.038238	0.009963	0.005223	0.004587
Otu103	0.210015	0.132719	0.212275	0.09101	0.118064	0.198452	0.10306	0.126451	0.302153	0.234246	0.332348	0.276526	0.31536	0.459227	0.494577	0.204474	0.026066	0.03444	0.065273	0.035078	0.484743	0.607806	0.804775	0.360548	0.263744	0.14796	0.094574	0.247247	0.096268	0.080549	0.088544	0.051256	0.211493	0.56349	0.448473	0.245985	0.427314	0.380787	0.386333	0.535964	0.115315	0.069861	0.107587	0.044508	0.250938	0.31134	0.214155	0.229363
Otu1030	0.070005	0.04257	0.018662	0.017758	0.020356	0.045797	0.030059	0.01129	0.051212	0.041186	0.036637	0.023044	0.035567	0.077835	0.041623	0.072167	0.00401	0.003625	0	0	0.060886	0.059058	0.059413	0.056085	0.009679	0.048549	0.013196	0.030587	0.009168	0.008055	0.019145	0.017085	0.024033	0.033757	0.02624	0.026528	0.02249	0.063027	0.050706	0.020714	0	0.005822	0.002069	0.006358	0.090816	0.06974	0.049621	0.034404
Otu1031	0.007001	0.007512	0.002333	0.00444	0.008142	0.002181	0.017177	0.018064	0.017924	0.005148	0.010468	0.015363	0.002371	0.002595	0.022036	0.055328	0.00802	0.005438	0.007912	0.003898	0.051519	0.009843	0.002701	0.005341	0.012098	0.004624	0.006598	0.005098	0.013753	0.004027	0.011965	0.017085	0.040857	0.00779	0.011927	0.043409	0.050603	0.028887	0.019317	0	0	0.040752	0	0.004239	0.038238	0.002491	0	0.004587
Otu1032	0	0	0	0	0.002036	0.006542	0.002147	0	0	0.002574	0	0	0.004742	0.007784	0.004897	0.004811	0	0	0.001978	0.029232	0	0	0	0.005341	0	0	0	0	0	0.004027	0.007179	0	0.004807	0.002597	0	0	0.005623	0.018383	0.007244	0.012946	0.004046	0.005822	0.006207	0.004239	0	0.007472	0.002612	0
Otu1033	0.011668	0.007512	0.016329	0.00222	0.026463	0.023989	0.038647	0.024839	0.010242	0.015445	0.010468	0.030725	0.009485	0.007784	0.034278	0.014433	0.00401	0.00725	0.017802	0.007795	0.018734	0.007382	0.016204	0.010683	0.014518	0.016183	0.006598	0.012745	0.025213	0.03222	0.021538	0.025628	0.01442	0.018177	0.02624	0.016881	0.005623	0.018383	0.024146	0.010357	0.010115	0.005822	0.002069	0.010597	0.014339	0.012454	0.028728	0.004587
Otu1034	0.018668	0.012521	0.030325	0.008879	0.006107	0.008723	0.010735	0.004516	0.023046	0.028315	0.041871	0.033286	0.002371	0.015567	0.002448	0.004811	0	0.001813	0	0	0.007025	0	0	0	0.026616	0.018495	0.004399	0.017843	0.011461	0.012082	0.007179	0.008543	0.069696	0.031161	0.033397	0.079583	0.005623	0.005252	0.004829	0.002589	0	0	0	0	0.00239	0.004981	0.002612	0
Otu1035	0.455033	0.192818	0.06065	0.146504	0.150633	0.340203	0.54321	0.16258	0.056334	0.059205	0.036637	0.017923	0	0.002595	0.019587	0	0.00802	0.010876	0.001978	0.005846	0	0.002461	0.005401	0.013354	0.00242	0.004624	0.026393	0.005098	0.055011	0.088604	0.023931	0	0.01442	0.020774	0.002385	0.007235	0.002811	0	0	0.018124	0	0.001941	0.02069	0.027553	0	0	0.005223	0
Otu1036	0.004667	0.002504	0	0	0.008142	0.004362	0	0.004516	0	0.002574	0.002617	0	0	0	0.007345	0.002406	0.006015	0.030814	0.017802	0.007795	0	0	0.002701	0.008012	0	0	0.004399	0.007647	0.004584	0.002014	0.002393	0.006407	0	0	0.002385	0	0	0.005252	0	0.015535	0.004046	0.023287	0.002069	0.023314	0.00717	0.004981	0.002612	0.004587
Otu1037	0.037336	0.010017	0.020994	0.008879	0.004071	0.008723	0.004294	0	0.064016	0.038612	0.054955	0.046088	0	0.002595	0	0	0	0	0	0	0.009367	0.002461	0.005401	0.005341	0.016938	0	0.002199	0.020392	0	0.004027	0.007179	0.002136	0.02163	0.044144	0.045324	0.026528	0.002811	0	0	0	0	0	0	0	0.00239	0.004981	0.002612	0
Otu1038	0.002334	0	0.002333	0.00222	0	0	0.006441	0.002258	0.002561	0	0.007851	0	0	0	0	0	0	0	0	0	0.011709	0.004922	0.005401	0	0	0.002312	0	0	0	0	0	0	0.004807	0.005193	0	0	0.002811	0	0	0	0	0	0	0	0.064527	0.022416	0.013058	0.059634
Otu1039	0.042003	0.027545	0.020994	0.017758	0.026463	0.02835	0.055824	0.036129	0.046091	0.04376	0.047104	0.038406	0.033196	0.025945	0.017139	0.040895	0.01604	0.00725	0.017802	0.019488	0.042152	0.083666	0.037808	0.040061	0.029036	0.016183	0.006598	0.030587	0.027505	0.020137	0.057434	0.029899	0.05768	0.023371	0.045324	0.019293	0.019679	0.036766	0.03139	0.018124	0.024277	0.009703	0.016552	0.019075	0.045408	0.044833	0.075738	0.027524
Otu104	0.116675	0.473281	0.130631	0.115427	0.118064	0.058881	0.171766	0.117419	0.104986	0.015445	0.010468	0.012802	0.267938	0.054485	0.080797	0.093818	0.242611	0.215701	0.142414	0.247496	0.007025	0.019686	0.013503	0.07478	0.082269	0.226563	0.153958	0.101958	0.128358	0.072494	0.095724	0.256279	0.02163	0.00779	0.007156	0.021705	0.281128	0.196959	0.08934	0.38838	0.129476	0.258097	0.246209	0.462041	0.00956	0.014944	0.083573	0.016055
Otu1040	0	0	0.004665	0.00222	0.002036	0.006542	0.002147	0.004516	0	0.007722	0.015701	0.005121	0	0	0	0	0	0	0	0	0	0	0	0	0.00242	0.002312	0	0	0.006876	0.002014	0	0.002136	0.033647	0.005193	0.002385	0	0	0	0	0	0	0	0	0	0	0	0	0
Otu1041	0.018668	0.017529	0.018662	0.017758	0.004071	0.002181	0.002147	0	0.023046	0.051483	0.088975	0.033286	0.002371	0.005189	0.002448	0	0	0	0	0	0.025759	0.012304	0.010802	0.018695	0.016938	0.011559	0.013196	0.012745	0.004584	0	0.007179	0.002136	0.02884	0.046741	0.021469	0.081995	0	0.002626	0	0	0	0	0	0	0.00717	0.017435	0.018282	0.002294
Otu1042	0.004667	0.005008	0.009331	0.00222	0.004071	0.002181	0.006441	0	0.007682	0.036038	0.015701	0.00256	0.002371	0.002595	0.004897	0.02165	0	0.005438	0.005934	0	0.002342	0	0.010802	0	0	0	0	0	0.009168	0.004027	0.011965	0	0.002403	0	0.007156	0.016881	0.002811	0.002626	0.009658	0	0.002023	0	0.002069	0	0	0.002491	0	0
Otu1043	0.014001	0	0.009331	0.006659	0	0.008723	0.010735	0.006774	0.012803	0.015445	0.023552	0.007681	0.002371	0.010378	0.044071	0.024056	0	0.003625	0.011868	0.001949	0.009367	0.012304	0.029706	0.018695	0.007259	0.002312	0.004399	0.015294	0.006876	0.004027	0.002393	0.004271	0.00721	0.025967	0.014313	0	0.008434	0.005252	0.014488	0.018124	0.006069	0	0.004138	0.002119	0.011949	0.009963	0.010447	0.036698
Otu1044	0	0	0.002333	0	0	0	0	0	0	0	0	0	0	0	0	0.004811	0	0	0	0	0.025759	0	0	0.002671	0	0	0	0	0	0	0	0	0	0	0	0	0	0	0	0	0	0	0	0	0.00239	0	0	0
Otu1045	0.007001	0.007512	0.004665	0	0.002036	0.002181	0.008588	0.004516	0.005121	0.010297	0.013085	0.005121	0.035567	0.025945	0.01469	0.012028	0.006015	0.001813	0.003956	0.001949	0.007025	0.014765	0.010802	0.010683	0	0	0	0.002549	0.006876	0.002014	0.016752	0.004271	0.004807	0.00779	0.009542	0.004823	0.008434	0.010504	0.033804	0.007768	0.008092	0.001941	0.004138	0.006358	0.00717	0.007472	0.020893	0.018349
Otu1046	0	0	0.004665	0	0.002036	0	0	0	0.002561	0.002574	0	0.007681	0	0	0	0	0.01203	0.003625	0	0.001949	0	0.017225	0	0.008012	0	0	0	0.005098	0	0	0	0	0	0.005193	0	0	0.095583	0	0.002415	0.002589	0.04653	0	0	0	0.00478	0	0	0
Otu1047	0	0	0	0	0.002036	0.002181	0	0	0.002561	0	0.002617	0	0.007113	0	0	0	0	0	0	0	0	0.022147	0.037808	0.021366	0	0	0	0.002549	0.002292	0	0	0	0	0	0	0	0.014056	0.002626	0.007244	0.002589	0	0	0.002069	0	0.028679	0.009963	0.007835	0.004587
Otu1048	0	0.002504	0.002333	0	0.002036	0.006542	0	0	0.015364	0.020593	0.018318	0.00256	0	0	0.002448	0	0	0	0	0	0	0	0.002701	0	0.029036	0.006936	0.002199	0	0	0.012082	0.002393	0.002136	0.02884	0.01558	0	0.002412	0	0	0	0	0	0	0	0.002119	0	0	0	0
Otu1049	0.004667	0.007512	0.002333	0	0.004071	0.004362	0.002147	0.002258	0.005121	0.002574	0.002617	0	0.016598	0.005189	0.036726	0.009622	0.00401	0.003625	0.007912	0.001949	0.007025	0.03199	0	0.008012	0.004839	0.016183	0	0.002549	0.002292	0.004027	0.004786	0.002136	0.002403	0.002597	0.002385	0.004823	0.008434	0.002626	0.016902	0.012946	0	0.007762	0.006207	0.004239	0.011949	0	0	0.006881
Otu105	0.305689	0.495818	0.270592	0.224195	0.266661	0.200632	0.431562	0.223547	0.660641	0.751647	0.544317	0.417349	0.365154	0.895104	0.560684	0.926149	0.545374	0.884555	0.931622	1.88253	1.14044	0.799744	0.653542	0.683706	0.389566	0.279736	0.208943	0.517435	0.2613	0.257758	0.358963	0.151632	0.749838	0.402493	0.33874	0.692133	1.15825	1.2868	0.6954	0.802651	0.82541	1.57769	0.70966	0.877453	0.487537	0.752198	0.540611	0.43579
Otu1050	0	0	0	0	0	0	0	0	0	0	0	0	0	0.002595	0	0	0	0.036252	0	0	0	0	0	0	0	0	0	0	0	0	0	0	0	0	0	0	0	0	0	0	0	0	0	0	0	0	0	0
Otu1051	0	0	0	0	0.002036	0.002181	0.002147	0.004516	0	0.002574	0	0	0.004742	0.005189	0	0.004811	0	0.001813	0	0.005846	0.004684	0.004922	0.005401	0	0	0	0.002199	0.002549	0.004584	0	0	0	0	0.002597	0	0.002412	0.008434	0.013131	0.007244	0.002589	0.002023	0.003881	0.008276	0.004239	0.014339	0.004981	0.010447	0.048166
Otu1052	0.011668	0.015025	0.002333	0.00222	0.024427	0.013085	0.040794	0.009032	0.007682	0.005148	0.020935	0.010242	0.016598	0	0.004897	0.009622	0.00802	0.012688	0.003956	0.013642	0.002342	0.004922	0.002701	0	0.014518	0.002312	0	0.010196	0.018337	0.014096	0.004786	0.01495	0.004807	0.018177	0.004771	0.016881	0	0.002626	0	0.002589	0	0.001941	0.004138	0.002119	0	0	0.002612	0
Otu1053	0	0	0	0	0	0	0	0	0	0	0	0.00256	0	0	0	0	0	0	0	0	0	0	0	0.002671	0	0	0	0.002549	0	0	0	0	0	0	0	0	0	0	0	0	0	0	0	0	0	0.002491	0.010447	0.034404
Otu1054	0.011668	0.010017	0.009331	0.00444	0.016285	0.02835	0.034353	0.009032	0.002561	0.002574	0.007851	0	0.045051	0.018162	0.04652	0.02165	0.024061	0.025377	0.049449	0.038976	0.002342	0.004922	0.002701	0.021366	0.007259	0.002312	0.006598	0.002549	0.016045	0.020137	0.055041	0.027764	0.002403	0.002597	0.004771	0.004823	0.030924	0.039392	0.036219	0.028481	0.028323	0.071801	0.10138	0.110212	0.014339	0.012454	0.005223	0.009175
Otu1055	0.004667	0	0	0.00222	0.002036	0	0.002147	0	0	0	0.002617	0.005121	0.023711	0.007784	0.063658	0.038489	0.010025	0.018126	0.069229	0.056515	0.032785	0.017225	0.024305	0.098817	0	0.002312	0.002199	0.005098	0.011461	0.004027	0.019145	0.010678	0	0.002597	0.019084	0.002412	0.056226	0.028887	0.038633	0.023303	0.028323	0.023287	0.076552	0.029672	0.052577	0.017435	0.041786	0.006881
Otu1056	0.004667	0.005008	0	0	0.002036	0	0	0.002258	0.002561	0.002574	0.002617	0.00256	0	0.002595	0.002448	0	0.002005	0.00725	0.007912	0	0.007025	0.002461	0.005401	0.013354	0.00242	0.002312	0.002199	0	0	0.002014	0.002393	0	0.02163	0.002597	0	0.002412	0	0.015757	0.002415	0.005178	0	0.029109	0.004138	0.004239	0	0.012454	0.002612	0
Otu1057	0.03967	0.067612	0.041988	0.035516	0.034605	0.041435	0.012882	0.031613	0.043531	0.092669	0.107293	0.217636	0.047423	0.108969	0.051416	0.007217	0.014035	0.019939	0.027692	0.019488	0.100696	0.159949	0.037808	0.133536	0.014518	0.039302	0.039589	0.02294	0.018337	0.054371	0.13162	0.027764	0.076906	0.070112	0.102576	0.13505	0.126508	0.055149	0.103827	0.03366	0.016185	0.015525	0.026897	0.010597	0.107545	0.072231	0.180204	0.013762
Otu1058	0.002334	0.005008	0.011663	0.00444	0.002036	0	0.002147	0.002258	0.017924	0.010297	0.013085	0.023044	0	0.010378	0	0	0.002005	0	0	0	0	0.002461	0	0.002671	0.009679	0.002312	0.006598	0.002549	0.002292	0.008055	0.009572	0.004271	0.019227	0.00779	0.002385	0.028939	0.008434	0.002626	0.007244	0.002589	0	0	0	0	0	0	0.005223	0.002294
Otu1059	0.016335	0.022537	0.002333	0.00222	0.008142	0.008723	0.006441	0	0.017924	0.007722	0.015701	0.035846	0.002371	0	0.004897	0	0	0.001813	0	0	0	0	0.002701	0	0.019357	0.011559	0.008798	0.020392	0.004584	0.012082	0	0.006407	0.026437	0.00779	0	0.028939	0	0	0.002415	0.002589	0	0	0	0.002119	0	0.004981	0.007835	0
Otu106	0.126009	0.117694	0.135296	0.057714	0.063103	0.100316	0.111648	0.119677	0.066576	0.077224	0.036637	0.056329	0.203917	0.194588	0.195872	0.360837	0.1985	0.141384	0.371858	0.543711	0.088987	0.091048	0.18364	0.101488	0.087108	0.076292	0.059384	0.089213	0.155863	0.100687	0.0694	0.053391	0.05768	0.085692	0.062023	0.036174	0.393579	0.38604	0.152119	0.336596	0.159822	0.217345	0.213105	0.256454	0.117104	0.114573	0.167145	0.282117
Otu1060	0	0	0	0	0	0	0	0	0	0	0	0	0.004742	0.015567	0	0	0.002005	0	0	0	0.007025	0.002461	0	0	0	0	0	0	0	0	0	0	0	0	0	0	0.056226	0.013131	0.002415	0	0.002023	0.003881	0.002069	0	0.021509	0.007472	0	0
Otu1061	0.009334	0.005008	0.009331	0.006659	0	0.002181	0	0	0.012803	0.007722	0.013085	0.00256	0	0	0.002448	0	0	0	0	0	0.023418	0.017225	0.035108	0.018695	0.012098	0	0.002199	0.010196	0.002292	0	0.002393	0	0.004807	0.046741	0.021469	0.002412	0.002811	0	0	0.002589	0	0	0	0	0.014339	0.017435	0.007835	0.002294
Otu1062	0.03967	0.027545	0.030325	0.019978	0.028498	0.02835	0.030059	0.02258	0.033288	0.036038	0.031403	0.033286	0.068763	0.072646	0.10773	0.057734	0.006015	0.012688	0.045493	0.017539	0.067911	0.019686	0.032407	0.050744	0.026616	0.016183	0.010997	0.017843	0.022921	0.018124	0.009572	0.012814	0.00721	0.044144	0.033397	0.021705	0.050603	0.076157	0.065194	0.046606	0.038438	0.019406	0.047587	0.021195	0.023899	0.027398	0.013058	0.013762
Otu1063	0.014001	0.010017	0.009331	0	0	0	0	0.01129	0.007682	0.010297	0.010468	0.010242	0.007113	0	0.01469	0.007217	0.00401	0.001813	0.003956	0.001949	0.037468	0.014765	0.027006	0.026707	0.012098	0.004624	0.002199	0.007647	0.004584	0.002014	0.004786	0.002136	0.004807	0.00779	0.064408	0.007235	0	0.002626	0.002415	0	0	0	0	0.004239	0.00717	0.019926	0.010447	0.013762
Otu1064	0	0.010017	0	0.006659	0.002036	0.002181	0.004294	0.004516	0	0.015445	0	0.005121	0	0	0.002448	0.002406	0	0	0	0.009744	0	0.002461	0.005401	0.008012	0	0.006936	0.006598	0	0	0	0.002393	0	0.004807	0	0.002385	0.002412	0.005623	0.005252	0	0	0	0	0	0	0	0.004981	0.010447	0.027524
Otu1065	0.009334	0.007512	0.006998	0.006659	0.006107	0.021808	0.008588	0.009032	0.023046	0.015445	0.010468	0.015363	0.007113	0.007784	0.004897	0.014433	0.00401	0	0.001978	0.003898	0.03981	0.029529	0.013503	0.016024	0.00242	0	0.002199	0.010196	0.004584	0.004027	0.004786	0.004271	0.009613	0.023371	0.014313	0.009646	0.002811	0.010504	0.007244	0.015535	0.002023	0.013584	0.014483	0.006358	0.019119	0.019926	0.002612	0.006881
Otu1066	0.032669	0.020033	0.004665	0.00222	0.004071	0.004362	0.008588	0.004516	0.023046	0.007722	0.010468	0.00256	0.014227	0.02854	0.024484	0.016839	0.00401	0.003625	0.011868	0.017539	0.014051	0.024608	0.032407	0.021366	0.004839	0.002312	0.004399	0.015294	0.009168	0.006041	0.009572	0.002136	0.02884	0.020774	0.021469	0.007235	0.039358	0.03414	0.019317	0.018124	0.004046	0.015525	0.012414	0.004239	0.014339	0.017435	0.04701	0.002294
Otu1067	0.002334	0.002504	0	0	0.002036	0	0	0	0	0.002574	0	0.007681	0.002371	0	0.004897	0	0	0.001813	0.001978	0.001949	0.023418	0.017225	0.010802	0.010683	0.007259	0.004624	0	0	0.004584	0.002014	0.002393	0	0.002403	0.002597	0.007156	0.002412	0	0.005252	0.002415	0	0.002023	0.001941	0	0.002119	0.069307	0.012454	0.01567	0.004587
Otu1068	0	0.005008	0.004665	0.00444	0.006107	0	0.008588	0.006774	0.025606	0.077224	0.007851	0.010242	0.154123	0.015567	0.039174	0.004811	0	0	0	0.001949	0.016392	0.019686	0.016204	0.029378	0.009679	0.006936	0	0.002549	0.016045	0.010069	0	0.002136	0.019227	0.002597	0.007156	0.004823	0.092772	0.149689	0.055535	0.010357	0.008092	0	0.004138	0.002119	0.043018	0.044833	0.485767	0.756898
Otu1069	0.009334	0.015025	0.002333	0.015538	0.012213	0.017446	0.017177	0.013548	0	0.005148	0	0.007681	0.007113	0	0	0	0.024061	0.012688	0.027692	0.007795	0.004684	0.002461	0.008102	0.005341	0.024197	0.013871	0.010997	0.012745	0.006876	0.012082	0.011965	0.008543	0.002403	0	0	0.002412	0.028113	0.010504	0	0.002589	0.006069	0.011643	0	0.004239	0.00239	0	0	0
Otu107	0.077006	0.017529	0.020994	0.008879	0.201523	0.170101	0.296296	0.361288	0.015364	0.04376	0.010468	0.005121	0.08299	0.002595	0.129765	0.074573	0.086217	0.054378	0.846569	0.403399	0.004684	0.004922	0.005401	0.016024	0.024197	0.048549	0.03739	0.028038	0.224626	0.132906	0.282384	0.145225	0.02163	0.002597	0.002385	0.002412	0.002811	0.089288	0.02656	0.119103	0.022254	0.10091	0.113794	0.15472	0.00478	0.014944	0.018282	0.006881
Otu1070	0.014001	0.017529	0.009331	0.017758	0.020356	0.019627	0.038647	0.031613	0.012803	0.005148	0.010468	0.017923	0.011856	0.057079	0.009794	0.019245	0.00401	0.009063	0.00989	0.003898	0.011709	0.009843	0.008102	0.002671	0.014518	0.006936	0.006598	0.015294	0.013753	0.018124	0.009572	0.017085	0.009613	0.005193	0.004771	0.012058	0.025302	0.002626	0.012073	0.007768	0.012138	0.003881	0.010345	0.002119	0.00956	0.019926	0.010447	0.004587
Otu1071	0.023335	0.007512	0.002333	0.00222	0.008142	0.017446	0.006441	0.015806	0.010242	0.010297	0.005234	0.007681	0.023711	0.005189	0.048968	0.019245	0.00401	0.00725	0.00989	0	0.007025	0.002461	0.013503	0.008012	0.007259	0.018495	0.002199	0.005098	0.009168	0.008055	0.002393	0.002136	0.009613	0.01558	0.004771	0.009646	0.016868	0.018383	0.009658	0.010357	0.014161	0.007762	0.008276	0.008478	0.00717	0.022416	0.013058	0.002294
Otu1072	0.002334	0.005008	0.006998	0.00222	0.004071	0.010904	0.006441	0.006774	0.002561	0	0.013085	0.005121	0.009485	0.025945	0	0.007217	0	0	0.001978	0	0.037468	0.022147	0.010802	0.002671	0	0.002312	0.004399	0.005098	0.002292	0.006041	0.007179	0.004271	0	0.01558	0.011927	0.016881	0.011245	0.013131	0.004829	0.007768	0.002023	0.001941	0	0	0.023899	0.019926	0.007835	0.004587
Otu1073	0.025669	0.010017	0.009331	0.008879	0.006107	0.006542	0	0.002258	0.056334	0.054057	0.036637	0.043527	0	0.002595	0.002448	0	0	0	0	0	0.044493	0.051676	0.054012	0.034719	0.048393	0.013871	0.008798	0.02294	0.002292	0.002014	0.004786	0.006407	0.026437	0.062321	0.07395	0.009646	0.002811	0.002626	0	0	0	0	0	0	0.052577	0.079703	0.044398	0.020643
Otu1074	0.014001	0.007512	0.002333	0.00444	0	0.002181	0.002147	0	0.030727	0.012871	0.015701	0.007681	0.023711	0.023351	0.022036	0.024056	0.00401	0	0.011868	0.009744	0.032785	0.017225	0.013503	0.024037	0.007259	0.004624	0.008798	0.010196	0.006876	0.004027	0	0.004271	0.02163	0.025967	0.009542	0.012058	0.008434	0.018383	0.028975	0.007768	0.008092	0.013584	0.012414	0.008478	0.021509	0.032379	0.020893	0.004587
Otu1075	0	0	0	0	0	0	0	0	0	0	0	0	0.004742	0.010378	0.007345	0.019245	0	0	0	0	0.025759	0.017225	0.008102	0	0.00242	0.002312	0	0.005098	0	0	0.002393	0.002136	0	0	0.002385	0.004823	0.019679	0.023635	0	0	0	0	0	0	0.040628	0.024907	0	0
Otu1076	0.018668	0.012521	0.037323	0.024417	0.008142	0.006542	0.010735	0.009032	0.051212	0.03089	0.083741	0.056329	0.002371	0.002595	0	0.007217	0.00401	0	0	0	0.011709	0.014765	0.018904	0.005341	0.058072	0.016183	0.013196	0.030587	0.002292	0.002014	0.004786	0.004271	0.048067	0.111659	0.04771	0.06029	0.005623	0.005252	0.014488	0	0	0	0	0	0.00717	0.002491	0	0.004587
Otu1077	0.002334	0	0	0	0.002036	0.015266	0.006441	0.006774	0.005121	0.005148	0.015701	0.012802	0.007113	0.010378	0.012242	0.002406	0.01203	0.009063	0.00989	0.005846	0.009367	0.019686	0.027006	0.024037	0.00242	0.002312	0.002199	0.005098	0.002292	0.006041	0.004786	0	0.004807	0.01558	0.007156	0.009646	0	0.013131	0.024146	0.023303	0.022254	0.007762	0.018621	0.004239	0.00478	0.009963	0.007835	0.004587
Otu1078	0.009334	0.015025	0.002333	0	0	0	0.002147	0.002258	0	0.002574	0.002617	0	0.007113	0.020756	0.01469	0.012028	0	0	0	0	0.002342	0.004922	0	0.002671	0.00242	0.004624	0	0.007647	0	0.004027	0.009572	0	0	0	0.002385	0.004823	0.008434	0.010504	0.050706	0.007768	0	0	0	0	0.00239	0	0.005223	0.002294
Otu1079	0	0	0	0	0	0	0	0.036129	0	0	0	0	0	0	0	0	0	0	0	0	0	0.002461	0	0	0	0	0	0	0	0	0	0	0	0	0	0	0	0	0	0	0	0	0	0	0	0.002491	0.005223	0
Otu108	0.168012	0.215355	0.184282	0.153163	0.048854	0.0567	0.098765	0.085806	0.250941	0.23682	0.214587	0.268845	0.06402	0.070052	0.063658	0.202069	0.050126	0.087005	0.12659	0.27283	0.34658	0.150106	0.240352	0.25639	0.174216	0.076292	0.098973	0.196268	0.050426	0.022151	0.078972	0.070477	0.367709	0.168787	0.176527	0.342449	0.081527	0.08141	0.043463	0.132049	0.050577	0.025228	0.120001	0.097495	0.315465	0.341229	0.263776	0.094039
Otu1080	0.002334	0.005008	0.002333	0	0.004071	0.006542	0.008588	0.01129	0.023046	0.007722	0.005234	0.017923	0.02134	0.02854	0.044071	0.024056	0.00401	0	0.011868	0.003898	0.05386	0.007382	0.002701	0.005341	0.004839	0.004624	0	0	0.004584	0.002014	0.004786	0.002136	0.019227	0.018177	0.02624	0.004823	0.02249	0.015757	0.009658	0.018124	0.024277	0.001941	0.012414	0.006358	0.023899	0.012454	0.010447	0.002294
Otu1081	0.004667	0.002504	0	0	0.002036	0	0	0	0	0	0	0	0.016598	0.005189	0.031829	0.009622	0.002005	0	0.011868	0.009744	0.016392	0.046754	0.029706	0.069439	0	0	0	0	0	0	0	0	0	0.002597	0	0	0.011245	0.007878	0.009658	0.015535	0.016185	0.007762	0.002069	0.002119	0.038238	0.049814	0.007835	0
Otu1082	0.030336	0.005008	0.013996	0	0	0	0	0	0.015364	0.015445	0.013085	0.025604	0.002371	0	0	0	0	0.001813	0	0	0.051519	0.019686	0.029706	0.024037	0.004839	0.009247	0.004399	0.010196	0	0	0.004786	0.006407	0.01442	0.012984	0.009542	0.007235	0	0	0	0.002589	0	0	0	0.002119	0.026289	0.022416	0.023505	0.013762
Otu1083	0	0	0	0	0	0	0	0	0	0	0	0	0.002371	0	0	0	0	0	0	0	0	0	0	0	0	0	0.002199	0	0.002292	0	0	0	0.002403	0	0.002385	0	0	0.002626	0.002415	0.002589	0	0	0	0	0.00239	0	0.039175	0
Otu1084	0.016335	0.002504	0.002333	0.00222	0.002036	0	0.002147	0.006774	0.007682	0.020593	0.013085	0.012802	0.014227	0.012973	0.01469	0.016839	0	0.003625	0	0.001949	0.028101	0.012304	0.043209	0.010683	0	0.004624	0	0.007647	0	0	0	0	0.004807	0.010387	0.035782	0.002412	0.014056	0.013131	0.012073	0.012946	0.006069	0	0.002069	0.002119	0.011949	0.014944	0.005223	0.016055
Otu1085	0	0	0	0.00222	0.002036	0	0.002147	0	0.002561	0	0	0.00256	0.002371	0	0	0	0	0	0	0	0.037468	0.002461	0.008102	0.005341	0	0	0	0	0	0	0	0	0	0.005193	0	0.002412	0	0	0.004829	0	0	0	0	0	0	0.002491	0.007835	0
Otu1086	0.058338	0.03005	0.02566	0.022198	0.028498	0.023989	0.032206	0.013548	0.046091	0.064353	0.054955	0.069132	0.068763	0.093402	0.110178	0.050517	0	0	0.00989	0.007795	0.067911	0.068901	0.099922	0.082793	0.033875	0.034678	0.015396	0.063723	0.006876	0.008055	0.009572	0.006407	0.055277	0.080499	0.085878	0.033763	0.042169	0.073531	0.125558	0.041427	0.012138	0.013584	0.012414	0.012717	0.095595	0.079703	0.060068	0.036698
Otu1087	0.002334	0.015025	0.002333	0.00222	0	0.006542	0.004294	0.033871	0.002561	0.010297	0.002617	0.005121	0.004742	0.002595	0	0	0.002005	0	0	0	0.007025	0.009843	0	0	0.007259	0.004624	0	0.005098	0.004584	0.028192	0.007179	0.012814	0.012017	0.005193	0.009542	0.024116	0	0	0	0	0.002023	0	0	0	0.00717	0.002491	0	0
Otu1088	0	0	0	0	0	0.004362	0	0	0	0.002574	0	0	0.007113	0.002595	0.009794	0.009622	0	0.001813	0.003956	0.038976	0	0.002461	0	0.008012	0.004839	0	0	0	0	0	0.002393	0.002136	0.002403	0	0.004771	0.002412	0.008434	0.010504	0.02656	0.007768	0.002023	0.009703	0.008276	0.008478	0.040628	0.009963	0.005223	0
Otu1089	0	0.007512	0	0	0	0	0	0	0	0	0	0.00256	0	0	0	0	0	0	0	0	0	0	0	0	0	0	0.004399	0	0	0	0.009572	0.032035	0	0	0	0	0.005623	0	0	0.002589	0	0	0	0	0	0.004981	0.002612	0
Otu109	0.175013	0.050083	0.132963	0.064373	0.059032	0.034893	0.012882	0.024839	0.320078	0.198208	0.251223	0.307251	0.097216	0.18421	0.044071	0.024056	0.00802	0.012688	0.001978	0.001949	0.74702	0.657021	0.378082	0.336511	0.157278	0.092475	0.059384	0.160583	0.013753	0.028192	0.019145	0.023492	0.13699	0.303817	0.419847	0.127816	0.10964	0.076157	0.038633	0.062141	0.002023	0.001941	0.002069	0.010597	0.317855	0.376099	0.28467	0.135324
Otu1090	0.023335	0.002504	0.018662	0.00222	0.006107	0.006542	0.01503	0.009032	0.007682	0.03089	0.020935	0.007681	0.02134	0.041512	0.01469	0.009622	0.00802	0.003625	0.015824	0.003898	0.018734	0.017225	0.037808	0.024037	0.007259	0.006936	0.004399	0.005098	0	0.006041	0.002393	0.004271	0.02163	0.018177	0.014313	0.016881	0.050603	0.036766	0.012073	0.023303	0.016185	0.007762	0.004138	0.008478	0.035848	0.032379	0.03134	0.068809
Otu1091	0.016335	0.007512	0	0	0.004071	0.006542	0.002147	0.006774	0.012803	0.015445	0.015701	0.020483	0.009485	0.036323	0.071004	0.026461	0.002005	0.001813	0.007912	0.003898	0.035126	0.024608	0.040509	0.040061	0	0	0.002199	0.007647	0.004584	0.004027	0	0.002136	0.00721	0.031161	0.014313	0.009646	0.016868	0.015757	0.02656	0.03107	0	0.003881	0.014483	0.012717	0.033458	0.022416	0.026116	0.027524
Otu1092	0.004667	0	0.004665	0.00222	0	0.004362	0.002147	0.004516	0.005121	0.002574	0.002617	0	0.007113	0.010378	0	0	0	0.005438	0.001978	0.001949	0	0.009843	0.029706	0.005341	0.00242	0	0.002199	0	0.002292	0	0	0	0.002403	0.005193	0.004771	0	0	0	0.007244	0	0	0	0.004138	0	0.00239	0	0.002612	0.002294
Otu1093	0.007001	0.015025	0.011663	0.00222	0.004071	0.008723	0.004294	0	0.028167	0.038612	0.047104	0.020483	0.002371	0	0.002448	0	0	0	0	0	0	0.004922	0.010802	0.005341	0.021777	0.013871	0.013196	0.040783	0.002292	0.004027	0.011965	0.004271	0.031243	0.025967	0.040553	0.077172	0	0	0.002415	0	0	0	0	0	0	0	0.005223	0
Otu1094	0.014001	0	0.016329	0.00444	0	0.002181	0	0	0.010242	0.005148	0.015701	0.017923	0.002371	0.007784	0	0	0	0	0	0.001949	0.004684	0.007382	0.010802	0	0.031456	0.009247	0.008798	0.005098	0.002292	0	0	0	0.01442	0.018177	0.011927	0.012058	0	0	0	0.002589	0	0	0	0	0	0.004981	0	0
Otu1095	0.004667	0.005008	0	0.00222	0.002036	0.004362	0.008588	0.002258	0.005121	0.005148	0.002617	0.007681	0.045051	0.012973	0.063658	0.028867	0.024061	0.016314	0.01978	0.011693	0.007025	0.012304	0.018904	0.021366	0.007259	0.006936	0.004399	0.007647	0.006876	0.020137	0.009572	0.004271	0.01442	0.00779	0.007156	0.007235	0.028113	0.023635	0.05795	0.023303	0.020231	0.050455	0.026897	0.055106	0.00478	0.017435	0.010447	0.006881
Otu1096	0.004667	0.002504	0.004665	0.00444	0.006107	0.002181	0	0.002258	0.012803	0.015445	0.010468	0.025604	0.004742	0	0.007345	0	0	0	0	0.001949	0.009367	0.012304	0.010802	0.002671	0.00242	0.006936	0.004399	0.010196	0.002292	0.002014	0.007179	0.004271	0.012017	0.044144	0.016698	0.01447	0.002811	0	0.002415	0.005178	0.002023	0	0.002069	0	0	0.004981	0.002612	0.002294
Otu1097	0	0	0	0.00222	0	0	0.002147	0.002258	0	0	0.002617	0	0.002371	0	0.007345	0.002406	0.01604	0.019939	0.007912	0.023385	0	0.009843	0.010802	0.008012	0	0	0	0	0	0	0.002393	0	0	0	0.002385	0	0.008434	0	0	0.005178	0.010115	0.001941	0.010345	0.004239	0.016729	0.004981	0.005223	0
Otu1098	0.03967	0.015025	0.046654	0.013319	0.006107	0.006542	0.010735	0.002258	0.053773	0.038612	0.047104	0.099857	0.002371	0.010378	0.002448	0	0	0	0	0	0.007025	0.012304	0.008102	0.002671	0.062911	0.018495	0.010997	0.040783	0.006876	0.002014	0	0	0.12257	0.096079	0.031011	0.110934	0	0.005252	0.004829	0	0	0	0	0	0	0.007472	0.002612	0
Otu1099	0	0	0.002333	0.00444	0.002036	0.002181	0	0.002258	0	0.002574	0	0.005121	0.004742	0.015567	0.009794	0.002406	0	0.001813	0.001978	0	0.030443	0.007382	0.021605	0.016024	0	0.002312	0	0.007647	0	0	0.002393	0	0.002403	0.005193	0	0.007235	0.008434	0.010504	0	0.005178	0	0.001941	0	0.002119	0.00717	0.014944	0.005223	0.002294
Otu11	0.268353	0.641058	0.062983	3.11876	0.107886	0.076328	0.060118	0.036129	0.012803	0.012871	0.013085	0.00256	0.052165	0.023351	0.009794	0.038489	0.164414	1.87787	0.174061	0.331294	0	0.004922	0	0.005341	0.404084	1.23223	0.749995	0.186073	0.747227	0.104714	0.06222	2.70588	0.00721	0.002597	0.009542	0.002412	0.042169	0.005252	0.002415	0.126871	0.388428	0.628748	0.078621	1.44123	0.00956	0.012454	0.005223	0.009175
Otu110	0.606711	1.01668	0.429215	0.566038	0.150633	0.200632	0.270531	0.135483	0.08194	0.136429	0.03402	0.081934	0.220515	0.163454	0.117523	0.139524	0.124313	0.061629	0.090986	0.101337	0.018734	0.029529	0.145832	0.309804	1.08885	0.584903	0.899554	0.525082	0.13065	0.15103	0.210592	0.531779	0.067293	0.046741	0.04771	0.06029	0.140564	0.068279	0.17385	0.134638	0.17196	0.071801	0.163449	0.284007	0.076476	0.077212	1.38678	0.096332
Otu1100	0.014001	0.012521	0.013996	0.00222	0.006107	0.013085	0.010735	0.006774	0.023046	0.025741	0.013085	0.023044	0.016598	0.025945	0.024484	0.028867	0.006015	0	0.003956	0	0.030443	0.071362	0.032407	0.029378	0.014518	0.016183	0.008798	0.017843	0.016045	0	0.004786	0.004271	0.01442	0.010387	0.009542	0.012058	0.014056	0.028887	0.016902	0.007768	0.012138	0.005822	0.006207	0.002119	0.016729	0.024907	0.060068	0.009175
Otu1101	0	0	0	0	0	0	0	0	0	0	0	0	0	0.002595	0	0	0	0	0	0	0.032785	0.009843	0	0.002671	0	0	0	0	0	0	0	0	0	0	0	0	0	0.002626	0	0	0	0	0	0	0	0.002491	0.002612	0
Otu1102	0.032669	0.002504	0.006998	0.00444	0	0.004362	0	0.002258	0.038409	0.018019	0.023552	0.028165	0	0	0	0.002406	0	0	0	0	0.037468	0.017225	0.016204	0.013354	0.004839	0.006936	0.004399	0.017843	0.002292	0.002014	0	0.002136	0.026437	0.028564	0.016698	0.019293	0	0.002626	0	0	0	0	0	0	0.016729	0.022416	0.01567	0.002294
Otu1103	0.023335	0.037562	0.027992	0.031077	0.030534	0.039254	0.049383	0.038387	0.038409	0.110688	0.049721	0.05889	0.04268	0.044107	0.024484	0.031273	0.006015	0.00725	0.007912	0.007795	0.030443	0.027068	0.018904	0.024037	0.024197	0.018495	0.015396	0.040783	0.036674	0.030206	0.047862	0.044849	0.084116	0.038951	0.042939	0.081995	0.047792	0.060401	0.021731	0.018124	0.004046	0.005822	0.010345	0.012717	0.038238	0.037361	0.067903	0.048166
Otu1104	0.004667	0.015025	0.011663	0.00222	0.004071	0.004362	0.01503	0.004516	0.017924	0.007722	0.002617	0.007681	0.04268	0.038918	0.058762	0.024056	0.01203	0.029002	0.049449	0.099388	0.011709	0.029529	0.008102	0.042732	0.004839	0.004624	0.006598	0.007647	0.009168	0.010069	0.002393	0.010678	0.012017	0	0.004771	0.002412	0.056226	0.052522	0.043463	0.072498	0.024277	0.015525	0.04138	0.031792	0.023899	0.022416	0.041786	0.048166
Otu1105	0.018668	0.002504	0.016329	0.008879	0.002036	0.006542	0.004294	0	0.007682	0.007722	0.010468	0.010242	0.018969	0.005189	0.022036	0.012028	0	0	0	0.001949	0.03981	0.027068	0.037808	0.013354	0.007259	0.004624	0	0.020392	0.011461	0.002014	0.002393	0.002136	0.002403	0.020774	0.02624	0	0.002811	0.007878	0.004829	0.007768	0.002023	0	0	0	0.038238	0.039852	0.005223	0.029817
Otu1106	0.002334	0.005008	0	0	0	0	0	0	0.007682	0	0.005234	0	0	0.002595	0	0	0	0	0	0	0.007025	0.036911	0.002701	0	0.004839	0	0	0	0	0	0	0	0.00721	0.002597	0.014313	0.004823	0	0	0	0	0	0	0	0	0.00239	0.004981	0	0
Otu1107	0.021002	0.020033	0.018662	0.00222	0.010178	0.015266	0.012882	0.006774	0.002561	0.020593	0.005234	0.040967	0	0	0	0	0	0	0	0	0	0	0	0	0.031456	0.013871	0.010997	0.020392	0.002292	0.006041	0.007179	0.008543	0.012017	0.012984	0.007156	0.031351	0	0	0	0	0	0	0	0	0	0	0	0
Otu1108	0.011668	0.012521	0.011663	0.00444	0	0.008723	0.002147	0	0.005121	0.028315	0.026169	0.005121	0.011856	0.023351	0.058762	0.004811	0.010025	0.003625	0.005934	0.001949	0.014051	0.007382	0.021605	0.032049	0.00242	0.009247	0	0.002549	0.013753	0.004027	0.004786	0.004271	0.012017	0.018177	0.014313	0	0.092772	0.028887	0.036219	0.044016	0.024277	0.009703	0.02069	0.010597	0.040628	0.014944	0.010447	0.002294
Otu1109	0.021002	0.022537	0.041988	0.013319	0.016285	0.023989	0.004294	0.01129	0.053773	0.038612	0.062806	0.046088	0.023711	0.046701	0.024484	0.004811	0	0.003625	0.001978	0	0.088987	0.046754	0.094521	0.021366	0.036295	0.011559	0.008798	0.02294	0.009168	0.012082	0.009572	0.006407	0.045663	0.070112	0.062023	0.021705	0.047792	0.042018	0.014488	0.012946	0.004046	0.003881	0.002069	0.002119	0.038238	0.037361	0.033951	0.011468
Otu111	0.011668	0.127711	0.023327	0.024417	0.022391	0.010904	0.008588	0.045161	0.04097	0.005148	0	0.025604	0.151752	0.085619	0.004897	0.0433	0.01604	0.014501	0.001978	0.017539	0.004684	0.002461	0.005401	0.013354	0.024197	0.009247	0.030792	0.089213	0.045842	0.012082	0.002393	0.313942	0.004807	0.005193	0.004771	0.007235	0.008434	0.002626	0	0.051784	0.042484	0.052396	0.099311	0.260693	0	0.007472	0.005223	0.004587
Otu1110	0.016335	0.012521	0.027992	0.006659	0.030534	0.061062	0.047236	0.033871	0.033288	0.020593	0.015701	0.023044	0.023711	0.015567	0.022036	0.028867	0.010025	0.00725	0.013846	0.005846	0.016392	0.004922	0.010802	0.018695	0.004839	0.016183	0.006598	0.025489	0.050426	0.068467	0.088544	0.036306	0.01442	0.018177	0.04771	0.016881	0.014056	0.015757	0.02656	0.018124	0.020231	0.027168	0.035173	0.008478	0.00956	0.004981	0.028728	0.016055
Otu1111	0.018668	0.015025	0.002333	0	0.004071	0.017446	0.004294	0.024839	0.017924	0.012871	0.010468	0.023044	0.004742	0.002595	0	0.004811	0.002005	0.003625	0	0.003898	0.016392	0.019686	0.018904	0.016024	0.024197	0.002312	0.006598	0.007647	0.004584	0.002014	0.03111	0	0.019227	0.010387	0.009542	0.012058	0.053414	0.002626	0.004829	0.005178	0.038438	0.007762	0.004138	0	0.047798	0.024907	0.041786	0.011468
Otu1112	0.009334	0.010017	0.006998	0	0.006107	0.002181	0.004294	0	0.020485	0.005148	0.015701	0.012802	0.02134	0.033729	0.056313	0.012028	0	0.001813	0.003956	0	0.014051	0.017225	0.037808	0.032049	0.009679	0.013871	0.010997	0.010196	0.004584	0.004027	0.002393	0	0.012017	0.01558	0.035782	0.002412	0.039358	0.026261	0.028975	0.03107	0.008092	0.001941	0.002069	0	0.016729	0.017435	0.01567	0.009175
Otu1113	0.004667	0.005008	0	0	0.006107	0.002181	0	0	0.007682	0.025741	0.010468	0.015363	0	0	0	0	0	0	0	0	0	0	0	0	0.038715	0.006936	0.002199	0.005098	0.004584	0	0.007179	0	0.024033	0.00779	0.011927	0.01447	0	0	0	0	0	0	0	0	0	0	0	0
Otu1114	0.011668	0	0.011663	0.008879	0.004071	0.002181	0.002147	0	0.023046	0.005148	0.020935	0.025604	0.02134	0.015567	0.024484	0.016839	0.002005	0.005438	0.001978	0.003898	0.046835	0.041833	0.037808	0.032049	0.014518	0.004624	0	0.007647	0.006876	0.006041	0	0.008543	0.012017	0.041548	0.023855	0.002412	0.005623	0.015757	0.021731	0.007768	0.004046	0.007762	0.002069	0.002119	0.031069	0.012454	0.005223	0.002294
Otu1115	0.002334	0.007512	0	0.00222	0.020356	0.030531	0.027912	0.009032	0.023046	0.033464	0.015701	0.020483	0.016598	0.020756	0.012242	0.012028	0.006015	0.019939	0.00989	0.013642	0.004684	0.004922	0.013503	0.008012	0.004839	0.006936	0.002199	0.007647	0.022921	0.01611	0.019145	0.006407	0.012017	0.018177	0.011927	0.016881	0.008434	0.018383	0.036219	0.015535	0.008092	0.013584	0.012414	0.027553	0.011949	0.002491	0.002612	0.006881
Otu1116	0.009334	0.020033	0.004665	0.008879	0.008142	0.008723	0.019324	0.020322	0.038409	0.041186	0.054955	0.053769	0.011856	0.054485	0.012242	0.002406	0.00401	0.001813	0.005934	0.001949	0.074936	0.054137	0.037808	0.040061	0.019357	0.013871	0.013196	0.015294	0.006876	0.012082	0.038289	0.027764	0.060083	0.036354	0.083492	0.038586	0.033735	0.03414	0.016902	0.005178	0	0.005822	0.010345	0.004239	0.050188	0.064759	0.067903	0.009175
Otu1117	0.002334	0	0.004665	0.00222	0.002036	0	0.002147	0.002258	0.002561	0.015445	0.005234	0.00256	0.007113	0	0.01469	0.031273	0.014035	0.019939	0.027692	0.029232	0	0.007382	0	0.002671	0	0.002312	0.002199	0.005098	0.002292	0.004027	0.009572	0.002136	0.00721	0	0.002385	0	0.070282	0.002626	0.012073	0.012946	0.038438	0.007762	0.008276	0.008478	0.00478	0.002491	0.007835	0.013762
Otu1118	0.007001	0.002504	0.009331	0.00444	0	0.004362	0.002147	0.002258	0.005121	0.005148	0.005234	0.012802	0.002371	0	0	0	0	0	0	0	0.042152	0.002461	0.008102	0	0.004839	0.002312	0.004399	0.005098	0	0	0	0	0.002403	0.002597	0.011927	0.004823	0	0	0.002415	0	0	0	0	0	0.00239	0.004981	0.010447	0
Otu1119	0.009334	0.002504	0	0	0.012213	0.004362	0.017177	0.004516	0	0	0.005234	0.005121	0.026082	0.010378	0.068555	0.064951	0.002005	0.005438	0.037581	0.076003	0.018734	0.002461	0.024305	0.024037	0.004839	0.002312	0.002199	0.002549	0.002292	0.004027	0.009572	0.002136	0	0.005193	0.007156	0	0.019679	0.028887	0.016902	0.03366	0.018208	0.025228	0.006207	0.019075	0.00717	0.004981	0.013058	0.004587
Otu112	0.105008	0.232884	0.167954	0.084351	0.038676	0.023989	0.021471	0.006774	0.235577	0.334638	0.350666	0.335416	0.002371	0.012973	0.002448	0	0	0	0	0	0.060886	0.056597	0.102622	0.064097	0.266163	0.101722	0.112169	0.237051	0.009168	0.020137	0.045469	0.017085	0.362902	0.225915	0.395992	0.484734	0.011245	0.005252	0.002415	0	0	0	0	0	0.033458	0.124536	0.232437	0.011468
Otu1120	0.014001	0.012521	0.002333	0.00444	0.002036	0	0.006441	0.002258	0.033288	0.03089	0.023552	0.00256	0	0	0	0	0	0	0	0	0	0	0	0.002671	0.00242	0.004624	0	0	0	0	0	0	0.009613	0.00779	0.002385	0.026528	0	0	0	0	0	0	0	0	0	0	0	0
Otu1121	0	0.005008	0	0	0.002036	0	0.002147	0.002258	0.046091	0.002574	0	0	0	0.002595	0	0.002406	0	0	0.001978	0	0.004684	0	0.002701	0.002671	0	0	0	0.002549	0.002292	0.002014	0.002393	0.002136	0.004807	0.002597	0.004771	0.007235	0	0	0	0.002589	0	0	0.002069	0	0	0	0	0
Otu1122	0.009334	0.010017	0.020994	0.00444	0.002036	0	0.004294	0	0.012803	0.051483	0.03402	0.025604	0	0.002595	0.002448	0	0	0	0	0	0	0.002461	0	0.005341	0.014518	0.009247	0.002199	0.007647	0.011461	0.008055	0	0.002136	0.033647	0.018177	0.019084	0.06029	0	0	0.002415	0	0	0	0	0	0	0	0.002612	0
Otu1123	0.011668	0.005008	0.004665	0.00222	0.002036	0.002181	0	0.002258	0.010242	0.002574	0.005234	0	0.011856	0.005189	0.034278	0.02165	0.00401	0.003625	0.007912	0.003898	0.004684	0.007382	0.010802	0.010683	0.014518	0	0	0.012745	0.004584	0.002014	0	0.002136	0.004807	0.012984	0.011927	0.004823	0.016868	0.021009	0.007244	0.015535	0.004046	0.003881	0	0.002119	0.00956	0.027398	0.010447	0
Otu1124	0.028002	0.002504	0	0	0	0	0	0	0	0.005148	0	0	0	0	0	0	0	0	0	0	0	0	0	0	0	0	0	0	0	0	0	0	0	0	0	0	0	0	0	0	0	0	0	0	0	0	0	0
Otu1125	0.009334	0.010017	0	0.008879	0.01832	0.034893	0.021471	0.015806	0.028167	0.010297	0.007851	0.00256	0.004742	0.007784	0.004897	0.009622	0.002005	0.005438	0.001978	0	0.009367	0	0	0	0.00242	0.011559	0.002199	0.002549	0.018337	0.022151	0.06222	0.008543	0.009613	0.01558	0.007156	0.002412	0.002811	0.007878	0.004829	0	0.004046	0.007762	0.006207	0.006358	0.00478	0.004981	0.002612	0.002294
Otu1126	0	0	0	0	0	0	0	0	0.007682	0	0	0	0.002371	0	0	0	0	0	0	0	0	0.002461	0	0	0	0	0	0	0	0	0	0	0	0	0	0	0	0	0	0	0	0	0	0	0	0	0	0.057341
Otu1127	0.037336	0.022537	0.023327	0.00444	0.006107	0.010904	0.004294	0.002258	0.056334	0.054057	0.052338	0.048648	0.02134	0.064863	0.012242	0.012028	0	0.001813	0.001978	0	0.023418	0.012304	0.013503	0.026707	0.021777	0.009247	0.006598	0.035685	0.006876	0.004027	0.009572	0.012814	0.052873	0.062321	0.071565	0.07476	0.025302	0.036766	0.024146	0.005178	0.002023	0.005822	0.006207	0.002119	0.033458	0.019926	0.010447	0.002294
Otu1128	0.025669	0	0.016329	0.00222	0.004071	0.004362	0.012882	0.006774	0.025606	0.007722	0.041871	0.023044	0.002371	0.002595	0.004897	0.002406	0	0	0.001978	0.005846	0.004684	0.004922	0.005401	0.008012	0.009679	0.009247	0	0.010196	0.002292	0.004027	0.002393	0.002136	0.016823	0.041548	0.021469	0.019293	0.002811	0.002626	0.002415	0.005178	0	0.001941	0.004138	0.002119	0.011949	0.009963	0	0.002294
Otu1129	0.03967	0.037562	0.032658	0.019978	0.030534	0.026169	0.01503	0.004516	0.074258	0.033464	0.041871	0.056329	0.026082	0.041512	0.058762	0.012028	0.006015	0	0.011868	0.005846	0.056202	0.06398	0.089119	0.042732	0.033875	0.025431	0.017595	0.02294	0.013753	0.012082	0.028717	0.017085	0.00721	0.059725	0.112118	0.021705	0.02249	0.042018	0.050706	0.03366	0.010115	0	0.008276	0.019075	0.019119	0.024907	0.010447	0.004587
Otu113	0.014001	0.062603	0.006998	0.022198	0.01832	0.010904	0.010735	0.004516	0.020485	0.072076	0.060189	0.074252	0.047423	0.225722	0.019587	0.02165	0.01203	0.010876	0.003956	0.005846	0.028101	0.095969	0.04591	0.400609	0.00242	0.009247	0.008798	0.020392	0.013753	0.022151	0.055041	0.019221	0.02884	0.01558	0.064408	0.038586	0.075905	0.084036	0.181094	0.03107	0.012138	0.013584	0.047587	0.012717	0.026289	0.042342	0.321233	0.009175
Otu1130	0.004667	0.010017	0.020994	0.00222	0.008142	0.004362	0	0	0.028167	0.018019	0.023552	0.053769	0	0	0	0	0	0	0	0	0	0.004922	0	0	0.021777	0.009247	0.006598	0.012745	0.002292	0.002014	0.004786	0.002136	0.01442	0.028564	0.011927	0.043409	0	0	0.002415	0	0	0	0	0	0	0	0.002612	0
Otu1131	0.035003	0.047579	0.018662	0.00444	0.044783	0.039254	0.053677	0.049677	0.08194	0.10554	0.10991	0.048648	0.016598	0.059674	0.019587	0.007217	0.006015	0.012688	0.00989	0.005846	0.072594	0.076283	0.043209	0.018695	0.033875	0.025431	0.015396	0.025489	0.027505	0.042288	0.06222	0.032035	0.117763	0.033757	0.088263	0.103699	0.039358	0.036766	0.043463	0.010357	0.014161	0.011643	0.016552	0.008478	0.054967	0.054796	0.057456	0.013762
Otu1132	0.004667	0	0	0	0	0	0	0	0	0.005148	0	0.010242	0.040309	0	0	0	0	0	0	0	0.002342	0.024608	0.005401	0	0	0	0	0	0	0	0	0	0.026437	0	0	0	0.002811	0	0	0	0	0	0	0	0	0.002491	0	0
Otu1133	0.070005	0.047579	0.011663	0.024417	0.016285	0.008723	0.023618	0.02258	0.120349	0.095243	0.104676	0.046088	0.023711	0.018162	0.017139	0.074573	0	0.00725	0.001978	0.007795	0.09367	0.051676	0.062113	0.050744	0.009679	0.013871	0.002199	0.012745	0.009168	0.01611	0.028717	0.012814	0.062486	0.049338	0.02624	0.084407	0.036547	0.026261	0.007244	0.015535	0.010115	0.007762	0.016552	0.004239	0.124274	0.141971	0.052233	0.089452
Otu1134	0.004667	0	0.004665	0.00222	0.004071	0.004362	0.010735	0.006774	0.025606	0.012871	0.010468	0.023044	0.011856	0.010378	0	0.031273	0.002005	0.003625	0	0.001949	0.009367	0.027068	0.008102	0.021366	0.009679	0.009247	0.015396	0.017843	0.009168	0.008055	0.009572	0.008543	0.031243	0.00779	0.016698	0.024116	0.011245	0.007878	0.007244	0.007768	0	0	0.004138	0.002119	0.031069	0.017435	0.01567	0.011468
Otu1135	0.002334	0.005008	0.002333	0.00222	0.002036	0.002181	0.002147	0.002258	0	0.005148	0.005234	0.015363	0.004742	0.007784	0.017139	0.031273	0	0.003625	0.001978	0.007795	0.021076	0.022147	0.035108	0.013354	0.00242	0	0	0.010196	0.009168	0.002014	0.002393	0.002136	0.004807	0	0.007156	0.002412	0.008434	0.03414	0.009658	0.012946	0.010115	0.003881	0.004138	0.004239	0.011949	0.019926	0.013058	0.022936
Otu1136	0	0.002504	0	0	0.004071	0.002181	0.002147	0	0.002561	0	0	0	0	0	0.004897	0.002406	0	0.00725	0	0.005846	0	0.002461	0.002701	0.002671	0	0	0	0	0.002292	0.004027	0	0	0	0.005193	0.002385	0	0.002811	0	0.002415	0.002589	0.018208	0.027168	0.006207	0.012717	0.00239	0	0	0
Otu1137	0.007001	0.002504	0.002333	0	0	0.006542	0.006441	0.006774	0.005121	0.007722	0.007851	0.005121	0.033196	0.020756	0.039174	0.026461	0.010025	0.038065	0.021758	0.025334	0.002342	0.007382	0.005401	0.010683	0.026616	0.002312	0	0.005098	0.013753	0.012082	0.007179	0.004271	0.00721	0.00779	0.004771	0.004823	0.02249	0.015757	0.007244	0.015535	0.008092	0.015525	0.028966	0.025433	0.00717	0.012454	0.018282	0.027524
Otu1138	0	0	0	0	0	0	0	0	0.002561	0	0	0	0.004742	0	0.002448	0.002406	0	0	0	0	0	0.002461	0.002701	0	0	0	0	0	0	0	0	0	0	0	0	0	0	0	0	0.005178	0	0	0	0	0.00956	0.002491	0.010447	0.057341
Otu1139	0	0.020033	0.002333	0	0	0.002181	0.027912	0.004516	0.033288	0.005148	0	0	0	0.002595	0	0	0	0	0	0.003898	0.004684	0.009843	0	0.021366	0.00242	0.013871	0.004399	0	0.004584	0.002014	0.002393	0.008543	0.004807	0	0.007156	0.002412	0.008434	0.002626	0	0.005178	0.008092	0.003881	0.014483	0.006358	0.00478	0	0.033951	0.011468
Otu114	0.091007	0.135223	0.046654	0.055494	0.185238	0.13739	0.165325	0.221289	0.099864	0.146726	0.088975	0.151065	0.203917	0.10378	0.171388	0.079384	0.250632	0.45134	0.215598	0.214366	0.107721	0.093509	0.072916	0.104158	0.091947	0.034678	0.046187	0.091762	0.236087	0.382609	0.090937	0.224244	0.175443	0.103869	0.09542	0.139874	0.165865	0.157567	0.272848	0.054373	0.149707	0.376472	0.180001	0.182273	0.129054	0.149443	0.057456	0.027524
Otu1140	0.004667	0.007512	0.004665	0.011099	0	0	0	0.01129	0.030727	0.018019	0.002617	0.005121	0.007113	0.005189	0.002448	0.02165	0	0	0.001978	0	0.009367	0.017225	0.005401	0	0.004839	0.002312	0.002199	0.010196	0	0	0	0.012814	0.004807	0	0.009542	0.007235	0.005623	0.007878	0	0.002589	0	0	0	0.002119	0.040628	0.024907	0.010447	0.002294
Otu1141	0.002334	0.010017	0.013996	0	0.006107	0.008723	0	0.006774	0.023046	0.012871	0.018318	0.017923	0.02134	0.012973	0.026932	0.012028	0.002005	0.005438	0.003956	0.003898	0.011709	0.007382	0.013503	0.026707	0.019357	0	0.004399	0.002549	0.006876	0.012082	0.004786	0	0.02163	0.046741	0.023855	0.094053	0.014056	0.021009	0.021731	0.015535	0.008092	0.011643	0.008276	0.004239	0.011949	0.004981	0.020893	0.009175
Otu1142	0.016335	0.022537	0.016329	0.011099	0.01832	0.026169	0.030059	0.009032	0.012803	0.025741	0.031403	0.033286	0.009485	0.015567	0.007345	0.002406	0.00802	0.010876	0.011868	0.001949	0.014051	0.024608	0.008102	0.005341	0.016938	0.020807	0.006598	0.030587	0.011461	0.012082	0.033503	0.021357	0.048067	0.031161	0.045324	0.07476	0.011245	0.013131	0.012073	0.025892	0.004046	0.003881	0.008276	0.004239	0.00239	0.002491	0.010447	0
Otu1143	0	0.010017	0.006998	0.00444	0.002036	0.004362	0.004294	0	0.012803	0.015445	0.018318	0.012802	0.002371	0.010378	0	0	0	0	0.001978	0	0.03981	0.03199	0.016204	0.03739	0.007259	0.006936	0.004399	0	0.004584	0.002014	0.007179	0.002136	0.024033	0.005193	0	0.01447	0.008434	0.002626	0	0	0	0	0	0	0.043018	0.027398	0.026116	0.011468
Otu1144	0.021002	0.012521	0.018662	0.00444	0.03664	0.034893	0.032206	0.029355	0.053773	0.023167	0.06804	0.028165	0.02134	0.049296	0.053865	0.033678	0	0.00725	0.017802	0.005846	0.018734	0.014765	0.048611	0.024037	0.012098	0.009247	0.002199	0.017843	0.018337	0.024165	0.045469	0.029899	0.02884	0.028564	0.050095	0.033763	0.02249	0.023635	0.041048	0.028481	0.014161	0.013584	0.010345	0.014836	0.011949	0.022416	0.018282	0.013762
Otu1145	0	0	0	0	0.002036	0.002181	0	0	0.002561	0	0	0.00256	0	0	0	0	0.022056	0	0.005934	0	0	0.002461	0.002701	0	0	0	0	0.007647	0	0	0.002393	0.002136	0	0	0	0	0.005623	0.002626	0	0	0	0.003881	0	0	0	0.004981	0.007835	0
Otu1146	0.011668	0.010017	0.018662	0.00444	0.028498	0.039254	0.027912	0.027097	0.028167	0.018019	0.036637	0.025604	0.002371	0.005189	0.004897	0.002406	0.002005	0	0	0	0	0.002461	0	0.002671	0.004839	0.006936	0.002199	0.015294	0.025213	0.028192	0.009572	0.019221	0.019227	0.023371	0.023855	0.019293	0.002811	0	0	0	0	0.001941	0	0	0	0	0	0
Otu1147	0	0	0	0	0	0	0	0	0	0	0	0	0.007113	0	0	0.007217	0	0	0	0	0.014051	0.009843	0.018904	0.013354	0	0	0	0	0	0	0	0	0	0	0	0	0	0	0.002415	0.007768	0.006069	0	0	0	0.014339	0.032379	0	0.006881
Otu1148	0.002334	0.002504	0.006998	0	0.006107	0.008723	0.006441	0.002258	0.012803	0.005148	0.015701	0.025604	0.011856	0.015567	0.031829	0.019245	0.006015	0.00725	0.007912	0.005846	0.007025	0.017225	0.035108	0.024037	0.007259	0.004624	0.004399	0.002549	0.011461	0.006041	0.007179	0.004271	0.009613	0.028564	0.023855	0.002412	0.008434	0.013131	0.019317	0.023303	0.010115	0.003881	0.010345	0.002119	0.00956	0.002491	0.013058	0.009175
Otu1149	0.002334	0.010017	0.006998	0.006659	0.004071	0	0.002147	0.002258	0.020485	0.025741	0.013085	0.00256	0	0	0	0	0	0	0	0	0	0	0	0	0.00242	0	0	0.005098	0	0.002014	0.009572	0.002136	0.02163	0.010387	0.011927	0.031351	0	0	0.002415	0	0	0	0	0	0	0	0	0
Otu115	0.009334	0.005008	0.004665	0.00222	0.020356	0.013085	0.01503	0.013548	0.010242	0.007722	0.010468	0.007681	0.030825	0.007784	0.048968	0.028867	0.094237	0.212076	0.089008	0.134466	0.016392	0.017225	0.024305	0.013354	0.00242	0.002312	0.004399	0.005098	0.045842	0.044302	0.03111	0.012814	0	0.018177	0.004771	0.004823	0.014056	0.010504	0.033804	0.03107	0.176006	0.217345	0.115863	0.129287	0.026289	0.017435	0	0.022936
Otu1150	0	0	0	0	0	0	0	0.002258	0.007682	0	0.002617	0	0	0.002595	0.004897	0.007217	0.00401	0	0	0	0.044493	0.017225	0.021605	0.018695	0.00242	0	0	0.002549	0	0	0	0	0	0.005193	0.004771	0.002412	0	0	0	0	0	0	0	0	0.00717	0.024907	0.01567	0
Otu1151	0	0.002504	0	0	0	0	0	0	0.023046	0	0.018318	0.00256	0	0	0	0	0	0	0	0	0	0	0	0	0.00242	0	0	0.002549	0.016045	0.010069	0	0.006407	0.002403	0	0	0	0	0	0	0	0	0	0	0	0.00239	0	0.002612	0.036698
Otu1152	0.002334	0.005008	0.004665	0.00222	0	0	0.002147	0	0	0	0	0.00256	0	0.002595	0.012242	0.007217	0	0	0	0	0.002342	0.004922	0.008102	0	0	0.002312	0	0.005098	0	0	0	0	0	0.005193	0.009542	0	0.002811	0.002626	0.002415	0.005178	0	0	0	0	0.00478	0	0.002612	0.052754
Otu1153	0	0	0	0	0.004071	0	0.004294	0	0.002561	0	0	0	0.002371	0.002595	0	0.004811	0.002005	0.003625	0	0	0.100696	0	0	0	0	0.002312	0	0	0.002292	0.002014	0	0	0	0.005193	0	0.002412	0.02249	0.002626	0.007244	0.002589	0	0.001941	0	0.002119	0.016729	0.004981	0	0.052754
Otu1154	0.016335	0.005008	0.004665	0.013319	0.004071	0.008723	0.006441	0.002258	0.007682	0.015445	0.028786	0.028165	0	0	0.004897	0	0	0	0	0	0.014051	0.022147	0.035108	0.016024	0.004839	0.009247	0.002199	0.012745	0.009168	0.002014	0.004786	0.002136	0.012017	0.025967	0.033397	0.012058	0	0.005252	0	0	0.006069	0	0	0	0.026289	0.03487	0.013058	0.002294
Otu1155	0.011668	0.005008	0.002333	0.00222	0	0	0.004294	0	0.007682	0.005148	0.005234	0.005121	0.004742	0.007784	0	0.002406	0	0.00725	0	0	0.014051	0.044294	0.005401	0.002671	0	0.004624	0.002199	0.002549	0.009168	0.002014	0.004786	0.008543	0.033647	0.012984	0.019084	0.009646	0.005623	0.005252	0.007244	0	0	0	0	0	0.00956	0.002491	0.033951	0.009175
Otu1156	0.014001	0.010017	0.013996	0.00222	0.004071	0.010904	0.004294	0	0.017924	0.025741	0.010468	0.015363	0	0	0	0	0	0	0	0	0.002342	0	0	0	0.012098	0.011559	0.004399	0.017843	0.002292	0.004027	0	0	0.02884	0.044144	0.002385	0.007235	0	0	0	0	0	0	0	0	0	0	0	0
Otu1157	0.011668	0.002504	0	0.00444	0.004071	0	0.002147	0.009032	0.007682	0	0	0	0	0	0	0	0	0	0	0	0	0	0	0	0	0.018495	0.006598	0.002549	0.002292	0.008055	0.026324	0.004271	0	0	0.004771	0	0	0	0	0	0	0	0	0	0.00239	0	0	0
Otu1158	0	0	0	0	0	0	0	0	0.010242	0	0	0	0.014227	0.018162	0	0	0	0.00725	0	0	0.002342	0.036911	0.010802	0.005341	0.00242	0	0	0	0	0	0.004786	0	0.002403	0	0.004771	0.002412	0.011245	0	0.038633	0.010357	0.014161	0.003881	0.014483	0.010597	0.00478	0.002491	0.010447	0.004587
Otu1159	0	0	0.004665	0.00222	0	0	0.006441	0.002258	0.002561	0.015445	0.007851	0.010242	0.002371	0.005189	0	0	0.002005	0	0	0	0.016392	0.019686	0.037808	0.016024	0.009679	0.006936	0	0.002549	0.002292	0.002014	0	0	0.009613	0.010387	0.007156	0.012058	0	0.005252	0.002415	0.002589	0.002023	0	0.002069	0	0.033458	0.027398	0.018282	0.009175
Otu116	0.14001	0.180297	0.118967	0.119867	0.199487	0.13957	0.210413	0.189676	0.358487	0.527698	0.327114	0.340537	0.04268	0.2361	0.073452	0.038489	0.002005	0.010876	0.007912	0.027283	0.388731	0.415867	0.372681	0.301792	0.198413	0.14796	0.103372	0.135094	0.082516	0.181236	0.303922	0.198616	0.461439	0.186964	0.314885	0.337626	0.171488	0.118175	0.149704	0.020714	0.0526	0.031049	0.018621	0.031792	0.547284	0.525542	0.509271	0.51148
Otu1160	0.298689	0.267942	0.221605	0.08879	0.091601	0.109039	0.150295	0.130967	0.250941	0.272858	0.191034	0.207395	0.324845	0.459227	0.403986	0.478711	0.322813	0.342584	0.450976	0.672331	0.175632	0.273143	0.380783	0.269743	0.135501	0.106346	0.085776	0.247247	0.135234	0.090618	0.076579	0.072612	0.252349	0.259673	0.283874	0.207399	0.334542	0.540981	0.25836	0.605872	0.19826	0.296909	0.308278	0.239498	0.303516	0.358664	0.370854	0.534416
Otu1161	0.018668	0	0.002333	0.00222	0	0	0	0.002258	0.010242	0.010297	0.015701	0.005121	0	0	0	0	0	0	0	0	0	0	0	0	0.00242	0	0.004399	0	0	0.002014	0	0.002136	0.004807	0.005193	0.009542	0.031351	0	0	0.002415	0	0	0	0	0	0	0	0	0
Otu1162	0.037336	0.020033	0.020994	0.022198	0.004071	0.008723	0.025765	0.01129	0.028167	0.066928	0.039254	0.053769	0.004742	0.002595	0.002448	0.002406	0	0	0	0.003898	0.021076	0.007382	0.002701	0.005341	0.00242	0.006936	0.004399	0.02294	0.006876	0.014096	0.014359	0.021357	0.052873	0.028564	0.038168	0.048232	0.002811	0.005252	0.004829	0.005178	0.004046	0.003881	0.002069	0	0.047798	0.017435	0.028728	0.020643
Otu1163	0.021002	0.007512	0.013996	0.015538	0.006107	0.006542	0	0.002258	0.020485	0.023167	0.007851	0.005121	0.023711	0.018162	0.017139	0.007217	0	0	0	0	0.037468	0.024608	0.027006	0.021366	0.019357	0.011559	0.002199	0.020392	0.004584	0	0	0.002136	0.009613	0.025967	0.014313	0.019293	0.014056	0.023635	0.028975	0.018124	0	0.003881	0	0	0.023899	0.027398	0.007835	0.009175
Otu1164	0.007001	0.005008	0.004665	0.00222	0	0	0	0.002258	0.005121	0.005148	0.002617	0.005121	0.007113	0.010378	0.007345	0	0.002005	0.001813	0	0	0.014051	0.007382	0.008102	0.002671	0.00242	0	0	0	0	0	0.004786	0.004271	0.002403	0.005193	0.002385	0.009646	0.008434	0.015757	0.009658	0.005178	0.004046	0	0	0	0.026289	0.002491	0.010447	0.018349
Otu1165	0.028002	0.025041	0.009331	0.006659	0.014249	0.010904	0.006441	0.009032	0.012803	0.020593	0.018318	0.023044	0	0.002595	0	0	0	0.001813	0	0	0.049177	0.009843	0.008102	0.018695	0.019357	0.013871	0.006598	0.035685	0.002292	0.010069	0.002393	0.002136	0.031243	0.023371	0.031011	0.019293	0	0	0	0	0	0	0	0	0.00478	0.014944	0.007835	0.002294
Otu1166	0.018668	0.007512	0.004665	0.006659	0.006107	0	0	0.004516	0.010242	0.007722	0.020935	0.030725	0	0	0.002448	0	0	0	0	0	0.016392	0.049215	0.035108	0.029378	0.009679	0.009247	0.013196	0.010196	0	0.004027	0	0.004271	0.009613	0.00779	0.009542	0.019293	0.005623	0	0	0.005178	0	0	0	0	0.014339	0.03487	0.020893	0.011468
Otu1167	0	0	0	0	0	0	0	0	0	0	0	0	0.014227	0.012973	0.036726	0.007217	0	0.005438	0	0	0.004684	0.009843	0.035108	0.008012	0	0.002312	0	0	0	0	0	0	0.002403	0.002597	0	0	0.002811	0.013131	0.007244	0.018124	0.004046	0	0	0	0.00478	0.004981	0.013058	0.002294
Otu1168	0.021002	0.002504	0.002333	0.013319	0	0.002181	0	0.002258	0.010242	0.005148	0.007851	0.017923	0.002371	0.015567	0.004897	0.009622	0	0	0.003956	0.001949	0.025759	0.022147	0.018904	0.026707	0.00242	0.004624	0.002199	0.002549	0.002292	0	0.009572	0	0.012017	0.01558	0.023855	0.004823	0.008434	0.010504	0.007244	0.002589	0	0	0	0	0.023899	0.017435	0.033951	0.006881
Otu1169	0.070005	0.112686	0.018662	0.044395	0.026463	0.013085	0.034353	0.02258	0.058894	0.11841	0.088975	0.089615	0.011856	0.018162	0.01469	0.004811	0.010025	0.001813	0	0	0.067911	0.127959	0.099922	0.192292	0.029036	0.043926	0.041789	0.066272	0.011461	0.01611	0.035896	0.034171	0.15862	0.049338	0.109733	0.180871	0.011245	0.023635	0.02656	0.007768	0.006069	0.001941	0.018621	0.006358	0.265277	0.169369	0.323844	0.167435
Otu117	0.072339	0.11519	0.044321	0.037736	0.217807	0.167921	0.298443	0.207741	0.030727	0.038612	0.028786	0.048648	0.06402	0.163454	0.115075	0.105846	0.130328	0.179449	0.075163	0.099388	0.077278	0.034451	0.04591	0.056085	0.171796	0.046237	0.070381	0.053528	0.272761	0.360458	0.402039	0.281907	0.134586	0.01558	0.069179	0.062702	0.165865	0.225846	0.132802	0.088033	0.176006	0.161068	0.206898	0.165317	0.047798	0.072231	0.125359	0.027524
Otu1170	0.002334	0	0.004665	0	0.008142	0	0.004294	0.015806	0.015364	0.010297	0.023552	0.017923	0.007113	0.007784	0.007345	0.002406	0.002005	0	0.001978	0.007795	0.007025	0.019686	0.024305	0.024037	0.00242	0.004624	0	0.002549	0.011461	0.012082	0.004786	0.023492	0.016823	0.010387	0.023855	0.009646	0.042169	0.018383	0.002415	0.010357	0.002023	0.001941	0.018621	0.004239	0.033458	0.002491	0.026116	0.018349
Otu1171	0.030336	0.032554	0.051319	0.008879	0.024427	0.032712	0.027912	0.01129	0.058894	0.023167	0.028786	0.05889	0.023711	0.012973	0.012242	0.007217	0.00802	0.001813	0.001978	0.001949	0.018734	0.014765	0.040509	0.018695	0.041134	0.027742	0.024193	0.043332	0.006876	0.012082	0.03111	0.01495	0.033647	0.098676	0.052481	0.043409	0.016868	0.021009	0.028975	0.012946	0	0.003881	0.006207	0	0.026289	0.019926	0.010447	0.009175
Otu1172	0.023335	0.017529	0.016329	0.00444	0.081423	0.037073	0.094471	0.049677	0.066576	0.061779	0.060189	0.05889	0.02134	0.025945	0.088142	0.036084	0.010025	0.032627	0.025714	0.023385	0.049177	0.03199	0.024305	0.050744	0.021777	0.011559	0.004399	0.035685	0.029797	0.052357	0.067006	0.04912	0.045663	0.059725	0.088263	0.07476	0.036547	0.031513	0.03139	0.025892	0.0263	0.040752	0.028966	0.027553	0.035848	0.03487	0.033951	0.022936
Otu1173	0.011668	0.010017	0.018662	0.00222	0.010178	0.017446	0	0	0.010242	0.012871	0.015701	0.012802	0.023711	0.007784	0.019587	0.012028	0	0.001813	0.001978	0	0.030443	0.024608	0.027006	0.018695	0.014518	0.009247	0	0.020392	0.002292	0.006041	0	0.002136	0.004807	0.012984	0.011927	0.002412	0.005623	0.005252	0.024146	0.005178	0.002023	0	0	0	0.00956	0.019926	0.005223	0
Otu1174	0.009334	0.007512	0.009331	0.006659	0.002036	0.010904	0.008588	0.006774	0.025606	0.033464	0.049721	0.043527	0.011856	0.033729	0.009794	0.002406	0.00401	0.001813	0.001978	0.001949	0.007025	0.014765	0.040509	0.021366	0.019357	0.006936	0.006598	0.015294	0	0	0	0.008543	0.026437	0.057128	0.057252	0.026528	0.014056	0.010504	0.004829	0.002589	0.002023	0.003881	0.002069	0.002119	0.011949	0.014944	0.018282	0.004587
Otu1175	0.007001	0	0.016329	0	0	0.006542	0	0	0.005121	0.018019	0.028786	0.017923	0	0	0	0	0	0	0	0	0.016392	0.029529	0.018904	0.013354	0.009679	0.009247	0.010997	0.012745	0	0	0	0	0.004807	0.020774	0.023855	0.007235	0	0	0.002415	0	0	0	0	0	0	0.009963	0.007835	0.002294
Otu1176	0.014001	0.012521	0.002333	0.006659	0.016285	0.008723	0.01503	0.01129	0.015364	0.018019	0.023552	0.035846	0.011856	0.010378	0.017139	0.002406	0	0.001813	0.007912	0.009744	0.009367	0.007382	0.032407	0.008012	0.014518	0.013871	0.008798	0.015294	0.011461	0.010069	0.011965	0.010678	0.024033	0.018177	0.031011	0.021705	0.019679	0.013131	0.02656	0.007768	0.002023	0.003881	0.008276	0.006358	0.00956	0.014944	0.013058	0
Otu1177	0	0	0.006998	0	0.002036	0.006542	0.002147	0	0	0	0	0	0.002371	0	0.002448	0	0.00401	0.032627	0	0.011693	0	0	0	0	0.00242	0	0	0	0	0	0.007179	0	0	0	0	0.007235	0.005623	0	0.007244	0.002589	0.002023	0	0.004138	0.04027	0	0	0.002612	0
Otu1178	0	0.007512	0	0	0	0	0	0	0.002561	0	0	0.007681	0.007113	0.005189	0.002448	0	0.00401	0.03444	0.011868	0.005846	0	0	0.002701	0.026707	0.00242	0.002312	0	0	0	0	0.002393	0.002136	0.004807	0	0.002385	0	0.016868	0.013131	0.014488	0.002589	0	0.015525	0.012414	0.002119	0.00478	0	0.002612	0
Otu1179	0.007001	0.002504	0.002333	0	0.024427	0.010904	0.010735	0.009032	0.012803	0.007722	0.010468	0.00256	0.004742	0.002595	0.022036	0.007217	0.002005	0.00725	0.001978	0.001949	0.002342	0.009843	0.027006	0.002671	0	0.002312	0	0	0.011461	0.004027	0	0.004271	0.002403	0.01558	0.002385	0.007235	0.002811	0.013131	0.009658	0	0.002023	0.001941	0.006207	0.006358	0.00717	0.004981	0.007835	0.006881
Otu118	0.037336	0.037562	0.013996	0.019978	0.170989	0.16574	0.146001	0.099354	0.033288	0.048909	0.096826	0.033286	0.052165	0.005189	0.063658	0.055328	0.150379	0.244703	0.069229	0.307908	0.018734	0.024608	0.018904	0.040061	0.07501	0.027742	0.024193	0.033136	0.100853	0.136934	0.114868	0.104647	0.031243	0.067515	0.07395	0.028939	0.008434	0.031513	0.050706	0.077676	0.149707	0.339601	0.08069	0.129287	0.00717	0.064759	0.020893	0.020643
Otu1180	0.004667	0.005008	0.002333	0	0.004071	0.006542	0.004294	0	0.005121	0.002574	0.007851	0	0.007113	0	0.031829	0	0.006015	0.009063	0.017802	0.017539	0	0.004922	0.010802	0.005341	0	0.002312	0	0	0.004584	0.008055	0.009572	0	0.004807	0.002597	0.004771	0.002412	0	0.002626	0.014488	0.007768	0.012138	0.009703	0.022759	0.008478	0.00478	0.007472	0	0.004587
Otu1181	0.023335	0.007512	0.011663	0.006659	0.008142	0.006542	0.008588	0.004516	0.048652	0.046334	0.018318	0.030725	0.002371	0.012973	0.007345	0.002406	0	0.003625	0.003956	0	0.011709	0.017225	0.010802	0.018695	0.007259	0.002312	0.004399	0.005098	0.006876	0.006041	0	0.002136	0.024033	0.059725	0.052481	0.016881	0	0	0.002415	0.005178	0.002023	0	0.002069	0	0.00478	0.009963	0.005223	0
Otu1182	0.004667	0	0	0	0	0	0	0	0	0	0.002617	0	0.002371	0.002595	0.004897	0.002406	0.002005	0.00725	0	0.009744	0	0.004922	0.002701	0	0	0.002312	0.002199	0.002549	0	0	0.007179	0	0	0	0	0	0.008434	0.063027	0.014488	0.002589	0	0.046574	0.010345	0.004239	0.00239	0.009963	0.013058	0
Otu1183	0.025669	0.037562	0.02566	0.013319	0.046818	0.091593	0.070853	0.049677	0.035849	0.033464	0.020935	0.033286	0.066392	0.067457	0.085694	0.055328	0.060152	0.087005	0.045493	0.077951	0.014051	0.004922	0.035108	0.021366	0.024197	0.002312	0.006598	0.02294	0.077932	0.088604	0.095724	0.053391	0.03605	0.025967	0.033397	0.055467	0.04498	0.049896	0.08451	0.049195	0.042484	0.077623	0.055862	0.097495	0.019119	0.017435	0.03134	0.020643
Otu1184	0	0	0	0	0.002036	0	0	0.002258	0.002561	0	0	0	0.004742	0	0.009794	0.009622	0.002005	0.005438	0.013846	0.027283	0.002342	0.002461	0	0.005341	0	0	0	0	0.002292	0	0.002393	0	0	0	0	0	0.002811	0.002626	0.007244	0	0.030346	0.019406	0.026897	0.010597	0.00717	0.004981	0	0
Otu1185	0.016335	0.022537	0	0.013319	0.008142	0.015266	0.023618	0.013548	0.020485	0.048909	0.026169	0.028165	0	0	0.002448	0.004811	0	0.001813	0	0	0.002342	0	0	0.005341	0	0.004624	0.002199	0.005098	0.002292	0.012082	0.007179	0.008543	0.02163	0.012984	0.019084	0.036174	0.002811	0.002626	0	0.002589	0	0	0	0	0.00239	0	0.002612	0
Otu1186	0	0	0	0	0	0	0	0	0	0	0	0	0.002371	0	0	0	0.002005	0.016314	0	0	0	0	0	0	0	0	0	0	0.073347	0	0	0	0	0	0	0	0	0	0	0.005178	0.002023	0	0.010345	0.002119	0	0	0.002612	0
Otu1187	0.018668	0	0.02566	0.011099	0.014249	0.002181	0.010735	0	0.028167	0.015445	0.020935	0.033286	0.030825	0.005189	0.056313	0.016839	0	0	0.005934	0	0.049177	0.012304	0.032407	0.050744	0.021777	0.006936	0	0.02294	0.011461	0.004027	0.004786	0	0.01442	0.054531	0.031011	0	0.005623	0	0.021731	0.036249	0.004046	0.001941	0.002069	0.002119	0.028679	0.039852	0	0.05046
Otu1188	0	0	0	0	0	0	0	0	0	0	0	0	0	0	0	0	0	0	0	0	0	0.004922	0	0.026707	0	0	0	0	0	0	0	0	0	0	0.002385	0	0.002811	0.002626	0	0	0	0.003881	0.002069	0	0.00239	0	0	0.029817
Otu1189	0.028002	0.012521	0.016329	0.011099	0.012213	0.019627	0.012882	0.015806	0.033288	0.041186	0.031403	0.038406	0.068763	0.129725	0.041623	0.084195	0.006015	0	0.003956	0.007795	0.112404	0.086126	0.086419	0.053415	0.009679	0.018495	0.006598	0.025489	0.020629	0.01611	0.009572	0.012814	0.033647	0.044144	0.054866	0.028939	0.092772	0.076157	0.062779	0.051784	0.022254	0.007762	0.018621	0.012717	0.064527	0.044833	0.099243	0.110094
Otu119	0.158678	0.097661	0.074646	0.059933	0.295159	0.228983	0.487386	0.318385	0.112667	0.113262	0.159632	0.133142	0.227628	0.075241	0.362363	0.194852	0.188475	0.293643	0.413395	0.434579	0.17329	0.2633	0.18364	0.25906	0.099206	0.080916	0.057184	0.063723	0.465298	0.646409	0.380501	0.43781	0.127376	0.096079	0.102576	0.103699	0.129319	0.149689	0.4636	0.150173	0.208375	0.576352	0.171725	0.343351	0.169682	0.161897	0.104466	0.048166
Otu1190	0.002334	0.012521	0.004665	0.00222	0	0.002181	0	0	0.012803	0.018019	0.020935	0.033286	0	0	0	0	0	0	0	0	0.009367	0.002461	0.010802	0.008012	0.00242	0.002312	0.010997	0.002549	0	0	0.002393	0.002136	0.009613	0.005193	0.007156	0.012058	0	0	0	0	0	0	0	0	0.00239	0.017435	0.007835	0
Otu1191	0	0.005008	0	0.006659	0.034605	0.010904	0.064412	0.051935	0.010242	0.023167	0.036637	0.015363	0.009485	0.007784	0.01469	0.019245	0.018045	0.019939	0.015824	0.052617	0.007025	0.022147	0.008102	0.016024	0.00242	0.004624	0.006598	0.007647	0.027505	0.036247	0.016752	0.053391	0.04326	0.00779	0.016698	0.021705	0.02249	0.010504	0.016902	0.005178	0.016185	0.017465	0.006207	0.006358	0.047798	0.027398	0.054845	0.139911
Otu1192	0.002334	0.005008	0.004665	0	0	0.002181	0.002147	0	0.005121	0	0.002617	0.005121	0.037938	0.072646	0.044071	0.033678	0.002005	0.010876	0.013846	0.003898	0.016392	0.022147	0.037808	0.029378	0.007259	0	0.002199	0.005098	0	0.002014	0.009572	0.002136	0.002403	0.020774	0.011927	0.002412	0.033735	0.065653	0.070023	0.046606	0.010115	0.015525	0.016552	0.025433	0.019119	0.022416	0.03134	0.013762
Otu1193	0.028002	0.03005	0.030325	0	0.012213	0.043616	0.021471	0.004516	0.066576	0.059205	0.062806	0.043527	0.018969	0.020756	0.012242	0.004811	0.002005	0	0.001978	0.001949	0.004684	0.009843	0.016204	0.013354	0.026616	0.020807	0.010997	0.025489	0.006876	0.008055	0.007179	0.004271	0.04326	0.072708	0.042939	0.043409	0.002811	0.023635	0.007244	0.015535	0.006069	0	0.004138	0.002119	0.00956	0.004981	0	0.004587
Otu1194	0	0.002504	0	0	0.002036	0	0	0	0.002561	0.007722	0.002617	0.00256	0	0.002595	0.002448	0.004811	0	0	0	0	0.028101	0	0.008102	0.005341	0.00242	0	0	0.005098	0	0	0	0	0.002403	0.005193	0.002385	0	0	0	0	0	0	0	0	0	0	0.004981	0.007835	0.006881
Otu1195	0	0	0	0	0	0	0	0	0	0	0	0	0.018969	0.020756	0.002448	0.016839	0.010025	0.00725	0.001978	0.003898	0.05386	0.034451	0.005401	0.008012	0	0	0	0	0	0	0	0	0	0	0	0	0.030924	0.013131	0.007244	0.007768	0.008092	0.017465	0.004138	0.002119	0.00717	0.019926	0.01567	0
Otu1196	0.014001	0.012521	0.004665	0.006659	0.006107	0.006542	0.017177	0.031613	0.025606	0.010297	0.023552	0.017923	0.004742	0.041512	0.051416	0.016839	0.002005	0.001813	0.001978	0.001949	0.042152	0.017225	0.04591	0.016024	0.016938	0.004624	0.010997	0.007647	0.006876	0.002014	0.011965	0.010678	0.019227	0.028564	0.033397	0.004823	0.002811	0.018383	0.03139	0.03107	0.004046	0.003881	0.010345	0.006358	0.016729	0.042342	0.028728	0.009175
Otu1197	0.044337	0.045074	0.032658	0.017758	0.020356	0.032712	0.01503	0.01129	0.043531	0.046334	0.041871	0.035846	0.016598	0.044107	0.019587	0.009622	0.006015	0.009063	0.007912	0.011693	0.049177	0.017225	0.035108	0.016024	0.026616	0.009247	0.010997	0.030587	0.013753	0.012082	0.009572	0.010678	0.052873	0.057128	0.042939	0.067525	0.030924	0.031513	0.038633	0.020714	0.004046	0.003881	0.018621	0.012717	0.021509	0.019926	0.013058	0.006881
Otu1198	0.004667	0.015025	0.006998	0	0.008142	0.004362	0.019324	0.004516	0.015364	0.025741	0.013085	0.025604	0.023711	0.020756	0.012242	0.014433	0.022056	0.016314	0.023736	0.023385	0.016392	0.024608	0.013503	0.029378	0.014518	0.006936	0.004399	0.015294	0.016045	0.014096	0.038289	0.010678	0.026437	0.005193	0.009542	0.019293	0.008434	0.028887	0.024146	0.018124	0.008092	0.023287	0.010345	0.027553	0.021509	0.022416	0.049621	0.004587
Otu1199	0.004667	0.002504	0.004665	0	0	0	0.004294	0.002258	0.010242	0.002574	0	0.00256	0	0	0	0	0	0	0	0	0.002342	0.007382	0.002701	0.024037	0	0.004624	0.002199	0.002549	0.004584	0	0	0.002136	0.004807	0	0	0	0.005623	0.002626	0	0.005178	0	0	0	0.004239	0.023899	0.007472	0	0.020643
Otu12	0.851729	0.616016	1.51625	1.36959	1.39641	0.846145	1.34622	1.74096	0.169001	0.095243	0.146547	0.115219	3.13226	1.12342	0.751659	5.42218	0.204515	0.31902	0.310541	0.220213	0.110063	0.09843	0.086419	0.162914	2.23335	0.43232	0.76539	2.63815	1.07729	0.898125	1.3497	1.20665	0.112956	0.186964	0.164599	0.219457	1.3213	1.86717	0.647109	1.37227	1.09448	1.34288	0.575176	0.782078	0.078866	0.13948	0.096631	0.02523
Otu120	0.042003	0.08514	0.055985	0.028857	0.128242	0.126486	0.246914	0.106128	0.020485	0.028315	0.026169	0.015363	0.090103	0.077835	0.129765	0.105846	0.346874	0.433214	0.379769	0.701563	0.023418	0.06398	0.059413	0.069439	0.07017	0.060109	0.043988	0.056077	0.215458	0.310115	0.165123	0.138818	0.05047	0.041548	0.031011	0.016881	0.244581	0.152315	0.130388	0.168298	0.418774	0.444393	0.378623	0.428129	0.045408	0.072231	0.070514	0.082571
Otu1200	0.007001	0	0.002333	0	0.004071	0	0	0	0	0.002574	0.013085	0.00256	0	0.005189	0	0	0	0	0	0	0.002342	0.03199	0.016204	0.016024	0.00242	0	0.002199	0.005098	0	0	0.019145	0.004271	0.002403	0	0.023855	0	0	0.007878	0.012073	0	0	0	0	0	0.016729	0.012454	0.007835	0.002294
Otu1201	0.002334	0.007512	0.002333	0	0.002036	0	0	0	0	0	0.002617	0.00256	0.002371	0	0	0	0	0	0	0	0.023418	0.012304	0	0	0.004839	0	0	0.005098	0	0	0	0	0	0.00779	0.004771	0.002412	0	0.002626	0	0	0	0	0	0	0.00239	0.004981	0	0
Otu1202	0.009334	0.012521	0.009331	0.00444	0	0.006542	0.004294	0.002258	0.033288	0.023167	0.031403	0.007681	0	0	0	0	0	0	0	0	0	0	0	0	0.00242	0.002312	0.006598	0.007647	0	0.004027	0.002393	0.004271	0.002403	0.012984	0	0.021705	0	0	0	0	0	0	0	0	0	0	0	0
Otu1203	0.011668	0.005008	0.009331	0.00444	0.002036	0.006542	0.004294	0.002258	0.015364	0.023167	0.044487	0.028165	0.002371	0.002595	0.004897	0.002406	0	0	0	0	0.004684	0.002461	0.010802	0.008012	0.007259	0.004624	0.002199	0.017843	0.002292	0.002014	0	0.002136	0.040857	0.025967	0.031011	0.062702	0.002811	0.005252	0.004829	0.005178	0	0	0	0	0.011949	0	0.007835	0.002294
Otu1204	0.011668	0.010017	0.016329	0.00444	0.01832	0.02835	0.012882	0.018064	0.023046	0.028315	0.031403	0.015363	0	0	0	0	0	0	0	0	0	0	0.002701	0	0	0.002312	0.004399	0.012745	0.011461	0.022151	0.009572	0.008543	0.012017	0.023371	0.016698	0.01447	0	0	0.002415	0	0	0	0	0	0	0	0	0
Otu1205	0	0	0	0	0	0	0	0	0	0	0.005234	0	0	0	0	0.002406	0	0	0	0	0	0	0.005401	0	0	0	0	0	0	0	0	0	0	0	0	0.031351	0	0	0	0	0	0	0	0	0	0.012454	0	0
Otu1206	0.007001	0.007512	0.006998	0.00222	0.012213	0.004362	0.002147	0.004516	0.023046	0.012871	0.015701	0.012802	0.016598	0.010378	0.009794	0.007217	0.002005	0	0	0	0.025759	0.039372	0.016204	0.024037	0.016938	0.009247	0.006598	0.012745	0.006876	0.008055	0.014359	0.010678	0.01442	0.028564	0.009542	0.01447	0.002811	0.007878	0.014488	0.007768	0	0	0	0	0.028679	0.012454	0.013058	0.009175
Otu1207	0.007001	0.015025	0.030325	0.00222	0.008142	0.006542	0.004294	0.002258	0.015364	0.007722	0.031403	0.023044	0.018969	0.018162	0.01469	0.002406	0	0.001813	0	0	0.042152	0.036911	0.024305	0.032049	0.012098	0.006936	0.006598	0.012745	0	0.002014	0	0.002136	0.024033	0.01558	0.02624	0.021705	0.02249	0.013131	0.021731	0.010357	0.002023	0.001941	0.006207	0.002119	0.031069	0.014944	0.018282	0
Otu1208	0	0.002504	0	0	0.002036	0	0.008588	0	0	0	0	0	0	0	0.004897	0	0	0.001813	0	0	0	0.017225	0.002701	0.018695	0	0.002312	0.002199	0.005098	0	0	0	0	0.019227	0	0.002385	0	0	0.002626	0	0	0	0	0	0	0.00956	0.002491	0.002612	0.022936
Otu1209	0.030336	0.052587	0.011663	0.015538	0.006107	0.013085	0.01503	0.01129	0.058894	0.069502	0.060189	0.076813	0.007113	0.005189	0.007345	0.002406	0	0.001813	0.005934	0.001949	0.096012	0.051676	0.032407	0.048073	0.041134	0.023119	0.008798	0.030587	0.006876	0.006041	0.021538	0.006407	0.045663	0.051935	0.040553	0.077172	0.005623	0.013131	0.004829	0.005178	0.002023	0	0	0.002119	0.069307	0.094647	0.065291	0.002294
Otu121	0.072339	0.067612	0.051319	0.026637	0.03664	0.061062	0.045089	0.018064	0.117789	0.069502	0.044487	0.069132	0.18969	0.168643	0.200769	0.197258	0.030076	0.023564	0.01978	0.001949	0.355947	0.233771	0.307867	0.208317	0.062911	0.055485	0.010997	0.066272	0.027505	0.052357	0.033503	0.01495	0.088923	0.114256	0.064408	0.057879	0.300807	0.333517	0.190752	0.126871	0.030346	0.023287	0.016552	0.019075	0.21987	0.291414	0.17498	0.068809
Otu1210	0.004667	0.005008	0.002333	0	0.008142	0.013085	0.002147	0.002258	0.028167	0.015445	0.005234	0.020483	0	0	0	0	0.002005	0	0.005934	0	0.002342	0.002461	0	0	0.007259	0.009247	0.002199	0.02294	0	0.006041	0	0	0.01442	0.010387	0.007156	0.019293	0	0.002626	0.004829	0.005178	0	0.001941	0	0.006358	0	0	0.007835	0
Otu1211	0.016335	0.015025	0.009331	0.008879	0.012213	0.030531	0.030059	0.015806	0.025606	0.023167	0.044487	0.017923	0.009485	0.005189	0.002448	0.002406	0.00802	0.009063	0	0.001949	0.004684	0.007382	0.002701	0	0.004839	0	0.002199	0.010196	0.022921	0.022151	0.026324	0.01495	0.019227	0.031161	0.057252	0.016881	0.005623	0.005252	0.004829	0.010357	0.004046	0.005822	0.010345	0.006358	0.00239	0.007472	0.005223	0.006881
Otu1212	0.011668	0.007512	0.006998	0.00222	0.004071	0.010904	0.010735	0.015806	0.053773	0.048909	0.018318	0.020483	0	0.015567	0.004897	0.024056	0	0	0	0.001949	0.023418	0.027068	0.029706	0.032049	0.012098	0.016183	0.006598	0.007647	0.011461	0.014096	0.009572	0.017085	0.038453	0.01558	0.016698	0.01447	0.033735	0.018383	0.012073	0.012946	0.008092	0.003881	0.002069	0.004239	0.071697	0.072231	0.122747	0.057341
Otu1213	0.004667	0.002504	0.004665	0	0	0.002181	0.004294	0	0.002561	0.005148	0.002617	0.005121	0	0.015567	0.007345	0.024056	0	0	0.001978	0.001949	0.009367	0.002461	0.016204	0.013354	0.004839	0.002312	0	0.002549	0.002292	0.002014	0	0.002136	0.002403	0.005193	0.004771	0.004823	0.030924	0.007878	0.004829	0.007768	0.004046	0	0.004138	0	0.031069	0.014944	0.013058	0.004587
Otu1214	0.018668	0.022537	0.023327	0.017758	0.010178	0.004362	0.008588	0.009032	0.043531	0.033464	0.031403	0.038406	0.002371	0.012973	0	0.002406	0.002005	0	0	0	0.018734	0.007382	0.008102	0.010683	0.019357	0.034678	0.004399	0.020392	0.002292	0.006041	0.007179	0.004271	0.031243	0.051935	0.052481	0.048232	0.002811	0.002626	0.004829	0.012946	0.002023	0	0.002069	0.004239	0.023899	0.024907	0.020893	0.034404
Otu1215	0.011668	0.002504	0.009331	0.00222	0.016285	0.015266	0.012882	0.004516	0.012803	0.023167	0.015701	0.012802	0.004742	0.005189	0.004897	0.004811	0.014035	0.023564	0.003956	0.001949	0.011709	0.002461	0	0.013354	0.014518	0.006936	0.004399	0	0.006876	0.01611	0.009572	0.004271	0.004807	0.018177	0.007156	0.012058	0.025302	0.005252	0.004829	0.002589	0.010115	0.005822	0.006207	0.008478	0.00717	0.007472	0.013058	0.002294
Otu1216	0	0.002504	0.002333	0	0.002036	0.002181	0	0.002258	0.005121	0.005148	0.010468	0.010242	0	0.005189	0.002448	0.004811	0	0	0.003956	0.001949	0	0.009843	0	0.010683	0.004839	0	0	0	0	0	0	0.002136	0.00721	0.00779	0.004771	0	0	0.002626	0.004829	0.005178	0.002023	0	0.002069	0	0	0.004981	0.039175	0
Otu1217	0.002334	0.002504	0.002333	0.00222	0.002036	0.004362	0.008588	0	0.010242	0.018019	0.005234	0.010242	0.004742	0.005189	0	0	0	0	0	0	0.002342	0.014765	0.005401	0.005341	0.012098	0.016183	0.004399	0.002549	0.002292	0	0.011965	0	0.012017	0.012984	0.016698	0	0	0	0.002415	0	0	0	0	0.002119	0.031069	0.009963	0.005223	0.043579
Otu1218	0.023335	0.007512	0.009331	0.015538	0	0.017446	0.008588	0.002258	0.046091	0.015445	0.020935	0.012802	0.035567	0.015567	0.036726	0.040895	0.00401	0.001813	0.003956	0	0.07962	0.046754	0.072916	0.013354	0.009679	0.002312	0.002199	0.007647	0	0.004027	0.002393	0.002136	0.016823	0.033757	0.02624	0.009646	0.011245	0.010504	0.048292	0.023303	0.014161	0	0	0.002119	0.052577	0.03487	0.020893	0.02523
Otu1219	0.007001	0.005008	0.006998	0.006659	0.016285	0.017446	0.034353	0.013548	0.033288	0.028315	0.013085	0.035846	0.035567	0.046701	0.019587	0.045706	0.002005	0.009063	0.021758	0.029232	0.049177	0.041833	0.018904	0.040061	0.009679	0.002312	0.004399	0.020392	0.006876	0.014096	0.033503	0.027764	0.019227	0.033757	0.023855	0.026528	0.04498	0.052522	0.03139	0.012946	0.016185	0.03299	0.033104	0.029672	0.035848	0.032379	0.03134	0.006881
Otu122	0.049004	0.022537	0.039656	0.044395	0.189309	0.198452	0.373591	0.243869	0.028167	0.010297	0.052338	0.046088	0.232371	0.025945	0.318292	0.257397	0.449132	0.340771	0.179995	0.498889	0.044493	0.088587	0.064814	0.122853	0.07501	0.071668	0.065982	0.061175	0.375905	0.360458	0.483404	0.190073	0.019227	0.033757	0.031011	0.012058	0.014056	0.055149	0.236629	0.170887	0.305483	0.665619	0.215174	0.430249	0.062137	0.077212	0.028728	0.055047
Otu1220	0.009334	0.010017	0.027992	0.00444	0.006107	0.019627	0.006441	0.006774	0.035849	0.023167	0.060189	0.048648	0.004742	0.015567	0.017139	0.004811	0	0.003625	0.001978	0	0.004684	0.009843	0	0.008012	0.021777	0.006936	0.004399	0.012745	0.002292	0.002014	0	0.002136	0.038453	0.064918	0.021469	0.048232	0.005623	0.018383	0.009658	0.028481	0.002023	0.001941	0.004138	0	0.00478	0.007472	0.007835	0.004587
Otu1221	0	0.005008	0.006998	0.00222	0.006107	0.004362	0.027912	0.013548	0.017924	0.012871	0.013085	0.020483	0	0	0	0	0	0	0	0	0	0	0	0	0.007259	0.002312	0.002199	0.005098	0.004584	0.014096	0.004786	0.012814	0.01442	0.01558	0.021469	0.026528	0	0	0	0	0	0	0	0	0	0	0	0
Otu1222	0.002334	0.010017	0.020994	0.00222	0.016285	0.010904	0.010735	0	0.023046	0.007722	0.026169	0.030725	0.033196	0.057079	0.034278	0.014433	0.006015	0.00725	0	0.009744	0.028101	0.03199	0.040509	0.010683	0.007259	0.006936	0.008798	0.012745	0.002292	0.010069	0.007179	0.004271	0.04326	0.044144	0.045324	0.028939	0.028113	0.018383	0.03139	0.036249	0.006069	0	0.004138	0.008478	0	0.024907	0.018282	0.006881
Otu1223	0.021002	0.007512	0.013996	0.00222	0.006107	0.010904	0.021471	0.020322	0.017924	0.028315	0.013085	0.038406	0.033196	0.023351	0.017139	0.02165	0.006015	0.005438	0.00989	0.011693	0.018734	0.024608	0.013503	0.016024	0.007259	0.006936	0.006598	0.012745	0.009168	0.01611	0.026324	0.004271	0.026437	0.010387	0.019084	0.026528	0.016868	0.023635	0.012073	0.012946	0.012138	0.005822	0.006207	0.004239	0.033458	0.027398	0.052233	0.013762
Otu1224	0	0	0	0	0.002036	0	0	0	0.015364	0.038612	0.010468	0.010242	0	0	0.002448	0	0	0	0	0	0.007025	0.027068	0.008102	0.002671	0.00242	0	0	0	0	0	0	0	0.004807	0.002597	0.016698	0.004823	0	0	0	0	0	0	0	0	0.00956	0.002491	0	0
Otu1225	0.007001	0.017529	0.006998	0.00222	0.006107	0.006542	0.008588	0.009032	0.012803	0.023167	0.020935	0.012802	0.014227	0.012973	0.01469	0.007217	0.00802	0	0.005934	0.001949	0.014051	0.009843	0.040509	0.018695	0.007259	0.011559	0.002199	0.002549	0.004584	0.004027	0.007179	0.010678	0.019227	0.023371	0.002385	0.012058	0.005623	0.010504	0.02656	0.010357	0	0	0.006207	0.008478	0.016729	0.009963	0.007835	0.009175
Otu1226	0.004667	0.010017	0.013996	0.00444	0.020356	0.019627	0.017177	0.02258	0.020485	0.023167	0.010468	0.007681	0.002371	0.002595	0	0	0.002005	0.003625	0.003956	0.001949	0	0.007382	0	0.002671	0.007259	0.004624	0	0.005098	0.018337	0.024165	0.014359	0.006407	0.00721	0.031161	0.016698	0.021705	0.005623	0.007878	0.004829	0.002589	0.004046	0.005822	0	0.006358	0.00478	0	0.002612	0
Otu1227	0.016335	0.010017	0.011663	0	0.01832	0.019627	0.006441	0.015806	0.04097	0.018019	0.041871	0.033286	0.018969	0.018162	0.039174	0.012028	0.00401	0.00725	0.005934	0.01559	0.056202	0.012304	0.021605	0.005341	0.014518	0.011559	0.010997	0.02294	0.011461	0.012082	0.007179	0.01495	0.02163	0.064918	0.028626	0.019293	0.002811	0	0.007244	0.012946	0.008092	0	0.006207	0.010597	0.016729	0.022416	0.01567	0.011468
Otu1228	0	0.002504	0.002333	0.00222	0	0	0.002147	0	0.010242	0.023167	0.005234	0.005121	0	0.007784	0	0	0	0	0	0	0.009367	0.017225	0	0	0.00242	0	0	0	0	0	0	0	0.012017	0.002597	0.028626	0.007235	0.005623	0	0	0	0	0	0	0	0.00478	0.004981	0.005223	0
Otu1229	0	0	0	0	0	0	0	0	0.007682	0.015445	0	0	0.002371	0.007784	0.024484	0.014433	0	0	0	0	0.009367	0.002461	0	0.008012	0	0	0	0	0	0.002014	0	0	0	0	0	0	0	0.002626	0.004829	0.054373	0.004046	0.015525	0.004138	0.012717	0	0.002491	0	0.006881
Otu123	0.142344	0.147744	0.076979	0.057714	0.040712	0.0567	0.057971	0.045161	0.358487	0.26771	0.24599	0.166428	0.151752	0.329502	0.203217	0.271831	0.00401	0.00725	0.017802	0.01559	0.208416	0.140263	0.23225	0.288438	0.164537	0.069356	0.03519	0.150387	0.036674	0.020137	0.057434	0.029899	0.266769	0.249286	0.14313	0.677664	0.174299	0.133932	0.156948	0.103568	0.008092	0.021346	0.006207	0.010597	0.341754	0.316322	0.203709	0.043579
Otu1230	0	0	0	0	0	0	0	0	0	0	0	0.00256	0	0	0	0	0	0	0	0	0	0.002461	0	0.002671	0	0	0	0	0	0	0	0	0	0	0	0	0	0.002626	0.002415	0	0	0	0	0	0.021509	0	0.002612	0
Otu1231	0.028002	0.015025	0.051319	0.00444	0	0.015266	0.010735	0.002258	0.023046	0.002574	0.018318	0.030725	0.011856	0.005189	0.024484	0.002406	0	0.001813	0	0.001949	0.009367	0.002461	0.002701	0	0.033875	0.009247	0.008798	0.030587	0.002292	0	0.004786	0.006407	0.02163	0.031161	0.019084	0.007235	0	0.002626	0.021731	0.015535	0.006069	0.001941	0.008276	0.004239	0	0.002491	0	0.002294
Otu1232	0.004667	0.005008	0.004665	0.00444	0.01832	0.017446	0.027912	0	0.020485	0.010297	0.013085	0.035846	0.02134	0.010378	0.01469	0.014433	0	0.003625	0.001978	0	0.014051	0.004922	0.010802	0.016024	0.021777	0.009247	0.002199	0.012745	0.006876	0.014096	0.011965	0.010678	0.016823	0.01558	0.021469	0.026528	0.008434	0.013131	0.009658	0.007768	0.006069	0.009703	0.014483	0.021195	0.021509	0.022416	0.007835	0.009175
Otu1233	0.009334	0.012521	0.011663	0	0.010178	0.002181	0.012882	0.018064	0.020485	0.007722	0.005234	0.010242	0.018969	0.005189	0.004897	0.019245	0	0	0.003956	0.003898	0.011709	0.004922	0	0.005341	0.00242	0.009247	0.004399	0.015294	0.004584	0.012082	0.007179	0.002136	0.019227	0.010387	0.007156	0.01447	0.008434	0.039392	0.004829	0.005178	0.004046	0.005822	0	0	0.023899	0.017435	0.088796	0.045873
Otu1234	0	0	0	0	0	0	0	0	0	0	0	0	0	0	0	0	0	0	0	0	0	0	0	0	0	0	0	0	0	0	0	0	0	0	0	0	0	0	0	0	0	0	0	0	0.00239	0.002491	0.005223	0.022936
Otu1235	0.009334	0.03005	0.039656	0.006659	0.008142	0.004362	0.006441	0.01129	0.053773	0.115836	0.117761	0.043527	0	0.002595	0	0	0	0	0	0	0	0.004922	0.043209	0.010683	0.038715	0.023119	0.006598	0.038234	0.004584	0.004027	0.007179	0.008543	0.060083	0.049338	0.033397	0.142285	0.002811	0	0.002415	0	0	0	0	0	0.00478	0.004981	0.023505	0.004587
Otu1236	0.035003	0.020033	0.023327	0.008879	0.008142	0.002181	0.002147	0.002258	0.046091	0.018019	0.041871	0.064011	0.018969	0.031134	0.012242	0.019245	0.00401	0.003625	0.001978	0.003898	0.044493	0.046754	0.040509	0.045402	0.016938	0.009247	0.004399	0.025489	0.004584	0.002014	0	0.006407	0.02884	0.070112	0.057252	0.024116	0.011245	0.010504	0.012073	0.012946	0	0	0.004138	0.002119	0.023899	0.024907	0.01567	0.009175
Otu1237	0.009334	0.015025	0.013996	0.00444	0.010178	0.008723	0.019324	0.006774	0.005121	0.005148	0.020935	0.023044	0.014227	0.033729	0.01469	0.007217	0.00802	0.005438	0.00989	0.001949	0	0.004922	0	0	0.016938	0.011559	0.006598	0.010196	0.004584	0.006041	0.007179	0.002136	0.01442	0.033757	0.011927	0.053056	0.011245	0.015757	0.021731	0.03107	0.002023	0.007762	0.016552	0.002119	0	0.007472	0	0
Otu1238	0	0.005008	0	0	0.004071	0	0.002147	0	0	0.010297	0.002617	0.007681	0.011856	0.012973	0	0	0	0	0.001978	0	0	0.007382	0.008102	0.010683	0	0.002312	0	0	0.002292	0.002014	0.009572	0.002136	0.03605	0	0.007156	0.002412	0.011245	0.005252	0.019317	0.005178	0.002023	0	0.002069	0	0.00478	0.012454	0.002612	0.006881
Otu1239	0.002334	0.005008	0	0	0.002036	0	0.004294	0.002258	0.007682	0.005148	0.007851	0.00256	0.06402	0.033729	0.004897	0.012028	0.010025	0.003625	0.005934	0.01559	0.002342	0.002461	0.002701	0.016024	0.009679	0.002312	0	0.002549	0.002292	0.004027	0.004786	0.004271	0.019227	0	0	0	0.081527	0.039392	0.007244	0.018124	0.008092	0.007762	0.010345	0.010597	0.00478	0.007472	0.013058	0.006881
Otu124	0.035003	0.200331	0.027992	0	0.024427	0.065424	0.012882	0.065483	0.046091	0.007722	0.015701	0.005121	0	0	0.002448	0	0	0.001813	0.001978	0.001949	0.002342	0	0.002701	0.005341	0	0.009247	0.125366	0.053528	0.506555	0.010069	0.016752	0.032035	0.026437	0	0.014313	0.002412	0	0.007878	0	0	0	0	0	0	0.014339	0	0	0
Otu1240	0.021002	0.04257	0.004665	0.017758	0.024427	0.002181	0.062265	0.009032	0.012803	0.061779	0.015701	0.040967	0.037938	0.038918	0.066107	0.024056	0.018045	0.023564	0.017802	0.007795	0.035126	0.054137	0.016204	0.061427	0.019357	0.013871	0.010997	0.002549	0.025213	0.01611	0.03111	0.017085	0.026437	0.031161	0.011927	0.031351	0.059037	0.049896	0.05795	0.023303	0.030346	0.023287	0.018621	0.012717	0.074086	0.054796	0.049621	0.018349
Otu1241	0	0.007512	0	0	0	0.004362	0	0.002258	0	0	0.002617	0	0.002371	0.002595	0.007345	0.002406	0.028071	0.038065	0.013846	0.023385	0	0	0	0.069439	0.016938	0.004624	0	0	0.002292	0.006041	0.004786	0.004271	0.016823	0.012984	0.007156	0	0.036547	0	0.002415	0.020714	0.008092	0.003881	0.02069	0.006358	0.00717	0	0.007835	0.004587
Otu1242	0	0	0	0	0	0	0	0	0	0	0	0	0.007113	0.012973	0.002448	0	0.00401	0.001813	0	0	0.011709	0.029529	0.002701	0.002671	0	0	0	0	0	0	0	0	0	0	0	0	0.030924	0.002626	0.004829	0.002589	0.008092	0.001941	0	0	0.026289	0.007472	0.007835	0
Otu1243	0.011668	0.007512	0.013996	0.011099	0.008142	0.010904	0.025765	0.006774	0.012803	0.002574	0.018318	0.017923	0.009485	0.007784	0.044071	0.024056	0	0.019939	0.01978	0.050668	0.007025	0.007382	0.043209	0.048073	0.019357	0.016183	0.002199	0.025489	0.018337	0.014096	0.011965	0.008543	0.016823	0.010387	0.021469	0.004823	0.016868	0.013131	0.004829	0	0.030346	0.031049	0	0.008478	0.033458	0.022416	0.005223	0.002294
Otu1244	0.004667	0	0	0.00222	0	0.002181	0	0	0.010242	0.002574	0.007851	0.010242	0	0.005189	0	0.002406	0	0	0	0.001949	0	0.009843	0.005401	0.008012	0	0.002312	0	0.005098	0	0	0.002393	0	0.004807	0.002597	0.002385	0.002412	0	0.005252	0	0	0	0	0	0	0.035848	0.007472	0.002612	0.009175
Otu1245	0.021002	0.03005	0.023327	0.006659	0.008142	0.010904	0.012882	0.018064	0.035849	0.036038	0.041871	0.040967	0.009485	0.023351	0.019587	0.007217	0	0	0	0.001949	0.042152	0.044294	0.043209	0.024037	0.016938	0.011559	0.004399	0.033136	0.004584	0.006041	0.021538	0.002136	0.02163	0.038951	0.052481	0.045821	0.014056	0.005252	0.012073	0.010357	0	0	0	0	0.011949	0.032379	0.013058	0.013762
Otu1246	0.011668	0.002504	0.002333	0.00444	0.002036	0.013085	0.004294	0.002258	0.020485	0.010297	0.005234	0.00256	0	0.012973	0.01469	0.026461	0	0.001813	0.001978	0.001949	0.037468	0.029529	0.024305	0.008012	0	0	0	0.010196	0	0	0	0	0.01442	0.00779	0.014313	0.002412	0.02249	0.007878	0.009658	0.018124	0.004046	0	0.002069	0	0.014339	0.007472	0.010447	0.004587
Otu1247	0	0	0	0	0	0	0	0	0	0	0	0	0	0	0.004897	0	0.002005	0.005438	0.01978	0.001949	0	0.004922	0	0.002671	0	0	0	0	0	0	0.002393	0	0	0	0	0	0.002811	0	0.002415	0.010357	0	0	0.004138	0.004239	0	0.002491	0.002612	0
Otu1248	0	0	0	0	0	0	0.030059	0.002258	0	0	0	0	0	0	0	0	0	0	0	0	0	0	0	0	0	0	0	0	0	0	0	0	0	0	0	0	0	0	0	0	0	0	0	0	0.00239	0	0	0
Otu1249	0.014001	0.035058	0.009331	0.006659	0.030534	0.037073	0.017177	0.009032	0.012803	0.03089	0.03402	0.030725	0	0	0.002448	0.004811	0	0	0.003956	0	0	0	0.008102	0.008012	0.029036	0.016183	0.006598	0.020392	0.009168	0.038261	0.019145	0.025628	0.045663	0.018177	0.042939	0.038586	0.002811	0	0.002415	0	0.002023	0	0.002069	0	0	0.002491	0.002612	0
Otu125	0	0	0	0	0	0	0	0	0	0	0	0	0	0	0	0	0	0	0	0	0	0	0	0	0	0	0	0	0	0	0	0	0	0	0	0	0	0	0	0	0	0	0	0	0.069307	0	0	0.293585
Otu1250	0.007001	0.005008	0.004665	0.00222	0.010178	0.006542	0.010735	0.01129	0.020485	0.015445	0.005234	0.023044	0.02134	0.005189	0.058762	0.028867	0.00802	0.014501	0.039559	0.058464	0.03981	0.036911	0.021605	0.066768	0	0.004624	0	0.005098	0.011461	0.008055	0.007179	0.004271	0.01442	0.00779	0.021469	0.012058	0.025302	0.015757	0.024146	0.03107	0.024277	0.015525	0.033104	0.023314	0.062137	0.032379	0.03134	0.016055
Otu1251	0	0	0	0	0	0	0	0	0	0	0	0	0	0	0	0	0	0	0	0	0	0	0	0	0	0	0	0	0	0	0	0	0	0	0	0	0	0	0	0	0	0	0	0	0	0	0	0.027524
Otu1252	0.011668	0.002504	0.004665	0.00444	0.008142	0.004362	0.008588	0.018064	0.015364	0.012871	0.007851	0.025604	0.009485	0	0.007345	0.012028	0.00401	0	0.003956	0.013642	0.007025	0	0.002701	0.008012	0	0.004624	0.002199	0.002549	0.006876	0.002014	0.011965	0.004271	0.002403	0.033757	0.007156	0.004823	0.002811	0.015757	0.007244	0.010357	0.008092	0.021346	0.008276	0.014836	0.014339	0.024907	0.013058	0.011468
Otu1253	0	0	0	0.00222	0.002036	0	0	0	0.002561	0.002574	0	0	0	0.002595	0.002448	0	0.00401	0.010876	0	0.007795	0.004684	0.002461	0.002701	0.002671	0	0	0	0	0	0	0	0	0	0	0	0.002412	0	0.007878	0	0	0	0.001941	0.002069	0.002119	0.00239	0.039852	0	0.004587
Otu1254	0	0.002504	0.002333	0	0	0	0	0	0	0.005148	0.007851	0.033286	0	0	0	0	0	0	0.001978	0	0	0	0	0	0.004839	0.006936	0	0.007647	0	0	0	0	0.01442	0.020774	0	0.016881	0.002811	0	0	0	0	0	0	0	0.00239	0	0.005223	0
Otu1255	0.009334	0.005008	0.002333	0	0.002036	0	0	0	0.002561	0.007722	0.015701	0.005121	0	0	0	0	0	0	0	0	0.032785	0.007382	0.008102	0	0.004839	0.006936	0.002199	0.005098	0	0.002014	0	0	0.004807	0.012984	0.004771	0.004823	0	0	0	0.002589	0	0	0	0	0.016729	0.002491	0.005223	0
Otu1256	0.004667	0.005008	0.002333	0.006659	0	0.004362	0.008588	0.006774	0.017924	0.015445	0.015701	0.005121	0	0.007784	0.004897	0.002406	0	0	0	0.001949	0.028101	0.004922	0.005401	0.002671	0	0.004624	0.002199	0.005098	0.006876	0.004027	0.004786	0.006407	0.012017	0.020774	0.004771	0.007235	0	0.002626	0	0	0	0	0	0	0.00717	0.002491	0.007835	0.004587
Otu1257	0.002334	0	0	0	0	0.004362	0.004294	0.002258	0	0	0	0	0.002371	0.002595	0.002448	0.004811	0.00401	0.029002	0.01978	0.035078	0.002342	0	0.002701	0.005341	0	0	0	0	0.002292	0.006041	0	0.002136	0	0	0	0.002412	0.005623	0	0.007244	0	0.022254	0.03299	0.018621	0.019075	0.00239	0.004981	0	0.002294
Otu1258	0.002334	0.002504	0	0.00444	0	0.004362	0.002147	0.002258	0	0	0.002617	0.030725	0	0	0	0	0	0.001813	0	0	0	0	0	0	0	0.006936	0	0	0	0.002014	0	0	0.016823	0	0	0	0	0	0	0	0	0	0.002069	0	0	0.004981	0	0.002294
Otu1259	0.014001	0.007512	0.006998	0.00444	0	0.004362	0.008588	0.002258	0.002561	0	0.005234	0.007681	0	0.007784	0.002448	0	0.002005	0	0	0	0	0	0.002701	0.002671	0	0.006936	0.006598	0.007647	0	0	0	0	0.004807	0.018177	0	0.007235	0.016868	0.010504	0.016902	0.005178	0	0.001941	0	0	0.031069	0.014944	0	0
Otu126	0.095674	0.130215	0.132963	0.068812	0.01832	0.021808	0.045089	0.049677	0.12291	0.26771	0.162248	0.24068	0.101959	0.321719	0.063658	0.39211	0.01203	0.00725	0.003956	0.025334	0.17329	0.403563	0.194442	0.232353	0.079849	0.117905	0.112169	0.19117	0.036674	0.030206	0.09333	0.089698	0.288399	0.090885	0.345897	0.368977	0.08715	0.186454	0.127973	0.103568	0.020231	0.017465	0.02069	0.012717	0.733695	0.453311	0.595456	0.215601
Otu1260	0	0	0	0	0	0	0	0	0	0	0.002617	0	0	0	0	0	0	0	0	0	0	0	0	0	0	0	0	0	0.004584	0	0	0	0	0	0	0	0	0	0	0	0	0	0	0	0	0	0	0.057341
Otu1261	0.002334	0	0.002333	0.00222	0.008142	0.006542	0.002147	0.002258	0.005121	0	0.002617	0.00256	0.002371	0	0.002448	0	0	0.021751	0.00989	0.013642	0	0	0	0	0.00242	0	0.002199	0	0.004584	0.012082	0.004786	0.002136	0	0	0.002385	0	0	0.002626	0	0.002589	0.036415	0.044633	0.006207	0.010597	0.00239	0	0	0
Otu1262	0.002334	0	0	0.00222	0	0.004362	0	0.002258	0.005121	0.005148	0	0.00256	0.004742	0	0	0	0.002005	0	0.003956	0.005846	0	0.007382	0.008102	0	0.00242	0	0	0	0.006876	0	0.007179	0	0.002403	0.002597	0	0	0.005623	0.007878	0.002415	0.007768	0.006069	0.001941	0	0	0.00478	0.002491	0.01567	0.064222
Otu1263	0.002334	0.007512	0	0.00222	0.004071	0	0.002147	0.004516	0.002561	0	0	0	0	0	0	0.02165	0	0.005438	0	0.005846	0	0	0	0	0	0	0	0	0	0	0	0	0.004807	0.002597	0	0	0	0.007878	0	0.002589	0	0	0	0.044508	0	0	0	0
Otu1264	0.009334	0.010017	0.004665	0.008879	0.030534	0.034893	0.030059	0.009032	0.005121	0.002574	0.010468	0.017923	0.016598	0.002595	0.01469	0.004811	0.01203	0.016314	0.001978	0.001949	0.007025	0.022147	0.043209	0.024037	0.004839	0.011559	0.006598	0.012745	0.006876	0.022151	0.007179	0.004271	0.00721	0.018177	0.016698	0.009646	0.002811	0.002626	0.002415	0.010357	0.014161	0.023287	0.008276	0.014836	0.026289	0.022416	0.013058	0.020643
Otu1265	0.004667	0.005008	0.002333	0.00222	0.010178	0.017446	0	0.002258	0.012803	0.007722	0.010468	0.017923	0.007113	0.005189	0.004897	0	0	0.001813	0	0	0.011709	0.007382	0.010802	0.002671	0.019357	0.009247	0.002199	0.010196	0.002292	0.004027	0.002393	0.006407	0.02163	0.010387	0.009542	0.028939	0	0	0.012073	0.005178	0	0	0	0.002119	0.00956	0.007472	0.007835	0.002294
Otu1266	0	0	0	0	0	0	0	0	0	0	0	0	0	0.007784	0	0.002406	0	0.001813	0	0	0.007025	0.017225	0	0.002671	0	0	0	0	0	0	0	0	0	0	0	0	0.002811	0.005252	0.009658	0.005178	0	0	0	0.006358	0.028679	0.027398	0.020893	0.006881
Otu1267	0.007001	0.002504	0.006998	0.013319	0.006107	0.021808	0.006441	0.004516	0.035849	0.005148	0.031403	0.035846	0.009485	0.005189	0.012242	0.012028	0	0	0.001978	0.001949	0.021076	0.009843	0.010802	0.010683	0.014518	0.009247	0.013196	0.010196	0.002292	0.008055	0.002393	0.004271	0.019227	0.057128	0.021469	0.01447	0.005623	0.013131	0.045877	0.018124	0.004046	0.001941	0.004138	0	0.019119	0.012454	0.007835	0.002294
Otu1268	0.014001	0.022537	0.016329	0.006659	0.012213	0.006542	0.004294	0.013548	0.012803	0.023167	0.013085	0.023044	0.02134	0.020756	0.06121	0.02165	0.010025	0.003625	0.007912	0.01559	0.018734	0.019686	0.029706	0.024037	0.019357	0.016183	0.004399	0.020392	0.013753	0.004027	0.011965	0	0.016823	0.041548	0.040553	0.024116	0.014056	0.03414	0.060365	0.075087	0.014161	0	0.018621	0.014836	0.00956	0.012454	0.018282	0.006881
Otu1269	0.002334	0.002504	0	0.00444	0.010178	0.010904	0.017177	0.009032	0.007682	0.007722	0.002617	0.00256	0.030825	0.012973	0.01469	0.019245	0.020051	0.005438	0.021758	0.005846	0.009367	0.022147	0.013503	0.024037	0	0.002312	0.002199	0.005098	0.013753	0.008055	0.014359	0.004271	0.00721	0.010387	0.007156	0.007235	0.025302	0.015757	0.012073	0.020714	0.006069	0.017465	0.024828	0.014836	0.00717	0.012454	0.007835	0.006881
Otu127	0	0	0.002333	0	0	0	0	0	0	0	0	0	0.052165	0.02854	0.031829	0.012028	0.006015	0.005438	0.003956	0	0.259935	0.374034	0.067515	0.056085	0	0	0	0	0	0	0	0	0	0	0	0	0.008434	0.031513	0.050706	0.049195	0.014161	0.003881	0.014483	0.004239	0.052577	0.094647	0.026116	0.018349
Otu1270	0.007001	0.010017	0	0	0.024427	0.010904	0.032206	0.02258	0.010242	0.023167	0.013085	0.015363	0	0	0	0	0	0	0	0	0	0	0	0	0.009679	0.006936	0.002199	0.002549	0	0.006041	0.021538	0.008543	0.009613	0.010387	0.014313	0.021705	0	0	0	0	0	0	0	0	0	0	0	0
Otu1271	0	0	0	0.00222	0	0	0	0.002258	0.002561	0.010297	0.010468	0	0.002371	0	0	0	0	0	0	0	0.007025	0.009843	0.005401	0.008012	0	0	0	0	0	0.002014	0.002393	0	0.002403	0.002597	0	0.002412	0.002811	0.005252	0	0.002589	0	0	0	0	0.00956	0.012454	0.005223	0.027524
Otu1272	0.014001	0.015025	0.009331	0.006659	0.004071	0.006542	0.008588	0.002258	0.025606	0.03089	0.036637	0.025604	0.009485	0.012973	0.012242	0.007217	0	0	0.003956	0.001949	0.009367	0.002461	0.002701	0.005341	0.033875	0.002312	0.004399	0.007647	0.020629	0.010069	0.007179	0.017085	0.07931	0.064918	0.021469	0.036174	0.002811	0.015757	0.007244	0.002589	0.008092	0.009703	0.004138	0	0.00239	0.007472	0.020893	0.004587
Otu1273	0.011668	0.017529	0.03499	0.024417	0.03664	0.034893	0.021471	0.013548	0.005121	0	0.005234	0.010242	0.087732	0.038918	0.056313	0.0433	0.046116	0.036252	0.035603	0.056515	0.018734	0.012304	0.024305	0.013354	0.045974	0.011559	0.028592	0.043332	0.032089	0.034233	0.043076	0.019221	0.004807	0.005193	0.019084	0	0.011245	0.013131	0.067608	0.088033	0.032369	0.03493	0.035173	0.082659	0.011949	0.027398	0.007835	0.018349
Otu1274	0.016335	0.002504	0.002333	0.006659	0.006107	0.019627	0.012882	0	0.025606	0.007722	0.018318	0.035846	0	0.010378	0.004897	0	0	0	0	0	0.004684	0.007382	0.005401	0	0.009679	0.002312	0	0.007647	0	0.004027	0	0.002136	0.02884	0.031161	0.004771	0.036174	0	0	0.014488	0.002589	0	0	0	0	0.00956	0	0	0
Otu1275	0.009334	0.005008	0.002333	0	0.006107	0.002181	0.008588	0.015806	0.020485	0.007722	0.010468	0.005121	0	0	0	0	0	0	0.001978	0	0.030443	0.029529	0.002701	0.002671	0.007259	0	0.002199	0.010196	0.004584	0.004027	0.004786	0.002136	0.00721	0.012984	0.007156	0.007235	0.002811	0.002626	0	0	0	0	0.002069	0	0.00239	0.007472	0	0
Otu1276	0	0	0	0	0	0	0	0	0	0	0	0	0	0	0	0	0	0.001813	0	0	0.004684	0.027068	0.010802	0.013354	0	0	0	0	0	0	0	0	0	0	0	0	0.002811	0.002626	0	0	0	0.003881	0	0.002119	0.028679	0.042342	0.028728	0.004587
Otu1277	0.002334	0.005008	0	0	0.002036	0	0.002147	0	0.005121	0.005148	0	0	0.004742	0.007784	0.004897	0.002406	0.00401	0.001813	0.001978	0	0.004684	0.007382	0.013503	0.010683	0	0.004624	0	0	0	0	0.002393	0.002136	0.002403	0.005193	0.004771	0.004823	0.016868	0	0.004829	0.005178	0.002023	0.003881	0	0.002119	0.031069	0.007472	0.020893	0.071103
Otu1278	0.009334	0.012521	0.006998	0.017758	0.002036	0.006542	0.008588	0	0.025606	0.020593	0.026169	0.023044	0.009485	0.007784	0.031829	0.012028	0	0.005438	0.005934	0	0.007025	0.007382	0.029706	0.024037	0.016938	0.011559	0.004399	0.015294	0.006876	0.004027	0.004786	0.010678	0.02163	0.018177	0.021469	0.021705	0.008434	0.015757	0.041048	0.020714	0	0.001941	0.010345	0.004239	0.00717	0.019926	0.005223	0.004587
Otu1279	0	0	0	0	0	0	0.004294	0	0	0	0	0.00256	0	0.002595	0.007345	0.002406	0.002005	0.003625	0.007912	0.011693	0	0	0.005401	0.005341	0	0	0	0	0	0	0	0	0	0.002597	0.002385	0	0	0.002626	0.012073	0.005178	0.006069	0.019406	0.018621	0.012717	0	0.002491	0.002612	0
Otu128	0.126009	0.102669	0.079311	0.044395	0.071245	0.08287	0.05153	0.042903	0.320078	0.308896	0.334965	0.220197	0.049794	0.041512	0.012242	0.016839	0.01203	0.005438	0.007912	0.001949	0.142847	0.142724	0.094521	0.093475	0.21777	0.108658	0.050586	0.142741	0.038966	0.024165	0.10051	0.053391	0.233123	0.280447	0.26479	0.260454	0.011245	0.036766	0.041048	0.023303	0.006069	0.003881	0.002069	0.014836	0.136224	0.13699	0.109689	0.018349
Otu1280	0	0	0	0	0	0	0	0	0	0	0	0	0	0	0	0.002406	0	0	0.001978	0	0	0.029529	0	0.002671	0	0	0	0	0	0	0	0	0	0	0	0	0.008434	0	0	0	0	0	0	0	0.00239	0	0	0
Otu1281	0.009334	0.005008	0.018662	0.00222	0.004071	0	0.002147	0.006774	0.010242	0.002574	0.010468	0.007681	0.037938	0.010378	0.034278	0.014433	0.010025	0.00725	0.017802	0.011693	0.046835	0.029529	0.032407	0.021366	0	0.006936	0.006598	0.007647	0.004584	0.002014	0	0.004271	0.002403	0.018177	0.014313	0	0.019679	0.007878	0.009658	0.023303	0.004046	0.005822	0.016552	0.002119	0.026289	0.024907	0.020893	0.002294
Otu1282	0.016335	0.005008	0.020994	0.006659	0.002036	0.008723	0.010735	0.006774	0.028167	0.03089	0.057572	0.038406	0.011856	0.023351	0.019587	0.007217	0	0.00725	0.00989	0	0.014051	0.007382	0.016204	0.021366	0.016938	0.009247	0.006598	0.012745	0.002292	0	0.002393	0.006407	0.031243	0.031161	0.019084	0.019293	0.005623	0.013131	0.028975	0.020714	0.002023	0.003881	0.010345	0.002119	0.014339	0.012454	0.007835	0.006881
Otu1283	0.007001	0.020033	0.011663	0.00444	0.004071	0.002181	0.006441	0.004516	0.017924	0.036038	0.028786	0.005121	0.007113	0.018162	0.009794	0.009622	0	0.001813	0	0.001949	0.023418	0.027068	0.040509	0.010683	0.012098	0.006936	0.002199	0.020392	0.004584	0.004027	0	0	0.019227	0.031161	0.007156	0.01447	0.02249	0.015757	0.009658	0.005178	0	0	0.002069	0	0.00478	0.019926	0.018282	0.006881
Otu1284	0.018668	0.005008	0	0.006659	0.002036	0.008723	0.002147	0	0.017924	0.025741	0.007851	0.030725	0	0	0.002448	0	0	0	0	0	0	0	0	0	0	0.009247	0.004399	0.002549	0.002292	0.004027	0.009572	0.002136	0.00721	0.005193	0.016698	0.004823	0	0	0	0	0	0	0	0	0	0	0	0.002294
Otu1285	0.009334	0.022537	0.006998	0.006659	0.01832	0.013085	0.021471	0.020322	0.025606	0.036038	0.013085	0.005121	0.007113	0.02854	0.022036	0.019245	0	0	0.003956	0.007795	0.042152	0.022147	0.024305	0.002671	0.014518	0.006936	0	0.010196	0.013753	0.018124	0.011965	0.010678	0.02163	0.012984	0.019084	0.01447	0.067471	0.039392	0.004829	0.005178	0.002023	0.005822	0.006207	0.004239	0.033458	0.024907	0.013058	0.002294
Otu1286	0.002334	0	0	0	0.002036	0.004362	0.027912	0.004516	0	0	0.005234	0	0.004742	0.005189	0.004897	0.002406	0	0	0.001978	0.003898	0.002342	0	0	0	0	0.002312	0	0	0	0.004027	0	0.006407	0.002403	0.002597	0.002385	0.002412	0.005623	0	0	0.010357	0.018208	0.001941	0.016552	0.004239	0	0	0.002612	0
Otu1287	0.011668	0.015025	0.016329	0.00222	0.008142	0.013085	0.004294	0.013548	0.028167	0.005148	0.026169	0.030725	0.016598	0.007784	0.009794	0.016839	0	0.001813	0.001978	0	0.03981	0.019686	0.035108	0.024037	0.012098	0.004624	0.008798	0.007647	0.006876	0.018124	0.002393	0.002136	0.00721	0.054531	0.04771	0.009646	0.025302	0.015757	0.019317	0.023303	0.002023	0.001941	0	0	0.038238	0.022416	0.005223	0.009175
Otu1288	0.030336	0.020033	0.018662	0.006659	0.004071	0.006542	0.01503	0.009032	0.130592	0.084946	0.10206	0.1229	0.018969	0.041512	0.029381	0.014433	0	0.001813	0.001978	0.007795	0.084303	0.071362	0.062113	0.048073	0.033875	0.020807	0.010997	0.02294	0.013753	0.014096	0.026324	0.010678	0.141796	0.059725	0.064408	0.144697	0.039358	0.015757	0.019317	0.007768	0.004046	0.007762	0	0.008478	0.078866	0.067249	0.099243	0.009175
Otu1289	0.007001	0.007512	0.002333	0.00222	0	0.008723	0	0	0.020485	0.005148	0.010468	0.023044	0	0	0	0	0	0	0	0	0	0	0	0	0.021777	0.004624	0	0.005098	0	0.006041	0	0	0.02163	0.033757	0.002385	0.01447	0	0	0	0	0	0	0	0	0	0	0.002612	0
Otu129	0.037336	0.015025	0.076979	0.053274	0.083459	0.089412	0.255502	0.076774	0.025606	0.051483	0.060189	0.030725	0.028454	0.015567	0.024484	0.045706	0.040101	0.072504	0.015824	0.118876	0.011709	0.004922	0.005401	0.016024	0.07501	0.076292	0.03739	0.061175	0.128358	0.257758	0.351784	0.029899	0.098536	0.031161	0.02624	0.065114	0.008434	0.078784	0.036219	0.020714	0.018208	0.093148	0.024828	0.046628	0.00239	0.047324	0.065291	0.004587
Otu1290	0.004667	0.002504	0.002333	0.00222	0.006107	0.002181	0.002147	0.004516	0.002561	0	0	0	0.007113	0.002595	0.022036	0.012028	0.00401	0.005438	0.015824	0.037027	0.009367	0	0.018904	0.010683	0	0	0	0	0.006876	0.008055	0	0.008543	0.012017	0	0	0	0	0	0.014488	0.007768	0.012138	0.017465	0.024828	0.006358	0.00239	0.007472	0	0.002294
Otu1291	0.002334	0.012521	0	0.00222	0.004071	0	0.01503	0.006774	0.002561	0.002574	0	0.007681	0.004742	0.002595	0.002448	0	0.00401	0.009063	0.005934	0.011693	0.002342	0.012304	0.005401	0.024037	0.00242	0	0.002199	0.012745	0.016045	0.012082	0.040683	0.027764	0.004807	0.002597	0.011927	0.002412	0.02249	0.002626	0.007244	0.015535	0.002023	0.005822	0.031035	0.008478	0.019119	0.004981	0.005223	0
Otu1292	0.014001	0.025041	0.016329	0.008879	0.014249	0.006542	0.010735	0.004516	0.015364	0.025741	0.041871	0.020483	0.004742	0	0.004897	0.002406	0	0	0	0.001949	0.011709	0.007382	0.013503	0.029378	0.021777	0.006936	0.013196	0.025489	0.006876	0.014096	0.016752	0.006407	0.02884	0.020774	0.028626	0.038586	0.005623	0.005252	0.009658	0	0.004046	0.001941	0.002069	0	0.00956	0.019926	0.01567	0
Otu1293	0	0.002504	0	0	0	0	0	0.002258	0.074258	0	0.002617	0.00256	0	0	0	0.002406	0	0	0	0.001949	0.004684	0.002461	0.008102	0	0.00242	0	0	0	0.002292	0	0.002393	0	0.002403	0	0.004771	0.004823	0	0	0	0	0	0	0	0	0.00956	0.007472	0.039175	0.052754
Otu1294	0	0	0.002333	0	0	0.002181	0.004294	0	0	0	0	0.00256	0	0	0	0	0	0.001813	0.005934	0.005846	0	0	0	0.018695	0.00242	0	0	0	0	0	0.007179	0.002136	0.002403	0	0	0	0	0.013131	0.004829	0.002589	0.002023	0.029109	0.012414	0.002119	0.00239	0	0.005223	0
Otu1295	0	0.005008	0.006998	0	0.002036	0	0	0	0.010242	0.018019	0.005234	0.005121	0	0	0	0	0	0	0	0	0.030443	0.004922	0.010802	0.002671	0.007259	0.011559	0.004399	0.005098	0	0	0.002393	0	0.004807	0.002597	0.002385	0.002412	0	0	0	0.002589	0	0	0	0	0	0.002491	0.005223	0
Otu1296	0.03967	0.007512	0.016329	0.006659	0.012213	0.015266	0.01503	0.01129	0.043531	0.023167	0.036637	0.023044	0.014227	0.031134	0.019587	0.024056	0.00802	0.001813	0.00989	0.005846	0.032785	0.036911	0.024305	0.024037	0.033875	0.011559	0	0.017843	0.020629	0.020137	0.019145	0.012814	0.048067	0.041548	0.045324	0.024116	0.019679	0.028887	0.012073	0.023303	0.008092	0.001941	0.012414	0.004239	0.038238	0.062268	0.03134	0.016055
Otu1297	0.014001	0.017529	0.002333	0.011099	0.002036	0.002181	0.017177	0.015806	0.023046	0	0.005234	0.00256	0	0.002595	0.002448	0	0	0	0.003956	0	0	0	0	0.021366	0.009679	0.006936	0.010997	0.005098	0	0.004027	0.002393	0.002136	0	0	0	0.002412	0.005623	0.005252	0	0.005178	0	0.003881	0	0.002119	0.00478	0.014944	0.020893	0.002294
Otu1298	0.002334	0.010017	0.006998	0	0.006107	0.008723	0.002147	0.004516	0.010242	0.005148	0.005234	0.005121	0.002371	0.002595	0.009794	0.002406	0.00401	0.005438	0.003956	0.001949	0	0.004922	0.002701	0	0.009679	0.006936	0.002199	0	0.002292	0.004027	0.004786	0	0.009613	0.025967	0.007156	0.019293	0.002811	0.005252	0.002415	0	0.004046	0.005822	0.004138	0.004239	0.00239	0	0.002612	0
Otu1299	0.021002	0.002504	0.004665	0.015538	0.006107	0.002181	0.006441	0.002258	0.030727	0.025741	0.007851	0.028165	0.009485	0.002595	0	0	0	0.001813	0	0.001949	0.070253	0.039372	0.029706	0.018695	0.00242	0.004624	0.008798	0.002549	0.002292	0	0.002393	0.004271	0.01442	0.036354	0.031011	0.021705	0.002811	0	0	0.005178	0.004046	0	0	0	0.062137	0.029889	0.041786	0.064222
Otu13	0.877398	0.846397	0.405888	0.346282	2.03355	1.91037	1.29254	3.64223	0.225335	0.082372	0.14393	0.043527	1.42031	0.399554	0.602306	1.04643	0.415046	0.384274	0.765473	0.469657	0.05386	0.056597	0.051311	0.093475	0.466996	0.839209	0.318913	0.38489	2.72531	0.583983	0.935698	1.69144	0.117763	0.106466	0.16937	0.077172	0.899609	0.540981	0.188338	0.19419	0.25086	0.326017	0.378623	0.481116	0.105155	0.141971	0.088796	0.027524
Otu130	0.095674	0.062603	0.065315	0.042175	0.042747	0.032712	0.023618	0.029355	0.174122	0.139003	0.10206	0.17923	0.087732	0.116753	0.056313	0.151552	0.00401	0.005438	0.001978	0.003898	0.285694	0.13042	0.178239	0.090805	0.07501	0.046237	0.03519	0.081566	0.032089	0.03222	0.019145	0.01495	0.098536	0.184368	0.269561	0.065114	0.084338	0.070905	0.101413	0.108746	0.014161	0.009703	0.004138	0.010597	0.167292	0.144462	0.101854	0.059634
Otu1300	0.004667	0.007512	0.009331	0	0	0.013085	0.010735	0.002258	0.002561	0.010297	0.005234	0.020483	0.033196	0.018162	0.036726	0.036084	0.00401	0.010876	0.013846	0.007795	0.025759	0.014765	0.013503	0.026707	0.026616	0.004624	0	0.017843	0.016045	0	0.009572	0.017085	0.110553	0.005193	0.007156	0.007235	0.033735	0.026261	0.016902	0.012946	0.010115	0.005822	0.006207	0.004239	0.023899	0.027398	0.026116	0
Otu1301	0.011668	0.005008	0.011663	0	0.008142	0.010904	0.006441	0.002258	0.025606	0.025741	0.015701	0.005121	0.004742	0.005189	0.01469	0.002406	0	0	0.001978	0	0.007025	0.007382	0.005401	0	0.012098	0.011559	0.004399	0.002549	0.004584	0.006041	0.007179	0.006407	0.026437	0.012984	0.033397	0.012058	0.002811	0.007878	0.009658	0.005178	0	0	0.002069	0	0.00239	0.002491	0.013058	0.004587
Otu1302	0.018668	0.010017	0.004665	0.006659	0.008142	0.008723	0.004294	0.002258	0.005121	0.028315	0.018318	0.017923	0.004742	0.005189	0.034278	0.014433	0	0.001813	0	0	0.009367	0.017225	0.043209	0.010683	0.016938	0.006936	0	0.007647	0.004584	0.004027	0	0	0.02884	0.067515	0.023855	0.009646	0.011245	0.018383	0.012073	0.025892	0.002023	0.001941	0.002069	0.006358	0.00239	0.019926	0.03134	0.004587
Otu1303	0.007001	0.005008	0.006998	0.015538	0.006107	0.006542	0.012882	0.002258	0.030727	0.010297	0.026169	0.017923	0.004742	0.012973	0.012242	0.007217	0.00401	0.003625	0.007912	0	0.009367	0.012304	0.008102	0.021366	0.009679	0.006936	0.006598	0.010196	0.002292	0.012082	0.009572	0.006407	0.016823	0.00779	0.033397	0.01447	0.011245	0.013131	0.012073	0.010357	0	0.001941	0.004138	0.002119	0.011949	0.004981	0	0
Otu1304	0.009334	0.007512	0.013996	0.00444	0.002036	0.002181	0.002147	0.002258	0.023046	0.002574	0.023552	0.025604	0.004742	0.002595	0.009794	0	0	0	0	0	0.044493	0.029529	0.008102	0.008012	0	0	0	0.007647	0.002292	0.004027	0.002393	0.004271	0.016823	0.012984	0.011927	0	0.005623	0.002626	0	0	0	0.001941	0	0.002119	0.00478	0.012454	0.01567	0.004587
Otu1305	0.004667	0.007512	0.004665	0.019978	0.012213	0.026169	0.066559	0.040645	0.010242	0.012871	0.010468	0.017923	0.007113	0.002595	0.004897	0.012028	0	0.001813	0.001978	0.001949	0.002342	0.002461	0	0	0.012098	0.002312	0.002199	0.015294	0.018337	0.024165	0.023931	0.021357	0.012017	0.005193	0	0.012058	0	0.010504	0	0.007768	0.002023	0.001941	0.002069	0.012717	0	0.007472	0.002612	0
Otu1306	0.04667	0.002504	0.03499	0.039956	0.008142	0.006542	0.004294	0	0.04097	0.007722	0.044487	0.079373	0.018969	0.012973	0.029381	0.007217	0.00401	0	0.001978	0	0.018734	0.007382	0.005401	0.013354	0.024197	0.013871	0.004399	0.033136	0.006876	0.010069	0.009572	0.004271	0.009613	0.072708	0.042939	0.01447	0.005623	0	0.009658	0.002589	0.002023	0.005822	0	0	0.00717	0.002491	0	0
Otu1307	0.011668	0.002504	0.006998	0.00444	0	0.002181	0.002147	0.006774	0.012803	0.020593	0.031403	0.007681	0	0	0	0	0	0	0	0	0	0	0	0	0.007259	0.002312	0.004399	0.005098	0.002292	0	0	0	0.01442	0.005193	0.007156	0.026528	0	0	0	0	0	0	0	0	0	0	0	0
Otu1308	0	0	0	0	0	0	0	0	0	0	0	0	0.002371	0	0.009794	0	0	0.001813	0.00989	0	0.023418	0.022147	0.029706	0.008012	0	0	0	0	0	0	0	0	0	0	0	0	0.002811	0.002626	0.007244	0.010357	0.004046	0	0.006207	0.004239	0.016729	0.022416	0.005223	0.009175
Otu1309	0.016335	0.025041	0.02566	0.015538	0.010178	0.021808	0.01503	0.006774	0.010242	0.028315	0.015701	0.033286	0.028454	0.036323	0.073452	0.016839	0.01203	0.018126	0.003956	0.013642	0.018734	0.027068	0.029706	0.056085	0.031456	0.023119	0.013196	0.02294	0.013753	0.020137	0.014359	0.027764	0.031243	0.028564	0.009542	0.019293	0.028113	0.03414	0.055535	0.041427	0.016185	0.027168	0.016552	0.029672	0.016729	0.024907	0.033951	0.009175
Otu131	0.088673	0.047579	0.067648	0.026637	0.040712	0.115582	0.070853	0.072258	0.048652	0.048909	0.044487	0.023044	0.120928	0.119347	0.222804	0.117873	0.106268	0.110569	0.150325	0.251393	0.063227	0.027068	0.056712	0.053415	0.07017	0.023119	0.026393	0.066272	0.128358	0.140961	0.071793	0.066205	0.033647	0.038951	0.033397	0.045821	0.095583	0.147063	0.135217	0.137227	0.103176	0.205701	0.173794	0.178034	0.019119	0.042342	0.04701	0.027524
Otu1310	0.007001	0.007512	0.002333	0.00444	0.006107	0.006542	0.002147	0	0.015364	0.010297	0.010468	0.010242	0.016598	0.020756	0.048968	0.007217	0	0.003625	0.007912	0	0.05386	0.039372	0.054012	0.026707	0.007259	0.006936	0	0.015294	0.004584	0	0.009572	0.008543	0.016823	0.044144	0.023855	0.004823	0.008434	0.021009	0.024146	0.018124	0.006069	0.007762	0.006207	0.002119	0.043018	0.014944	0.013058	0.020643
Otu1311	0.109675	0.037562	0.093308	0.039956	0.024427	0.069785	0.034353	0.079032	0.064016	0.010297	0.010468	0.015363	0.030825	0.002595	0.053865	0.076979	0.006015	0.001813	0.067251	0.035078	0.016392	0.019686	0.016204	0.016024	0.045974	0.027742	0.021994	0.045881	0.032089	0.038261	0.023931	0.153767	0.016823	0.01558	0.009542	0.002412	0.025302	0.023635	0.012073	0.038838	0.010115	0.015525	0.08069	0.025433	0.057357	0.077212	0.086184	0.068809
Otu1312	0.028002	0.005008	0.011663	0.00444	0.012213	0.015266	0.008588	0.006774	0.020485	0.018019	0.026169	0.025604	0.02134	0.025945	0.026932	0.016839	0.00401	0	0	0.001949	0.046835	0.078744	0.081018	0.029378	0.009679	0.009247	0.002199	0.020392	0.009168	0.006041	0.002393	0.002136	0.031243	0.070112	0.031011	0.036174	0.008434	0.007878	0.02656	0.018124	0.004046	0.001941	0.006207	0.010597	0.023899	0.037361	0.03134	0.013762
Otu1313	0	0	0.002333	0	0	0.002181	0.002147	0.013548	0.025606	0.005148	0.041871	0.00256	0.004742	0	0.004897	0.002406	0	0	0	0.009744	0.002342	0.002461	0	0.002671	0	0	0	0	0	0.002014	0	0.002136	0.009613	0	0	0.004823	0.005623	0.010504	0	0	0	0	0	0	0.026289	0.004981	0.002612	0.036698
Otu1314	0.009334	0.020033	0.011663	0.00444	0	0.002181	0.006441	0.01129	0.007682	0.015445	0.007851	0.023044	0	0	0.004897	0	0	0	0.001978	0	0.007025	0.002461	0.010802	0.018695	0.004839	0.006936	0.017595	0.005098	0.002292	0.004027	0.007179	0.008543	0.01442	0.012984	0.007156	0.033763	0	0	0	0.002589	0	0	0	0	0	0.009963	0.028728	0.004587
Otu1315	0.044337	0.007512	0.009331	0.006659	0.010178	0.002181	0.010735	0	0	0	0	0	0.002371	0	0.002448	0.004811	0.002005	0.014501	0	0.001949	0	0	0	0.013354	0	0.009247	0.006598	0.002549	0.025213	0.112769	0.004786	0.002136	0.004807	0	0	0	0	0.028887	0.002415	0.002589	0.002023	0.056277	0.006207	0.010597	0	0.007472	0	0
Otu1316	0.007001	0.017529	0.002333	0.00444	0.006107	0.008723	0.012882	0	0.04097	0.028315	0.013085	0.015363	0.004742	0.002595	0.007345	0.002406	0.006015	0.003625	0.001978	0.001949	0.002342	0.004922	0.005401	0.005341	0.021777	0.004624	0.006598	0.017843	0.006876	0.002014	0.007179	0.008543	0.024033	0.023371	0.019084	0.012058	0.002811	0.005252	0.002415	0.005178	0	0	0	0.002119	0	0.007472	0.013058	0.002294
Otu1317	0	0	0	0	0	0	0	0	0.005121	0	0	0	0	0	0	0	0	0	0	0	0	0.002461	0	0	0	0	0	0	0	0	0	0	0	0	0	0	0	0	0	0	0	0	0	0	0.00239	0.002491	0	0.032111
Otu1318	0.002334	0.005008	0.013996	0.006659	0.006107	0.004362	0.002147	0	0.007682	0.002574	0.013085	0.007681	0.011856	0.020756	0.002448	0.004811	0	0.00725	0.003956	0	0.004684	0.014765	0.018904	0.013354	0.009679	0.004624	0.004399	0	0.002292	0.002014	0.002393	0.002136	0.00721	0.010387	0.004771	0.004823	0.008434	0.005252	0.03139	0.002589	0.002023	0	0.010345	0	0.016729	0.002491	0.01567	0.009175
Otu1319	0.004667	0.005008	0.004665	0	0.010178	0.008723	0.004294	0.006774	0.017924	0.012871	0.007851	0.015363	0.026082	0.033729	0.058762	0.026461	0.00802	0.010876	0.00989	0.005846	0.035126	0.03199	0.043209	0.029378	0.004839	0.006936	0	0.002549	0.006876	0.010069	0.014359	0.010678	0.012017	0.020774	0.019084	0.004823	0.033735	0.044644	0.028975	0.025892	0.024277	0.017465	0.018621	0.021195	0.026289	0.03487	0.018282	0.018349
Otu132	0.613712	0.651074	0.71147	0.264151	0.223914	0.394722	0.422974	0.372578	0.376412	0.723332	0.423939	0.537689	1.79732	2.00036	1.24134	1.60452	1.15491	1.14738	1.58633	2.15146	0.73297	0.900635	1.13965	0.859974	0.512969	0.323662	0.354103	0.884482	0.456129	0.320184	0.260847	0.341705	0.586412	0.688133	0.641698	0.472676	1.72612	2.16392	1.32319	2.78339	0.665588	1.06732	1.32208	1.10211	0.716966	1.09094	1.27187	1.03902
Otu1320	0.004667	0.002504	0.004665	0	0.012213	0.006542	0.01503	0.004516	0.012803	0.018019	0.039254	0.017923	0.007113	0.012973	0.002448	0.012028	0.002005	0.001813	0	0.003898	0.05386	0.039372	0.008102	0.005341	0.004839	0.004624	0.002199	0.015294	0.013753	0.008055	0.009572	0.010678	0.012017	0.01558	0.033397	0.016881	0.008434	0.010504	0.009658	0.010357	0.002023	0.007762	0.006207	0.004239	0.011949	0.007472	0.010447	0.009175
Otu1321	0.002334	0.002504	0	0	0	0.004362	0	0	0	0.002574	0.002617	0.007681	0	0.002595	0	0	0	0	0	0	0	0	0.013503	0	0	0.004624	0	0.002549	0	0.004027	0.007179	0.002136	0.002403	0	0	0	0	0	0	0	0	0	0	0	0.00956	0.002491	0.002612	0.02523
Otu1322	0.004667	0.002504	0	0	0	0	0.002147	0.004516	0.005121	0	0	0.005121	0.007113	0	0.002448	0.002406	0	0	0	0.001949	0.021076	0.022147	0.016204	0.005341	0	0	0	0	0	0.002014	0	0	0	0.002597	0	0	0	0	0	0.005178	0	0	0.002069	0	0.011949	0.019926	0.002612	0.004587
Otu1323	0.009334	0.005008	0.006998	0.006659	0.022391	0.021808	0.006441	0.01129	0.017924	0.015445	0.023552	0.010242	0.016598	0.012973	0.022036	0.002406	0.002005	0.001813	0.001978	0.001949	0.037468	0.014765	0.040509	0.026707	0.012098	0.016183	0.004399	0.020392	0	0.012082	0.002393	0.006407	0.004807	0.033757	0.033397	0.007235	0.008434	0.010504	0.014488	0.015535	0.002023	0.005822	0.002069	0	0.00956	0.017435	0.002612	0.002294
Otu1324	0.023335	0.015025	0.02566	0.015538	0.046818	0.074147	0.053677	0.067741	0.043531	0.03089	0.057572	0.033286	0.009485	0.005189	0.004897	0.014433	0.00401	0.001813	0.005934	0.003898	0.014051	0.012304	0.002701	0.005341	0.024197	0.016183	0.008798	0.02294	0.071055	0.042288	0.045469	0.027764	0.02884	0.090885	0.064408	0.045821	0.008434	0.007878	0.007244	0.025892	0.002023	0.009703	0.004138	0.006358	0.00239	0.004981	0.005223	0
Otu1325	0.021002	0.007512	0.013996	0.011099	0.010178	0.032712	0.049383	0.038387	0.04097	0.033464	0.057572	0.056329	0.054536	0.046701	0.036726	0.064951	0.028071	0.027189	0.00989	0.013642	0.037468	0.034451	0.043209	0.066768	0.029036	0.011559	0.002199	0.033136	0.032089	0.058398	0.052648	0.034171	0.016823	0.064918	0.031011	0.048232	0.011245	0.039392	0.055535	0.025892	0.018208	0.017465	0.026897	0.012717	0.028679	0.049814	0.018282	0.004587
Otu1326	0	0.002504	0.002333	0.00222	0	0	0.008588	0.006774	0.010242	0.025741	0.031403	0.010242	0	0	0	0	0	0	0	0	0	0.004922	0	0.002671	0.007259	0	0	0.002549	0.004584	0.002014	0.009572	0.004271	0.00721	0.005193	0.007156	0.019293	0.002811	0.007878	0	0.002589	0	0	0	0.002119	0.00239	0.012454	0.005223	0.002294
Otu1327	0.016335	0.007512	0.004665	0	0.004071	0.002181	0.002147	0	0.010242	0.002574	0.013085	0.023044	0.002371	0	0.004897	0.002406	0	0.001813	0	0	0.018734	0.002461	0.013503	0.016024	0.007259	0.011559	0.004399	0.007647	0.006876	0.002014	0	0.004271	0.019227	0.031161	0.002385	0.004823	0	0	0	0.002589	0	0	0.004138	0	0.00478	0.007472	0.005223	0.020643
Otu1328	0.007001	0.012521	0.004665	0	0.004071	0.002181	0.006441	0.006774	0.010242	0.002574	0.013085	0.00256	0.007113	0.012973	0.036726	0.031273	0	0.001813	0.005934	0	0.014051	0.019686	0.035108	0.03739	0.00242	0	0	0.002549	0.004584	0.002014	0.009572	0.008543	0.00721	0.01558	0.007156	0.004823	0.005623	0.026261	0.043463	0.005178	0.002023	0.001941	0	0.008478	0.014339	0.012454	0.01567	0.016055
Otu1329	0.007001	0.005008	0.004665	0	0.008142	0.013085	0.008588	0	0.007682	0.03089	0.007851	0.00256	0.011856	0.044107	0.024484	0.031273	0.00401	0.003625	0.017802	0.009744	0.018734	0.009843	0.029706	0.018695	0.007259	0	0.004399	0.005098	0.004584	0.006041	0.002393	0.006407	0.00721	0.020774	0.004771	0.004823	0.053414	0.036766	0.024146	0.018124	0.002023	0.007762	0	0.002119	0.00956	0.017435	0.028728	0.002294
Otu133	0	0.007512	0	0	0.01832	0.006542	0.047236	0.002258	0.005121	0	0.010468	0.005121	0.004742	0.012973	0.048968	0.019245	0.036091	0.043503	0.104832	0.196827	0.011709	0.004922	0.018904	0.189622	0.00242	0.004624	0.002199	0.002549	0.020629	0.008055	0.023931	0.01495	0.03605	0	0.002385	0.002412	0.053414	0.007878	0.053121	0.06473	0.050577	0.042693	0.264829	0.086898	0.00956	0.10212	0.026116	0
Otu1330	0.002334	0	0.002333	0	0.006107	0.002181	0	0.002258	0.005121	0.005148	0.010468	0.00256	0.009485	0.010378	0.007345	0.007217	0.006015	0.003625	0.005934	0.007795	0.004684	0.009843	0.021605	0.005341	0	0.004624	0.006598	0.002549	0.018337	0.002014	0.002393	0.002136	0.004807	0.00779	0.004771	0.004823	0.005623	0.005252	0.009658	0.007768	0.006069	0.001941	0.010345	0.010597	0.00956	0.007472	0.005223	0.043579
Otu1331	0	0.007512	0.006998	0.00222	0.01832	0.015266	0.030059	0.015806	0.007682	0.007722	0.002617	0.005121	0.023711	0.012973	0.002448	0.002406	0.018045	0.016314	0.007912	0.005846	0.002342	0.007382	0.013503	0.005341	0	0.004624	0	0.005098	0.011461	0.028192	0.023931	0.012814	0.002403	0.00779	0.004771	0.002412	0.019679	0.005252	0.014488	0.015535	0.010115	0.011643	0.012414	0.023314	0	0.007472	0.002612	0
Otu1332	0.016335	0.010017	0.006998	0.013319	0.002036	0.002181	0.006441	0	0.025606	0.010297	0.010468	0.015363	0	0.005189	0.01469	0.002406	0	0	0	0	0.009367	0.004922	0.013503	0.002671	0.012098	0.013871	0	0.002549	0	0	0.004786	0.002136	0.004807	0.041548	0.021469	0.007235	0	0.002626	0.004829	0.005178	0	0	0	0	0.00239	0.002491	0	0.004587
Otu1333	0.018668	0.007512	0.002333	0.00444	0.012213	0.013085	0.01503	0.020322	0.035849	0.03089	0.044487	0.017923	0	0	0	0	0.002005	0	0	0.001949	0	0.004922	0	0	0.012098	0.002312	0	0.020392	0.002292	0.010069	0.019145	0.006407	0.019227	0.005193	0.033397	0.024116	0	0.013131	0.007244	0	0	0	0	0	0.00239	0.022416	0.010447	0
Otu1334	0.011668	0.012521	0.030325	0.006659	0.004071	0.004362	0.002147	0	0.020485	0.023167	0.03402	0.020483	0	0.012973	0	0	0	0	0	0	0.021076	0.046754	0.070215	0.026707	0.029036	0.027742	0.026393	0.030587	0	0.004027	0.011965	0.004271	0.019227	0.033757	0.02624	0.007235	0.002811	0.005252	0.002415	0	0	0	0	0	0.00956	0.017435	0.01567	0.004587
Otu1335	0.002334	0.007512	0.004665	0	0.008142	0.004362	0.002147	0.004516	0.017924	0.036038	0.020935	0.020483	0	0	0.002448	0.002406	0	0	0	0	0.002342	0.004922	0.005401	0.008012	0.024197	0.004624	0	0	0	0	0.002393	0	0.009613	0.012984	0.009542	0.021705	0.011245	0.005252	0.002415	0.005178	0	0	0	0.002119	0.00239	0	0.005223	0.002294
Otu1336	0	0	0	0	0	0	0	0	0.035849	0	0	0	0	0	0	0	0	0	0	0	0	0	0	0	0	0	0	0	0	0	0	0	0	0	0	0	0	0	0	0	0	0	0	0	0	0	0.002612	0.004587
Otu1337	0.084006	0.070116	0.02566	0.024417	0.113993	0.076328	0.17606	0.094838	0.069137	0.102965	0.062806	0.056329	0.045051	0.023351	0.066107	0.048112	0.054136	0.048941	0.100876	0.074054	0.016392	0.012304	0.008102	0.066768	0.033875	0.043926	0.019795	0.058626	0.114605	0.161099	0.076579	0.126004	0.12978	0.057128	0.042939	0.065114	0.053414	0.089288	0.03139	0.03107	0.042484	0.089267	0.068276	0.07842	0.054967	0.054796	0.06268	0.02523
Otu1338	0	0	0	0	0	0.002181	0.004294	0.004516	0	0	0.002617	0.00256	0.009485	0.002595	0.022036	0.007217	0	0.001813	0.005934	0.011693	0	0	0.010802	0.013354	0	0	0	0	0	0.006041	0.004786	0	0.004807	0	0	0	0	0.002626	0.007244	0.005178	0.006069	0.007762	0.010345	0.008478	0.00478	0.009963	0.002612	0.004587
Otu1339	0	0.005008	0.002333	0.00222	0.004071	0.002181	0.019324	0.009032	0.038409	0	0.005234	0.007681	0	0	0.002448	0.004811	0	0	0	0.001949	0.009367	0.007382	0	0.008012	0.00242	0.006936	0.002199	0.005098	0.006876	0.006041	0	0.008543	0.00721	0.005193	0.009542	0.009646	0.002811	0.005252	0.007244	0	0.002023	0	0.002069	0.004239	0.016729	0.019926	0.01567	0.087158
Otu134	0.025669	0.010017	0.013996	0.028857	0.012213	0.008723	0.017177	0.015806	0.028167	0.059205	0.057572	0.051209	0.02134	0.012973	0.002448	0.012028	0	0.001813	0	0.005846	0.018734	0.041833	0.037808	0.034719	0.019357	0.027742	0.008798	0.015294	0.016045	0.01611	0.038289	0.021357	0.048067	0.036354	0.064408	0.033763	0.008434	0.028887	0.019317	0.012946	0.002023	0.005822	0.006207	0.008478	0.066917	0.064759	0.17498	0.405973
Otu1340	0.011668	0.015025	0.009331	0.00444	0.006107	0.013085	0.004294	0.004516	0.025606	0.069502	0.041871	0.028165	0.009485	0.005189	0.004897	0.004811	0	0	0.001978	0	0.018734	0.009843	0.029706	0.008012	0.021777	0.002312	0.010997	0.012745	0.009168	0.010069	0.007179	0.017085	0.033647	0.028564	0.033397	0.031351	0.005623	0	0.009658	0.005178	0	0.001941	0	0	0.00717	0.012454	0.013058	0.002294
Otu1341	0.004667	0.012521	0.002333	0	0.012213	0.006542	0.006441	0.004516	0.005121	0.007722	0.005234	0.007681	0.002371	0	0	0	0	0	0	0	0.007025	0.027068	0.008102	0.016024	0	0.002312	0.004399	0	0.034382	0.002014	0.019145	0.012814	0.019227	0	0.009542	0	0.016868	0.002626	0.002415	0	0	0	0	0	0.045408	0.012454	0.03134	0.002294
Otu1342	0.014001	0.015025	0.018662	0.00222	0.012213	0.010904	0.006441	0.01129	0.025606	0.012871	0.020935	0.025604	0.030825	0.031134	0.017139	0.031273	0.006015	0.005438	0.011868	0.01559	0.021076	0.029529	0.043209	0.045402	0.014518	0.018495	0.006598	0.012745	0	0.012082	0.004786	0.004271	0.016823	0.028564	0.019084	0.012058	0.011245	0.03414	0.016902	0.007768	0.012138	0.003881	0.016552	0.014836	0.031069	0.022416	0.028728	0.043579
Otu1343	0.021002	0.010017	0.018662	0.00444	0.008142	0.004362	0.019324	0.002258	0.020485	0.015445	0.015701	0.040967	0.014227	0.031134	0.017139	0.016839	0.010025	0.00725	0.00989	0.005846	0.030443	0.022147	0.016204	0.048073	0.007259	0.006936	0.010997	0.007647	0.009168	0.008055	0.019145	0.006407	0.019227	0.046741	0.021469	0.036174	0.014056	0.010504	0.033804	0.020714	0.006069	0.001941	0.010345	0.006358	0.033458	0.017435	0.013058	0.018349
Otu1344	0.018668	0.007512	0.009331	0	0.004071	0.002181	0.008588	0.004516	0.002561	0.002574	0	0	0.002371	0.012973	0.01469	0.016839	0.00401	0.005438	0.005934	0.001949	0.002342	0	0	0.005341	0.007259	0	0	0.005098	0.006876	0.004027	0.002393	0.010678	0.002403	0.002597	0.002385	0.002412	0.016868	0.007878	0.009658	0.007768	0.006069	0.023287	0.012414	0.002119	0.00717	0.002491	0	0
Otu1345	0.007001	0.002504	0.006998	0.00222	0	0.006542	0.002147	0	0.007682	0.023167	0.031403	0.012802	0	0	0.004897	0.002406	0	0	0	0	0	0.009843	0.002701	0.008012	0.021777	0.002312	0	0.002549	0.004584	0.008055	0	0.002136	0.009613	0.01558	0.014313	0.026528	0.005623	0	0	0	0	0	0	0	0.00239	0.012454	0.007835	0.002294
Otu1346	0.007001	0.010017	0.013996	0.00222	0	0.006542	0.002147	0.002258	0.017924	0.028315	0.036637	0.023044	0.002371	0.010378	0	0	0	0	0	0	0.011709	0.004922	0.008102	0.010683	0.014518	0.002312	0.006598	0.012745	0	0.006041	0.014359	0.002136	0.033647	0.00779	0.028626	0.050644	0.005623	0	0	0	0	0	0	0	0.00239	0.017435	0.01567	0
Otu1347	0.002334	0.005008	0.011663	0.008879	0.002036	0.006542	0.012882	0.002258	0.015364	0.028315	0.010468	0.023044	0.007113	0	0	0	0	0	0.001978	0	0.002342	0.007382	0.005401	0	0.007259	0.006936	0.008798	0.020392	0.002292	0.008055	0.011965	0.004271	0.009613	0.028564	0.023855	0.012058	0.002811	0.002626	0.004829	0	0.002023	0.001941	0.004138	0.002119	0	0.002491	0	0.002294
Otu1348	0.002334	0.005008	0.004665	0.00222	0.008142	0.006542	0.004294	0.009032	0.007682	0.005148	0.007851	0.012802	0.004742	0.020756	0.004897	0.009622	0	0.009063	0.003956	0	0.007025	0.004922	0.002701	0.002671	0	0.002312	0.004399	0.012745	0.002292	0.002014	0.002393	0	0.01442	0.023371	0.016698	0.009646	0.002811	0.013131	0.009658	0.002589	0.004046	0.003881	0.004138	0.004239	0.00239	0.027398	0.013058	0
Otu1349	0	0	0	0	0	0	0	0	0	0	0	0	0	0.002595	0	0.002406	0.00401	0.005438	0	0.005846	0	0	0	0	0	0	0	0	0	0	0	0	0	0	0	0	0.008434	0.005252	0.002415	0.03107	0.006069	0.003881	0.006207	0	0	0	0.002612	0.004587
Otu135	0.021002	0.012521	0.013996	0.022198	0.01832	0.02835	0.10306	0.045161	0.005121	0.007722	0.03402	0.020483	0.037938	0.015567	0.004897	0.007217	0.054136	0.038065	0.011868	0.040925	0.011709	0.022147	0.027006	0.005341	0.048393	0.020807	0.028592	0.040783	0.034382	0.084577	0.277598	0.004271	0.02163	0.00779	0.042939	0.012058	0.081527	0.023635	0.014488	0.023303	0.050577	0.023287	0.022759	0.059345	0.00956	0.004981	0.026116	0.009175
Otu1350	0.007001	0.002504	0.023327	0.006659	0	0.004362	0	0	0.025606	0.010297	0.031403	0.028165	0	0	0	0	0	0	0	0	0.002342	0.002461	0.002701	0.002671	0.014518	0.006936	0.002199	0.025489	0	0.002014	0	0.004271	0.004807	0.01558	0.021469	0.038586	0	0	0	0	0	0	0	0	0	0	0	0
Otu1351	0.002334	0.010017	0	0	0	0.002181	0	0	0.007682	0.010297	0.007851	0.007681	0	0	0.002448	0.007217	0	0	0.003956	0	0.004684	0.002461	0.002701	0.002671	0.004839	0.002312	0	0.002549	0	0	0	0.002136	0.012017	0.00779	0.002385	0.002412	0	0	0.002415	0	0	0	0	0	0.031069	0.002491	0.010447	0.016055
Otu1352	0.004667	0.012521	0.009331	0.00444	0.006107	0.006542	0.002147	0.004516	0.002561	0.020593	0.010468	0.010242	0.016598	0.015567	0.031829	0.004811	0.002005	0	0.007912	0.003898	0.007025	0.034451	0.056712	0.016024	0.016938	0.011559	0.010997	0.012745	0.006876	0.004027	0.004786	0.010678	0.026437	0.012984	0.011927	0.012058	0.011245	0.036766	0.036219	0.03107	0.004046	0.007762	0.012414	0.016956	0.00478	0.017435	0.033951	0.009175
Otu1353	0.011668	0.012521	0.020994	0.006659	0.012213	0.006542	0.006441	0.013548	0.010242	0.005148	0.007851	0.005121	0.04268	0.012973	0.06121	0.014433	0.088222	0.096068	0.061317	0.058464	0.004684	0.014765	0.013503	0.013354	0.012098	0.013871	0.008798	0.010196	0.016045	0.010069	0.019145	0.012814	0.002403	0.01558	0.016698	0	0.014056	0.026261	0.072438	0.0958	0.064738	0.06598	0.134484	0.122928	0.016729	0.009963	0.005223	0.05046
Otu1354	0.014001	0.002504	0.009331	0.00444	0.01832	0.013085	0.006441	0	0.04097	0.010297	0.026169	0.023044	0.011856	0.002595	0.026932	0.014433	0	0.001813	0.017802	0.001949	0.025759	0.014765	0.024305	0.018695	0.007259	0.004624	0.002199	0.010196	0.004584	0.004027	0.002393	0.004271	0.019227	0.041548	0.019084	0.007235	0.011245	0.005252	0.012073	0.020714	0.006069	0	0.002069	0.002119	0.023899	0.027398	0.005223	0.013762
Otu1355	0.016335	0.002504	0.013996	0.00444	0.006107	0.015266	0.006441	0.002258	0.035849	0.033464	0.020935	0.043527	0.028454	0.044107	0.034278	0.016839	0.002005	0.005438	0.005934	0.003898	0.060886	0.059058	0.037808	0.026707	0.024197	0.023119	0.002199	0.017843	0.006876	0.004027	0.014359	0.002136	0.02884	0.046741	0.042939	0.045821	0.04498	0.028887	0.03139	0.025892	0.004046	0.007762	0.012414	0.008478	0.014339	0.022416	0.020893	0.011468
Otu1356	0.002334	0.002504	0.002333	0.00222	0	0.002181	0.002147	0.002258	0.005121	0.007722	0	0.00256	0.004742	0.010378	0.019587	0	0	0.001813	0.001978	0	0.004684	0.002461	0.002701	0.005341	0.009679	0	0	0.002549	0.004584	0.004027	0.011965	0.002136	0.016823	0.005193	0.009542	0.004823	0.008434	0.013131	0.012073	0.002589	0.004046	0.001941	0	0.002119	0.00717	0	0.007835	0.004587
Otu1357	0	0.002504	0	0	0	0	0	0	0	0.002574	0	0	0	0	0	0	0	0	0	0	0	0	0	0	0	0.002312	0	0.002549	0	0	0	0	0	0	0	0	0	0.002626	0	0	0	0	0	0	0.00239	0.002491	0.010447	0.02523
Otu1358	0.028002	0.007512	0.009331	0.008879	0.024427	0.026169	0.053677	0.018064	0.012803	0.005148	0.028786	0.017923	0.135154	0.023351	0.149352	0.089006	0.090227	0.059816	0.025714	0.074054	0.032785	0.039372	0.037808	0.029378	0.004839	0.009247	0.004399	0.007647	0.036674	0.018124	0.035896	0.038442	0.02163	0.010387	0.014313	0.004823	0.030924	0.031513	0.127973	0.06473	0.066761	0.147484	0.066207	0.091136	0.066917	0.052305	0.026116	0.032111
Otu1359	0.025669	0.025041	0.037323	0.031077	0.006107	0.010904	0.021471	0.009032	0.028167	0.025741	0.03402	0.020483	0.016598	0.038918	0.007345	0.038489	0.01604	0.012688	0.01978	0.035078	0.114746	0.120577	0.051311	0.082793	0.041134	0.023119	0.015396	0.035685	0.020629	0.004027	0.014359	0.004271	0.060083	0.023371	0.031011	0.050644	0.039358	0.031513	0.024146	0.041427	0.010115	0.027168	0.055862	0.023314	0.054967	0.067249	0.036563	0.041285
Otu136	0.030336	0.050083	0.039656	0.022198	0.073281	0.095955	0.178207	0.112902	0.035849	0.092669	0.054955	0.066571	0.054536	0.038918	0.039174	0.019245	0.082207	0.106944	0.037581	0.04872	0.049177	0.041833	0.018904	0.045402	0.058072	0.039302	0.017595	0.015294	0.295682	0.5719	0.234523	0.266957	0.127376	0.025967	0.059637	0.125404	0.126508	0.049896	0.028975	0.012946	0.167914	0.091207	0.039311	0.067822	0.038238	0.052305	0.039175	0.011468
Otu1360	0.002334	0.007512	0	0	0	0.004362	0.002147	0.002258	0.002561	0.002574	0.002617	0	0	0	0	0	0	0	0	0	0.011709	0	0.002701	0	0	0.002312	0	0	0	0	0	0	0.002403	0	0	0	0	0	0.002415	0	0	0	0	0	0.035848	0.017435	0.005223	0.002294
Otu1361	0.011668	0.010017	0.011663	0.00444	0.002036	0.010904	0.002147	0	0.007682	0.012871	0.026169	0.023044	0.028454	0.031134	0.048968	0.004811	0	0.003625	0.007912	0	0.011709	0.022147	0.037808	0.026707	0.029036	0.006936	0.004399	0.015294	0.009168	0.006041	0	0.006407	0.01442	0.023371	0.014313	0.01447	0.02249	0.005252	0.043463	0.075087	0.006069	0.003881	0.012414	0.004239	0.00478	0.014944	0.013058	0.004587
Otu1362	0.023335	0.015025	0.023327	0.00444	0.004071	0.013085	0.006441	0	0.046091	0.028315	0.036637	0.023044	0.009485	0.005189	0.012242	0.002406	0.00401	0.003625	0	0	0.002342	0.019686	0.018904	0.008012	0.014518	0.011559	0.002199	0.012745	0.002292	0.006041	0.002393	0.002136	0.012017	0.036354	0.031011	0.004823	0	0.005252	0.014488	0.010357	0.002023	0	0.002069	0.004239	0.00956	0.009963	0.005223	0.002294
Otu1363	0.028002	0.03005	0.030325	0.00222	0.014249	0.02835	0.0365	0.009032	0.015364	0.015445	0.007851	0.007681	0.04268	0.041512	0.0759	0.038489	0.026066	0.019939	0.033625	0.037027	0.011709	0.017225	0.032407	0.029378	0.033875	0.013871	0.019795	0.045881	0.025213	0.020137	0.033503	0.025628	0.012017	0.01558	0.004771	0.01447	0.047792	0.04727	0.055535	0.041427	0.0263	0.077623	0.028966	0.03815	0.00717	0.009963	0.028728	0.016055
Otu1364	0	0.002504	0	0.00222	0.010178	0.010904	0.012882	0.006774	0.002561	0.010297	0.015701	0.005121	0.002371	0	0.012242	0	0.00401	0.021751	0.003956	0.019488	0.007025	0	0.002701	0.008012	0	0	0	0	0.006876	0.006041	0.011965	0.004271	0	0.005193	0.004771	0.007235	0.005623	0.007878	0.002415	0.002589	0.010115	0.015525	0.010345	0.016956	0.00717	0.004981	0.002612	0
Otu1365	0.007001	0.012521	0.006998	0.015538	0.008142	0	0.004294	0.006774	0.015364	0.020593	0.013085	0.025604	0	0.002595	0.002448	0	0	0	0	0	0.018734	0.017225	0.008102	0.032049	0.007259	0.020807	0.006598	0.015294	0.002292	0.004027	0.016752	0.004271	0.004807	0.005193	0.016698	0.012058	0.002811	0.007878	0.002415	0.002589	0	0	0	0	0.023899	0.014944	0.044398	0.006881
Otu1366	0.018668	0.020033	0.011663	0.006659	0.030534	0.030531	0.053677	0.020322	0.030727	0.015445	0.044487	0.020483	0.004742	0.002595	0.002448	0.002406	0.006015	0.001813	0.005934	0.001949	0.002342	0.004922	0.005401	0.005341	0.012098	0.004624	0.002199	0.050979	0.029797	0.022151	0.03111	0.027764	0.02163	0.031161	0.031011	0.043409	0.002811	0.002626	0.002415	0.012946	0	0.001941	0.002069	0.002119	0.00956	0.002491	0.002612	0
Otu1367	0	0.005008	0.002333	0	0.004071	0.002181	0	0	0.002561	0.007722	0.010468	0	0.004742	0.015567	0.019587	0.019245	0.002005	0.012688	0.003956	0	0.018734	0.029529	0.062113	0.050744	0	0.004624	0	0	0	0	0.004786	0	0	0.005193	0.002385	0	0.025302	0.03414	0.053121	0.012946	0.016185	0.005822	0.018621	0.002119	0.031069	0.049814	0.057456	0.02523
Otu1368	0.002334	0.005008	0	0.00222	0	0.002181	0	0.002258	0.007682	0.002574	0.007851	0.010242	0.002371	0.002595	0	0	0.002005	0	0	0	0	0.007382	0.027006	0.029378	0	0	0.004399	0	0	0.002014	0.004786	0.004271	0	0.002597	0	0	0.002811	0	0.002415	0.002589	0	0	0.004138	0.004239	0.00956	0.009963	0.018282	0.020643
Otu1369	0.021002	0.005008	0.004665	0.015538	0.006107	0.004362	0.004294	0.006774	0.046091	0.038612	0.020935	0.025604	0.009485	0.049296	0.004897	0.009622	0	0	0	0.001949	0.032785	0.007382	0.013503	0.010683	0.004839	0.006936	0.002199	0.017843	0.006876	0.006041	0.004786	0.002136	0.04326	0.023371	0.031011	0.024116	0.036547	0.010504	0.004829	0.002589	0.002023	0	0	0	0.071697	0.019926	0.026116	0.016055
Otu137	0.116675	0.127711	0.058317	0.102109	0.142491	0.085051	0.257649	0.16258	0.107546	0.213653	0.078507	0.112659	0.061649	0.033729	0.073452	0.026461	0.00802	0.023564	0.017802	0.013642	0.030443	0.034451	0.056712	0.192292	0.222609	0.117905	0.087976	0.07137	0.158155	0.342335	0.514514	0.181531	0.105746	0.038951	0.071565	0.14952	0.070282	0.049896	0.159363	0.028481	0.032369	0.046574	0.037242	0.046628	0.054967	0.10212	0.141029	0.02523
Otu1370	0.002334	0.002504	0	0.00222	0.004071	0.004362	0	0.006774	0.017924	0.005148	0.007851	0.015363	0	0	0	0	0	0	0	0	0	0	0	0	0.004839	0.002312	0	0.002549	0.002292	0.010069	0.002393	0	0.00721	0	0.028626	0.019293	0	0.002626	0	0	0	0	0	0	0.00239	0.004981	0	0
Otu1371	0.018668	0	0.004665	0.00222	0	0.002181	0.006441	0	0.012803	0.007722	0.015701	0.005121	0.002371	0	0.002448	0.007217	0	0	0	0	0	0.002461	0.005401	0.002671	0.007259	0.006936	0.004399	0.002549	0	0.004027	0	0	0.016823	0.012984	0.007156	0.004823	0	0	0.002415	0	0	0	0	0	0.00478	0	0.005223	0.009175
Otu1372	0.049004	0.020033	0.020994	0.00444	0.008142	0.013085	0.006441	0.006774	0.012803	0.023167	0.020935	0.005121	0.016598	0.02854	0.026932	0.009622	0.01203	0.00725	0.01978	0.029232	0.004684	0.019686	0.024305	0.024037	0.026616	0.020807	0.008798	0.025489	0.011461	0.012082	0.009572	0.017085	0.02163	0.025967	0.019084	0.007235	0.047792	0.039392	0.041048	0.025892	0.020231	0.017465	0.039311	0.006358	0.035848	0.012454	0.010447	0.011468
Otu1373	0.004667	0.002504	0.011663	0.00222	0.008142	0.006542	0.002147	0.002258	0.023046	0.010297	0.018318	0.043527	0.004742	0.010378	0.01469	0.012028	0.00401	0.001813	0.00989	0	0.023418	0.007382	0.002701	0.010683	0.009679	0.002312	0	0.002549	0.013753	0.008055	0.016752	0.008543	0.019227	0.023371	0.035782	0.01447	0.002811	0.005252	0.004829	0.005178	0.008092	0.003881	0.006207	0.006358	0.019119	0.014944	0.002612	0.006881
Otu1374	0	0	0	0.00444	0.006107	0	0.002147	0.004516	0	0.007722	0	0.00256	0.002371	0	0	0	0.002005	0.003625	0	0	0.002342	0.002461	0.002701	0.018695	0	0	0	0	0	0.006041	0.002393	0.017085	0	0	0	0	0.002811	0.002626	0.004829	0	0.004046	0.001941	0	0	0.019119	0.007472	0.005223	0.006881
Otu1375	0.028002	0.010017	0.006998	0.011099	0.01832	0.02835	0.017177	0.024839	0.025606	0.041186	0.041871	0.020483	0.028454	0.059674	0.017139	0.024056	0	0.003625	0.003956	0.001949	0.049177	0.03199	0.029706	0.050744	0.007259	0.004624	0.013196	0.035685	0.020629	0.020137	0.014359	0.019221	0.040857	0.033757	0.040553	0.07476	0.011245	0.052522	0.05795	0.005178	0.006069	0.007762	0.006207	0.004239	0.074086	0.047324	0.049621	0.036698
Otu1376	0	0.002504	0	0.00222	0	0.002181	0	0	0.007682	0	0.005234	0.00256	0.007113	0.012973	0.007345	0.007217	0	0.003625	0.003956	0	0.009367	0.004922	0.027006	0.005341	0	0	0.002199	0.002549	0.002292	0	0	0	0.002403	0.002597	0.002385	0	0.008434	0.010504	0.016902	0.007768	0	0	0.010345	0.004239	0.014339	0.007472	0.007835	0.013762
Otu1377	0.011668	0.002504	0.006998	0.00444	0.002036	0.002181	0	0	0.017924	0.002574	0.023552	0.005121	0	0	0	0	0	0	0	0	0.004684	0.007382	0	0	0.007259	0.009247	0.002199	0.012745	0	0.002014	0	0	0	0.018177	0.014313	0	0	0	0	0	0	0	0	0	0.00478	0	0	0
Otu1378	0.002334	0	0.006998	0	0.002036	0.004362	0	0	0.005121	0	0	0.007681	0.014227	0.012973	0.029381	0.002406	0.002005	0.005438	0.005934	0.005846	0.007025	0.002461	0.008102	0.010683	0.004839	0.002312	0	0.005098	0	0.002014	0.002393	0	0.012017	0.00779	0.004771	0.002412	0.014056	0.005252	0.019317	0.007768	0.006069	0.003881	0.008276	0.002119	0.00478	0.024907	0.007835	0.004587
Otu1379	0.037336	0.037562	0.062983	0.026637	0.016285	0.026169	0.01503	0.006774	0.048652	0.04376	0.03402	0.06145	0.04268	0.085619	0.031829	0.016839	0.002005	0.009063	0.017802	0.001949	0.072594	0.036911	0.051311	0.029378	0.038715	0.023119	0.010997	0.043332	0.009168	0.012082	0.019145	0.004271	0.052873	0.054531	0.057252	0.053056	0.030924	0.044644	0.062779	0.036249	0.006069	0.021346	0.022759	0.023314	0.040628	0.039852	0.04701	0.004587
Otu138	0.021002	0.020033	0.030325	0.015538	0.026463	0.037073	0.042941	0.067741	0.061455	0.023167	0.083741	0.066571	0.158866	0.044107	0.200769	0.076979	0.010025	0.00725	0.023736	0.003898	0.180315	0.110734	0.135029	0.202975	0.043554	0.03699	0.015396	0.028038	0.013753	0.046316	0.040683	0.044849	0.033647	0.031161	0.078721	0.040997	0.061848	0.055149	0.304238	0.044016	0.028323	0.046574	0.010345	0.006358	0.236599	0.371118	0.078349	0.073396
Otu1380	0.009334	0.007512	0.002333	0.011099	0.004071	0.010904	0.010735	0.009032	0.058894	0.069502	0.03402	0.043527	0.007113	0.005189	0	0	0.01604	0.003625	0	0	0.004684	0.019686	0	0.005341	0.00242	0.002312	0.013196	0.015294	0.006876	0.006041	0.002393	0.008543	0.02884	0.01558	0.014313	0.069937	0	0.010504	0	0.012946	0.002023	0	0	0.014836	0.014339	0.007472	0.010447	0
Otu1381	0.09334	0.130215	0.170286	0.084351	0.044783	0.030531	0.042941	0.051935	0.066576	0.069502	0.073273	0.107538	0.187319	0.352853	0.205666	0.110657	0.098248	0.072504	0.114722	0.12862	0.051519	0.09843	0.23225	0.120183	0.14276	0.064732	0.116568	0.122349	0.071055	0.072494	0.102903	0.057663	0.112956	0.145417	0.116889	0.094053	0.13213	0.131306	0.243873	0.264098	0.109245	0.060158	0.140691	0.131406	0.038238	0.10212	0.20632	0.107801
Otu1382	0.037336	0.032554	0.009331	0.00444	0.008142	0.017446	0.010735	0	0.007682	0.041186	0.013085	0.012802	0.004742	0	0	0	0	0	0	0.003898	0	0	0	0.002671	0.004839	0.016183	0.008798	0.007647	0.009168	0.010069	0	0.012814	0.019227	0.023371	0.009542	0.012058	0	0.002626	0	0	0	0	0	0	0	0	0	0
Otu1383	0	0	0	0	0	0	0	0	0	0	0	0	0	0	0	0	0.00802	0.010876	0	0.021437	0	0	0	0	0.00242	0	0	0	0	0	0	0	0	0	0	0	0	0	0	0	0	0	0.004138	0	0.00478	0	0	0
Otu1384	0.014001	0.010017	0.004665	0	0.008142	0	0.008588	0.004516	0.010242	0.028315	0.013085	0.015363	0.002371	0.012973	0.007345	0	0.002005	0.001813	0	0.001949	0.007025	0.014765	0.005401	0.008012	0.00242	0	0	0	0.004584	0.010069	0.019145	0.004271	0.009613	0.00779	0.019084	0.021705	0.008434	0.005252	0.009658	0.002589	0	0.003881	0	0.010597	0.00717	0.002491	0.007835	0
Otu1385	0	0	0	0	0	0	0	0	0	0	0	0	0.009485	0	0	0	0	0	0.001978	0	0	0	0	0.040061	0	0	0	0	0	0	0	0	0	0	0	0	0	0	0	0	0	0	0	0	0	0	0.007835	0
Otu1386	0.011668	0.002504	0.009331	0.006659	0.002036	0.002181	0.004294	0.006774	0.010242	0.010297	0.03402	0.046088	0.002371	0	0	0	0	0	0	0	0.021076	0.019686	0.016204	0.002671	0.036295	0.013871	0.002199	0.017843	0	0.002014	0	0.002136	0.02163	0.054531	0.014313	0.055467	0	0	0	0	0	0	0	0	0	0.004981	0	0.002294
Otu1387	0	0	0	0	0.002036	0	0	0	0.002561	0	0.002617	0	0.004742	0.007784	0.002448	0.002406	0	0	0	0	0.002342	0	0.005401	0.010683	0	0.004624	0	0.002549	0	0	0.004786	0.002136	0	0.028564	0.002385	0	0.005623	0.002626	0.002415	0.002589	0	0	0	0	0.00717	0.002491	0.010447	0.004587
Otu1388	0.009334	0.002504	0.004665	0	0.002036	0.010904	0.002147	0.004516	0.005121	0.002574	0.002617	0.005121	0.026082	0.012973	0.048968	0.02165	0.00401	0.009063	0.001978	0.003898	0	0.002461	0.013503	0.016024	0.004839	0	0.004399	0.005098	0	0.006041	0.016752	0.002136	0.004807	0.012984	0.007156	0.002412	0.008434	0.015757	0.028975	0.03107	0.010115	0.003881	0.010345	0.006358	0.00478	0.004981	0.007835	0.011468
Otu1389	0.025669	0	0	0.024417	0.008142	0.008723	0.025765	0.002258	0.010242	0.051483	0	0	0	0.070052	0	0	0	0.001813	0	0	0.018734	0.009843	0.002701	0.002671	0	0	0	0.010196	0.002292	0.020137	0.002393	0.002136	0.009613	0.028564	0.002385	0.002412	0.030924	0	0.002415	0.002589	0.006069	0.001941	0.004138	0	0.011949	0.014944	0.005223	0.011468
Otu139	0.002334	0.005008	0	0	0	0	0.004294	0.002258	0.002561	0	0.002617	0.025604	0.208659	0.358042	0.007345	0.014433	0.006015	0.009063	0.005934	0.029232	0.065569	0.036911	0.032407	0.03739	0	0	0.004399	0	0	0	0.002393	0	0.002403	0	0.014313	0.021705	0.13213	0.097166	0.1159	0.012946	0.008092	0.017465	0.037242	0.016956	0.191191	0.027398	0.070514	0.018349
Otu1390	0.016335	0.007512	0.013996	0.006659	0.002036	0.004362	0.004294	0.002258	0.012803	0.018019	0.015701	0.023044	0.009485	0.025945	0.053865	0.014433	0.006015	0.012688	0.007912	0.007795	0.018734	0.012304	0.027006	0.016024	0.004839	0.004624	0.002199	0.005098	0.004584	0.002014	0.007179	0.006407	0.012017	0.054531	0.016698	0.01447	0.002811	0.026261	0.03139	0.025892	0.002023	0.011643	0.022759	0.016956	0.00956	0.014944	0.013058	0.006881
Otu1391	0	0.007512	0	0.00222	0.002036	0	0.002147	0.002258	0.002561	0.012871	0.005234	0.007681	0.011856	0.025945	0.01469	0.007217	0	0	0.003956	0.005846	0.05386	0.019686	0.018904	0.018695	0	0.006936	0.002199	0	0.004584	0.002014	0.004786	0.004271	0.012017	0.00779	0.009542	0.002412	0.030924	0.015757	0.02656	0.015535	0.016185	0.005822	0.004138	0	0.026289	0.019926	0.018282	0.027524
Otu1392	0.002334	0.005008	0.002333	0.00444	0.002036	0.004362	0.012882	0.002258	0.005121	0.010297	0.007851	0.020483	0.004742	0	0.004897	0	0.002005	0	0	0	0.002342	0.004922	0	0	0.004839	0	0	0.002549	0.002292	0.004027	0.002393	0.010678	0.004807	0.020774	0.007156	0.009646	0	0	0	0	0.002023	0	0	0	0	0	0	0
Otu1393	0.002334	0.002504	0	0.00222	0	0	0	0	0.005121	0	0	0.00256	0.004742	0.007784	0.007345	0.004811	0	0	0	0	0.023418	0.029529	0.008102	0.002671	0	0	0	0	0.002292	0	0.002393	0	0	0.002597	0.007156	0	0.002811	0	0	0.005178	0.002023	0	0.002069	0	0.00478	0.002491	0	0.018349
Otu1394	0	0	0	0	0	0	0.002147	0	0	0.002574	0.002617	0	0.023711	0	0	0	0	0	0	0.003898	0	0	0	0	0	0	0	0.002549	0.002292	0	0.002393	0	0.002403	0	0	0	0	0.002626	0.002415	0.002589	0	0.001941	0.006207	0.002119	0	0.002491	0.005223	0
Otu1395	0.007001	0	0.002333	0	0.004071	0.002181	0.006441	0.002258	0.015364	0.007722	0.007851	0.010242	0.011856	0.005189	0.034278	0.026461	0.00401	0.005438	0.011868	0.001949	0.011709	0.019686	0.032407	0.021366	0	0.002312	0.006598	0.007647	0.002292	0.002014	0.002393	0	0.009613	0.01558	0.011927	0.012058	0.002811	0.015757	0.016902	0.044016	0.002023	0.005822	0.010345	0.006358	0.033458	0.037361	0.01567	0.027524
Otu1396	0.004667	0.007512	0.006998	0	0	0.002181	0.002147	0.002258	0.015364	0.015445	0.007851	0.015363	0	0.010378	0.002448	0	0	0	0	0	0.021076	0.009843	0.029706	0.010683	0	0.006936	0.002199	0.005098	0	0.002014	0.002393	0	0.00721	0.010387	0.019084	0.019293	0.002811	0	0.002415	0	0	0	0	0	0.016729	0	0.007835	0.002294
Otu1397	0.007001	0.002504	0.004665	0.00222	0.004071	0.013085	0.004294	0.004516	0	0.012871	0.005234	0.00256	0.016598	0.010378	0.044071	0.016839	0.01203	0.021751	0.013846	0.017539	0.009367	0.012304	0.024305	0.010683	0.00242	0	0.004399	0.005098	0.025213	0.008055	0	0.002136	0	0.005193	0.007156	0.002412	0.005623	0.013131	0.024146	0.015535	0.024277	0.025228	0.02069	0.033911	0	0.017435	0.005223	0.002294
Otu1398	0.011668	0.002504	0.013996	0	0.008142	0.008723	0.019324	0.01129	0.005121	0.012871	0.010468	0.010242	0.007113	0.012973	0.012242	0.012028	0.006015	0.003625	0.001978	0.001949	0.021076	0.007382	0.018904	0.010683	0.012098	0	0	0	0.009168	0.008055	0.009572	0.008543	0.016823	0.041548	0.002385	0.019293	0.011245	0.013131	0.016902	0.005178	0.004046	0.005822	0.010345	0.004239	0	0.007472	0.002612	0.002294
Otu1399	0.004667	0.002504	0.006998	0.00222	0.004071	0.004362	0.01503	0.006774	0.007682	0.002574	0.010468	0.00256	0.014227	0.015567	0.029381	0.014433	0.018045	0.016314	0.031647	0.017539	0.007025	0.007382	0.010802	0.026707	0	0.002312	0.002199	0.005098	0.013753	0.010069	0.021538	0.006407	0.002403	0.002597	0.019084	0.002412	0.028113	0.010504	0.019317	0.015535	0.008092	0.015525	0.031035	0.006358	0.00239	0.002491	0.005223	0.006881
Otu14	0.137677	0.11519	0.046654	0.064373	0.056996	0.089412	0.360709	0.085806	0.04097	0.051483	0.10206	0.066571	0.097216	0.041512	0.068555	0.105846	0.200505	0.052566	0.278893	2.53147	0.018734	0.027068	0.021605	0.07478	0.062911	0.097099	0.079178	0.137643	0.284221	0.72293	0.25606	0.061934	0.04326	0.054531	0.083492	0.016881	0.126508	0.102419	0.055535	0.028481	0.157799	0.095088	0.157242	0.095375	0.028679	0.024907	0.06268	0.006881
Otu140	0.042003	0.040066	0.041988	0.011099	0.012213	0.045797	0.0365	0.013548	0.161319	0.123558	0.193651	0.094736	0.016598	0.038918	0.022036	0.045706	0.002005	0.001813	0.001978	0.001949	0.046835	0.071362	0.056712	0.029378	0.036295	0.018495	0.019795	0.07137	0.013753	0.012082	0.004786	0.017085	0.170636	0.309011	0.109733	0.132639	0.008434	0.010504	0.055535	0.002589	0.004046	0.009703	0.004138	0.002119	0.050188	0.054796	0.057456	0.009175
Otu1400	0.021002	0.015025	0.006998	0.006659	0.022391	0.015266	0.034353	0.040645	0.025606	0.012871	0.020935	0.043527	0.049794	0.072646	0.063658	0.062545	0.024061	0.00725	0.023736	0.029232	0.107721	0.216546	0.051311	0.101488	0.019357	0.009247	0.002199	0.020392	0.029797	0.024165	0.028717	0.027764	0.026437	0.031161	0.033397	0.036174	0.025302	0.04727	0.05795	0.051784	0.034392	0.027168	0.051724	0.019075	0.119494	0.097138	0.057456	0.034404
Otu1401	0.004667	0.005008	0.004665	0	0.002036	0.015266	0.002147	0.004516	0.010242	0.015445	0.026169	0.030725	0.007113	0.015567	0.01469	0.004811	0.010025	0.005438	0	0.001949	0.009367	0.004922	0.013503	0.008012	0.007259	0.018495	0.004399	0.005098	0.006876	0.004027	0.002393	0.002136	0.016823	0.025967	0.031011	0.016881	0.002811	0.021009	0.028975	0.018124	0.002023	0.001941	0	0.002119	0.00478	0.017435	0.007835	0.006881
Otu1402	0.009334	0.032554	0.011663	0.015538	0.002036	0.002181	0.01503	0.009032	0.017924	0.005148	0.010468	0.007681	0	0.007784	0	0	0	0.001813	0	0	0.025759	0.044294	0.016204	0.021366	0.009679	0.016183	0.002199	0.015294	0.006876	0.010069	0.004786	0.006407	0.02884	0.012984	0.019084	0.01447	0	0	0.004829	0.002589	0	0	0	0	0.021509	0.027398	0.023505	0.009175
Otu1403	0.018668	0.010017	0.011663	0.008879	0.016285	0.021808	0	0.002258	0.025606	0.023167	0.036637	0.023044	0	0.007784	0	0	0	0	0	0	0.004684	0	0	0	0.014518	0.011559	0.006598	0.002549	0.002292	0.002014	0.002393	0.002136	0.00721	0.033757	0.019084	0.019293	0	0.007878	0	0.002589	0	0	0	0	0	0	0.005223	0
Otu1404	0	0.002504	0	0	0	0	0	0	0.005121	0	0.010468	0.025604	0	0	0	0	0	0	0	0	0	0	0	0	0.009679	0	0.002199	0	0	0	0	0	0.00721	0	0	0.002412	0	0	0	0	0	0	0	0	0	0	0	0
Otu1405	0.007001	0.002504	0.002333	0.008879	0.002036	0.017446	0.010735	0.009032	0	0.007722	0.005234	0.010242	0.002371	0.002595	0.048968	0.007217	0.00401	0.001813	0.001978	0.003898	0.014051	0.004922	0.027006	0.010683	0.00242	0.004624	0.004399	0.002549	0.009168	0	0.007179	0	0.00721	0.018177	0.016698	0.007235	0.011245	0.015757	0.028975	0.038838	0.002023	0.007762	0.006207	0.004239	0.00239	0.014944	0.010447	0.004587
Otu1406	0.004667	0.002504	0	0.00222	0.002036	0.004362	0	0	0.025606	0.012871	0.010468	0.035846	0	0.005189	0	0	0	0	0	0	0.018734	0.002461	0	0	0.00242	0.002312	0.006598	0.002549	0.002292	0	0	0.002136	0.004807	0.005193	0.011927	0.004823	0	0	0	0	0.002023	0	0	0	0	0.004981	0	0.002294
Otu1407	0.011668	0.007512	0.009331	0.00222	0.008142	0.006542	0	0.006774	0.038409	0.036038	0.028786	0.020483	0.002371	0.018162	0.002448	0.007217	0	0	0	0	0.007025	0.004922	0.008102	0.005341	0.009679	0.009247	0.002199	0.002549	0.004584	0	0.011965	0	0.026437	0.020774	0.009542	0.043409	0.005623	0.002626	0.007244	0.002589	0	0.001941	0	0	0.00956	0.007472	0.010447	0.002294
Otu1408	0.004667	0.007512	0.009331	0.013319	0.006107	0.015266	0.004294	0.002258	0.020485	0.041186	0.023552	0.025604	0.002371	0.002595	0	0	0	0	0	0	0	0	0	0	0.007259	0	0.004399	0.015294	0	0.002014	0.002393	0.004271	0.052873	0.028564	0.011927	0.050644	0	0	0	0	0	0	0	0	0	0	0	0
Otu1409	0.004667	0.015025	0.004665	0.00222	0.002036	0.002181	0	0	0.002561	0.005148	0.010468	0.017923	0	0.002595	0.002448	0.004811	0	0	0	0	0.044493	0.022147	0.051311	0.024037	0.004839	0	0.002199	0.010196	0	0	0.002393	0	0.009613	0.005193	0.019084	0.004823	0	0	0.002415	0	0	0	0	0	0.050188	0.027398	0.028728	0.041285
Otu141	0.007001	0.020033	0.016329	0.006659	0.046818	0.037073	0.062265	0.031613	0.030727	0.025741	0.023552	0.005121	0.033196	0.020756	0.019587	0.02165	0.01203	0.027189	0.013846	0.029232	0.011709	0.004922	0.021605	0.016024	0.016938	0.009247	0.006598	0.015294	0.038966	0.064439	0.043076	0.029899	0.01442	0.020774	0.035782	0.004823	0.008434	0.028887	0.024146	0.012946	0.016185	0.017465	0.026897	0.016956	0.011949	0.022416	0.020893	0.344045
Otu1410	0.004667	0	0	0	0.002036	0	0	0	0.005121	0.002574	0.002617	0.005121	0.002371	0.005189	0.002448	0.004811	0.002005	0	0	0.001949	0.002342	0.007382	0.008102	0.005341	0	0	0	0.005098	0.002292	0	0.002393	0.006407	0.00721	0	0.002385	0.004823	0	0.005252	0	0	0	0	0	0	0.031069	0.009963	0.023505	0.043579
Otu1411	0.009334	0	0.004665	0	0.012213	0.004362	0.002147	0	0.002561	0.002574	0.013085	0.00256	0	0	0.002448	0	0	0.005438	0	0	0	0	0	0	0.012098	0.006936	0	0.002549	0.002292	0.010069	0	0	0.012017	0.020774	0	0	0	0	0.004829	0	0	0	0	0	0	0	0	0
Otu1412	0.002334	0	0	0.00222	0	0.002181	0	0	0	0.002574	0.005234	0	0.004742	0.002595	0.012242	0.014433	0	0	0.001978	0	0.032785	0.009843	0.008102	0.008012	0	0	0.002199	0.005098	0	0	0	0	0	0	0.009542	0.004823	0.019679	0.015757	0.012073	0.007768	0.004046	0	0	0.002119	0.035848	0.039852	0.010447	0.045873
Otu1413	0.011668	0.032554	0.023327	0.00222	0.028498	0.017446	0.0365	0.006774	0.015364	0.007722	0.010468	0.005121	0.047423	0.036323	0.026932	0.045706	0.00802	0.03444	0.01978	0.029232	0.030443	0.03199	0.018904	0.026707	0.004839	0.002312	0.013196	0.015294	0.038966	0.024165	0.059827	0.01495	0.019227	0.012984	0.021469	0.007235	0.02249	0.018383	0.021731	0.023303	0.016185	0.027168	0.018621	0.044508	0.026289	0.029889	0.020893	0.027524
Otu1414	0.063005	0.025041	0.069981	0.031077	0.071245	0.098135	0.115942	0.072258	0.058894	0.07465	0.088975	0.084494	0.068763	0.044107	0.06121	0.062545	0.00802	0.005438	0.00989	0.005846	0.032785	0.019686	0.056712	0.03739	0.043554	0.023119	0.019795	0.038234	0.100853	0.078536	0.102903	0.068341	0.02163	0.13503	0.116889	0.033763	0.014056	0.021009	0.067608	0.03366	0.020231	0.017465	0.039311	0.021195	0.021509	0.019926	0.005223	0.02523
Otu1415	0.009334	0.007512	0.004665	0	0.004071	0.006542	0.006441	0.002258	0.010242	0.012871	0.005234	0.023044	0.002371	0.005189	0.002448	0.004811	0.002005	0	0.005934	0	0.007025	0.004922	0.002701	0	0.016938	0	0.002199	0.007647	0.013753	0.006041	0.009572	0.01495	0.016823	0.012984	0.004771	0.028939	0.002811	0	0	0.002589	0	0.009703	0.002069	0	0.00239	0.009963	0.005223	0
Otu1416	0.002334	0.017529	0.006998	0.00222	0.008142	0.002181	0.006441	0.002258	0.002561	0.005148	0	0.015363	0.004742	0.002595	0.022036	0.007217	0.00401	0.001813	0.005934	0.003898	0.007025	0.024608	0.005401	0.021366	0	0.002312	0	0.002549	0.002292	0.002014	0.007179	0.008543	0.026437	0	0.004771	0.002412	0.014056	0.005252	0.002415	0.005178	0.002023	0	0	0.004239	0.019119	0.002491	0.018282	0
Otu1417	0	0	0.004665	0	0	0.004362	0.002147	0	0.002561	0.002574	0.002617	0.00256	0	0.002595	0	0	0	0	0	0	0.007025	0.004922	0	0	0.012098	0.002312	0	0	0.020629	0.002014	0.004786	0	0.019227	0.005193	0	0	0	0	0	0	0	0	0	0	0	0	0	0
Otu1418	0.08634	0.055091	0.03499	0.031077	0.022391	0.010904	0.023618	0.029355	0.066576	0.097817	0.06804	0.074252	0.118556	0.119347	0.247288	0.120279	0.026066	0.039877	0.085053	0.042873	0.100696	0.093509	0.121526	0.138878	0.024197	0.011559	0.017595	0.007647	0.025213	0.022151	0.026324	0.021357	0.05768	0.077902	0.07395	0.081995	0.115262	0.14181	0.135217	0.119103	0.070807	0.025228	0.097242	0.03815	0.157732	0.129518	0.099243	0.130737
Otu1419	0.007001	0	0	0.00222	0.004071	0	0.010735	0.004516	0.020485	0.023167	0.020935	0.030725	0.004742	0.005189	0	0	0.002005	0.001813	0	0.003898	0.011709	0.024608	0.005401	0.002671	0.007259	0.004624	0.004399	0.002549	0.002292	0.014096	0.009572	0.002136	0.02884	0.018177	0.02624	0.033763	0.002811	0.010504	0.002415	0	0	0	0.002069	0	0.00239	0.009963	0.007835	0
Otu142	0	0	0	0	0	0	0	0	0	0	0	0	0	0	0.017139	0.002406	0.028071	0.014501	0.029669	0.22411	0.007025	0	0.002701	0	0	0	0	0	0.002292	0	0	0.002136	0	0	0.002385	0.002412	0.02249	0.010504	0.009658	0.025892	0.044507	0.089267	0.045518	0.029672	0.00478	0.004981	0.002612	0
Otu1420	0	0.002504	0	0	0	0	0	0	0	0.002574	0.002617	0	0	0.002595	0	0	0	0	0	0.001949	0.037468	0.009843	0.005401	0.016024	0.00242	0	0	0	0	0	0	0	0	0	0.004771	0	0.002811	0.002626	0.004829	0	0	0	0	0	0.028679	0.012454	0.010447	0.002294
Otu1421	0.007001	0	0	0.022198	0.004071	0.002181	0.008588	0.002258	0	0.005148	0	0	0.016598	0.018162	0.004897	0.007217	0.00401	0.001813	0.005934	0.009744	0.021076	0.002461	0	0	0.012098	0.018495	0.008798	0.002549	0.002292	0.004027	0	0.004271	0	0.002597	0	0.002412	0.042169	0.013131	0.007244	0.023303	0.004046	0.011643	0.002069	0	0.021509	0.002491	0.007835	0
Otu1422	0.035003	0.032554	0.027992	0.011099	0.022391	0.034893	0.030059	0.018064	0.043531	0.054057	0.054955	0.056329	0.023711	0.064863	0.058762	0.028867	0.01604	0.018126	0.033625	0.011693	0.037468	0.014765	0.040509	0.024037	0.012098	0.020807	0.015396	0.028038	0.022921	0.004027	0.009572	0.004271	0.074503	0.106466	0.04771	0.069937	0.011245	0.044644	0.067608	0.049195	0.010115	0.003881	0.02069	0.016956	0.014339	0.019926	0.036563	0.006881
Otu1423	0.004667	0.010017	0.002333	0.006659	0.014249	0.019627	0.019324	0	0.005121	0.012871	0.005234	0	0	0	0	0	0	0.001813	0	0	0	0	0	0.005341	0.00242	0.020807	0.021994	0.033136	0.002292	0.018124	0.021538	0.021357	0.002403	0.002597	0.002385	0	0	0.015757	0	0	0.004046	0.001941	0	0.004239	0	0	0	0
Otu1424	0.191347	0.142736	0.177284	0.435072	0.486504	0.338022	1.18089	0.977736	0.133152	0.097817	0.17795	0.163867	0.576184	0.176426	0.30605	1.03921	0.20652	0.215701	0.3501	0.231906	0.056202	0.029529	0.062113	0.066768	0.302458	0.083227	0.081378	0.377243	0.279637	0.406774	0.548017	0.538186	0.062486	0.083095	0.085878	0.282159	0.21928	0.38604	0.444283	0.657656	1.12887	2.13076	0.794488	0.582849	0.081256	0.084685	0.039175	0.002294
Otu1425	0.007001	0.005008	0	0.00222	0.006107	0.002181	0.019324	0.01129	0.056334	0	0	0.025604	0.004742	0.007784	0.002448	0.002406	0	0	0	0.001949	0.002342	0.007382	0.005401	0.005341	0.004839	0.002312	0.008798	0.002549	0.004584	0.004027	0.035896	0.006407	0	0.002597	0.007156	0.012058	0.005623	0.005252	0.019317	0.012946	0.004046	0	0.002069	0.002119	0.014339	0.014944	0.005223	0.027524
Otu1426	0.002334	0	0.009331	0.008879	0	0	0	0	0.007682	0.015445	0.018318	0.053769	0	0	0	0	0	0	0	0	0	0	0	0	0.012098	0.004624	0.013196	0.012745	0	0	0	0	0.009613	0.010387	0.014313	0.007235	0	0	0	0	0	0	0	0	0	0	0.002612	0
Otu1427	0	0	0	0	0.01832	0	0.002147	0	0	0	0	0	0	0	0	0	0.002005	0.005438	0	0	0	0	0	0.005341	0	0	0	0	0	0	0	0	0	0	0	0.002412	0.014056	0.007878	0	0	0.008092	0	0	0	0.00239	0	0	0
Otu1428	0.007001	0.005008	0.004665	0.00222	0	0.004362	0.002147	0.004516	0.020485	0.023167	0.007851	0.005121	0	0	0.004897	0	0	0	0	0	0.023418	0.007382	0.021605	0.005341	0	0.004624	0	0.007647	0.002292	0	0.004786	0	0.019227	0.01558	0.02624	0.009646	0	0.005252	0	0	0	0	0.002069	0	0.014339	0.022416	0.005223	0
Otu1429	0	0	0	0	0	0	0	0	0.002561	0.002574	0	0.00256	0.018969	0.002595	0	0	0	0	0.001978	0	0.004684	0.004922	0	0	0	0.002312	0	0	0.002292	0.01611	0.002393	0.002136	0	0.002597	0	0	0.033735	0.023635	0	0	0	0	0	0	0.00239	0.009963	0.013058	0.013762
Otu143	0.135343	0.177793	0.207609	0.144284	0.085494	0.08287	0.100913	0.099354	0.099864	0.100391	0.120378	0.186911	0.48371	0.31653	0.274221	0.31032	0.232586	0.24289	0.209664	0.196827	0.110063	0.268222	0.388884	0.459365	0.234708	0.108658	0.120967	0.178426	0.139818	0.19936	0.105296	0.102512	0.139393	0.236302	0.181298	0.077172	0.354221	0.388666	0.538452	0.735332	0.25086	0.163009	0.376554	0.197109	0.248548	0.191786	0.182815	0.270648
Otu1430	0	0.002504	0	0	0	0.002181	0	0	0.005121	0	0	0	0.030825	0.031134	0.024484	0	0.014035	0.005438	0.007912	0.009744	0.011709	0.002461	0.010802	0.002671	0	0	0	0	0	0	0	0	0	0	0.002385	0.004823	0.008434	0.021009	0.014488	0.023303	0.004046	0.005822	0.004138	0.002119	0	0.002491	0.005223	0
Otu1431	0	0	0	0	0	0	0.002147	0	0	0	0	0.007681	0.002371	0.015567	0.002448	0.012028	0	0	0.001978	0	0.004684	0.014765	0.008102	0.018695	0	0	0.002199	0	0	0	0	0	0	0	0.004771	0	0.005623	0.007878	0.024146	0.005178	0.002023	0	0	0	0.023899	0.012454	0.026116	0.002294
Otu1432	0.028002	0.03005	0.027992	0.015538	0.020356	0.015266	0.017177	0.004516	0.058894	0.038612	0.039254	0.046088	0.026082	0.036323	0.024484	0.02165	0.00401	0.001813	0.005934	0.001949	0.07962	0.06398	0.132329	0.093475	0.009679	0.032366	0.008798	0.020392	0.011461	0.008055	0.016752	0.008543	0.02163	0.041548	0.033397	0.031351	0.02249	0.013131	0.038633	0.020714	0	0.005822	0.006207	0.008478	0.071697	0.082194	0.054845	0.077983
Otu1433	0	0.002504	0	0	0	0	0	0	0.002561	0	0	0	0	0	0	0	0	0	0	0.001949	0	0.002461	0.005401	0.002671	0	0	0	0	0	0	0	0	0	0	0	0	0	0	0	0	0	0.003881	0	0	0.00717	0.002491	0	0.02523
Otu1434	0	0.005008	0.004665	0.00444	0.004071	0.002181	0.002147	0	0.005121	0.002574	0	0	0.002371	0	0.01469	0.009622	0.00401	0.012688	0.011868	0	0	0	0.013503	0.005341	0	0.009247	0.002199	0.002549	0	0	0.004786	0.006407	0	0	0	0.004823	0.008434	0.021009	0.019317	0	0.016185	0.019406	0.026897	0.002119	0	0.009963	0.007835	0
Otu1435	0.009334	0.007512	0.006998	0	0.006107	0.019627	0.002147	0.006774	0.025606	0.010297	0.049721	0.007681	0	0.002595	0.004897	0	0.002005	0	0	0	0.002342	0	0	0.002671	0.029036	0.006936	0.002199	0.010196	0.009168	0.020137	0.002393	0.004271	0.016823	0.033757	0.007156	0.031351	0.002811	0.002626	0.009658	0.005178	0	0.001941	0.010345	0	0	0.004981	0.002612	0.002294
Otu1436	0.021002	0.015025	0.02566	0.00222	0.012213	0.008723	0.004294	0.006774	0.017924	0.025741	0.018318	0.033286	0.023711	0.08043	0.036726	0.028867	0.006015	0.005438	0.007912	0.007795	0.032785	0.06398	0.072916	0.050744	0.029036	0.020807	0.004399	0.017843	0	0.008055	0.004786	0.008543	0.03605	0.028564	0.040553	0.050644	0.036547	0.055149	0.065194	0.049195	0.004046	0.009703	0.010345	0.008478	0.057357	0.064759	0.049621	0.032111
Otu1437	0.002334	0	0.002333	0	0	0	0.004294	0.002258	0	0	0.002617	0	0.007113	0.010378	0.007345	0.02165	0	0.003625	0.003956	0.003898	0.004684	0.007382	0.010802	0.008012	0	0	0	0	0.002292	0.002014	0.007179	0	0	0	0.007156	0.002412	0.002811	0	0.004829	0	0	0.001941	0.002069	0.002119	0.00239	0.009963	0.005223	0.009175
Otu1438	0	0	0	0	0	0	0	0	0	0	0	0	0.004742	0	0	0	0.002005	0.014501	0	0.001949	0	0	0	0	0	0	0	0	0	0	0	0	0	0	0	0	0	0	0	0	0.002023	0	0	0	0	0	0	0
Otu1439	0	0	0	0	0	0	0	0	0.007682	0	0	0	0	0.002595	0	0	0	0	0	0	0	0	0	0	0	0	0	0	0	0.002014	0	0	0	0	0	0	0	0	0	0	0	0	0	0	0.00239	0	0.036563	0.004587
Otu144	0.074672	0.055091	0.048986	0.028857	0.207629	0.33366	0.433709	0.293546	0.099864	0.115836	0.091592	0.064011	0.457628	0.25945	0.247288	0.365648	0.286723	0.389712	0.270981	0.760027	0.149872	0.113195	0.145832	0.173597	0.043554	0.046237	0.026393	0.09686	0.247547	0.300046	0.287171	0.198616	0.067293	0.106466	0.126431	0.072348	0.469484	0.401796	0.268019	0.445342	0.343921	0.438571	0.366209	0.445085	0.162512	0.201748	0.266388	0.252299
Otu1440	0.007001	0.002504	0.004665	0	0.004071	0.004362	0.008588	0.006774	0.007682	0.012871	0.013085	0.010242	0.016598	0.007784	0.007345	0.026461	0.00401	0.003625	0.003956	0.007795	0.009367	0.024608	0.002701	0.008012	0	0	0	0.007647	0	0.008055	0.014359	0.004271	0.00721	0.005193	0.004771	0.007235	0.014056	0.026261	0.007244	0.005178	0.010115	0.011643	0.016552	0.004239	0.028679	0.009963	0.007835	0
Otu1441	0.004667	0.005008	0	0.00444	0.002036	0	0.004294	0	0.010242	0.007722	0.013085	0.005121	0.004742	0.002595	0.004897	0.002406	0	0.001813	0	0.001949	0.002342	0.009843	0.002701	0.010683	0.012098	0.004624	0	0.002549	0	0.002014	0.002393	0.002136	0.012017	0.025967	0.014313	0.009646	0	0.005252	0.009658	0.002589	0	0	0.004138	0.004239	0.00478	0.002491	0	0.002294
Otu1442	0.002334	0.010017	0.013996	0.00222	0.002036	0.002181	0.002147	0.006774	0.020485	0.023167	0.028786	0.010242	0.002371	0.010378	0.002448	0	0	0	0	0	0	0	0.002701	0.002671	0.007259	0.002312	0	0.002549	0.004584	0.002014	0	0	0.026437	0.01558	0.007156	0.026528	0.002811	0	0	0.007768	0	0	0	0	0	0.002491	0.007835	0
Otu1443	0	0	0	0.00444	0	0	0	0	0.005121	0	0	0.007681	0	0.005189	0.002448	0.002406	0	0.001813	0	0	0.007025	0.004922	0.002701	0.005341	0.00242	0	0	0	0	0.002014	0.002393	0.002136	0.002403	0	0.002385	0.019293	0	0	0.002415	0	0	0	0	0	0.00717	0	0	0
Otu1444	0.007001	0.005008	0.004665	0	0	0.002181	0.002147	0	0.025606	0.020593	0.015701	0.017923	0	0.002595	0	0	0	0	0	0	0.028101	0.007382	0.013503	0.010683	0.012098	0.009247	0.002199	0.010196	0.004584	0.002014	0.002393	0	0.00721	0.028564	0.014313	0.009646	0	0	0	0	0	0	0	0	0.00478	0.007472	0	0
Otu1445	0	0	0	0	0.002036	0	0	0	0	0	0	0	0	0	0	0	0	0	0	0	0.025759	0.009843	0.002701	0	0	0	0	0	0	0	0	0	0.002403	0	0.009542	0	0.002811	0	0	0	0	0	0	0	0.00717	0.002491	0	0
Otu1446	0.007001	0.010017	0.011663	0.006659	0.004071	0.006542	0.004294	0.002258	0.015364	0.010297	0.010468	0.007681	0.009485	0.005189	0.002448	0	0	0	0	0	0.023418	0.009843	0.027006	0.010683	0.012098	0.002312	0.002199	0.017843	0.002292	0.002014	0.007179	0.004271	0.012017	0.01558	0.014313	0.007235	0.008434	0.002626	0.004829	0.002589	0	0	0	0	0.00956	0.004981	0.01567	0.011468
Otu1447	0.009334	0.005008	0.002333	0.00222	0.014249	0.015266	0.012882	0.006774	0.017924	0.005148	0	0	0.014227	0.015567	0.085694	0.026461	0.006015	0.012688	0.011868	0.017539	0.004684	0.009843	0.094521	0.032049	0.007259	0	0	0.015294	0.016045	0.006041	0.011965	0.004271	0.004807	0.010387	0.014313	0.004823	0.005623	0.044644	0.055535	0.067319	0.006069	0.017465	0.016552	0.016956	0.026289	0.002491	0.023505	0.013762
Otu1448	0	0	0.004665	0	0.004071	0	0.002147	0	0.002561	0.002574	0.002617	0.00256	0.004742	0	0	0	0	0.001813	0	0	0	0.004922	0.005401	0.002671	0	0	0	0.002549	0.004584	0	0	0	0.002403	0.005193	0.002385	0.004823	0.014056	0.021009	0	0	0.004046	0	0	0	0.00956	0.004981	0.002612	0
Otu1449	0.004667	0	0.002333	0.00444	0.040712	0.030531	0.01503	0.013548	0.002561	0	0.002617	0.010242	0.004742	0.010378	0.004897	0.002406	0.020051	0.019939	0.015824	0.013642	0.002342	0	0	0.005341	0.004839	0	0.002199	0.010196	0.029797	0.028192	0.007179	0.053391	0	0.002597	0.004771	0	0.002811	0.018383	0.009658	0.002589	0.012138	0.017465	0.006207	0.019075	0.011949	0.022416	0.010447	0.004587
Otu145	0.053671	0.04257	0.046654	0.024417	0.111957	0.148294	0.130972	0.072258	0.084501	0.113262	0.133462	0.1229	0.120928	0.176426	0.173836	0.08179	0.01203	0.018126	0.025714	0.013642	0.22715	0.49215	0.199843	0.1095	0.048393	0.025431	0.039589	0.150387	0.041258	0.052357	0.06222	0.032035	0.074503	0.1584	0.131202	0.173636	0.081527	0.110297	0.156948	0.088033	0.034392	0.017465	0.026897	0.021195	0.107545	0.179332	0.096631	0.045873
Otu1450	0.023335	0.027545	0.016329	0.006659	0.010178	0.006542	0.008588	0.004516	0.010242	0.020593	0.002617	0.020483	0.014227	0.005189	0.012242	0.031273	0.002005	0.003625	0	0.023385	0.023418	0.004922	0.024305	0.032049	0.009679	0.004624	0.013196	0.020392	0.009168	0.020137	0.011965	0.004271	0.01442	0.01558	0.014313	0.026528	0.016868	0.023635	0.014488	0.020714	0.002023	0	0.002069	0.004239	0.045408	0.024907	0.052233	0.041285
Otu1451	0.016335	0.025041	0.018662	0.013319	0.010178	0.008723	0.004294	0.004516	0.002561	0.033464	0.020935	0.025604	0.004742	0.036323	0.004897	0	0	0	0	0	0.021076	0.007382	0	0.008012	0.019357	0.027742	0.002199	0.005098	0.009168	0.028192	0.002393	0.008543	0.048067	0.036354	0.009542	0.036174	0.019679	0.005252	0.004829	0.002589	0.002023	0	0	0	0.00717	0.017435	0.010447	0.006881
Otu1452	0.011668	0.002504	0.002333	0	0	0.004362	0.006441	0	0.015364	0.005148	0.005234	0.012802	0.014227	0	0.031829	0.024056	0	0	0.001978	0	0.009367	0.002461	0.021605	0.018695	0.004839	0.002312	0.004399	0.005098	0	0.002014	0.007179	0	0.009613	0.005193	0.011927	0	0.008434	0.026261	0.007244	0.002589	0	0.001941	0.002069	0.002119	0.00717	0.022416	0.020893	0.002294
Otu1453	0.002334	0.007512	0.002333	0.00222	0	0	0.002147	0.002258	0.007682	0.002574	0.026169	0.007681	0	0.002595	0	0	0	0	0	0	0	0	0.002701	0.002671	0.014518	0.004624	0	0	0	0.002014	0.002393	0.002136	0.004807	0.012984	0.004771	0.012058	0.002811	0	0	0	0	0	0	0	0	0	0	0
Otu1454	0	0.002504	0	0	0.002036	0	0.008588	0	0	0	0	0	0.009485	0	0.012242	0.002406	0.00802	0.00725	0.00989	0.001949	0	0.004922	0.013503	0.03739	0	0	0.002199	0.005098	0.004584	0.004027	0.004786	0.002136	0.040857	0	0.040553	0	0.042169	0.013131	0.004829	0.015535	0.008092	0.003881	0.033104	0.002119	0.014339	0.012454	0.005223	0
Otu1455	0.009334	0.005008	0.009331	0.00222	0.002036	0.013085	0.017177	0.006774	0.005121	0.002574	0.007851	0.007681	0.02134	0.010378	0.066107	0.050517	0.010025	0.009063	0.013846	0.023385	0.032785	0.022147	0.048611	0.03739	0	0.004624	0.002199	0.005098	0.006876	0.006041	0.009572	0.002136	0.004807	0.012984	0.014313	0.002412	0.028113	0.021009	0.055535	0.038838	0.010115	0.011643	0.016552	0.021195	0.040628	0.017435	0.010447	0.029817
Otu1456	0.002334	0.015025	0.004665	0.006659	0.004071	0	0	0.002258	0.025606	0.012871	0.010468	0.017923	0	0	0	0	0.002005	0	0	0	0.018734	0.009843	0.002701	0.002671	0.058072	0.006936	0.006598	0.007647	0.002292	0.008055	0.002393	0.002136	0.019227	0.018177	0.019084	0.007235	0	0.002626	0	0	0	0.001941	0.002069	0	0.00239	0.004981	0.002612	0.002294
Otu1457	0	0	0	0	0	0	0.002147	0	0	0	0	0	0	0	0	0	0	0	0	0	0	0.002461	0	0	0	0	0	0	0	0	0	0.002136	0.002403	0	0	0	0	0	0	0	0	0	0	0	0.00239	0.004981	0.002612	0.022936
Otu1458	0	0	0.002333	0	0.002036	0	0	0	0.005121	0	0	0	0.002371	0.002595	0.007345	0	0	0	0	0	0.004684	0.002461	0	0	0	0	0	0	0	0	0	0	0.004807	0	0	0	0.002811	0.002626	0	0.005178	0	0	0	0.002119	0.00239	0.004981	0.005223	0.022936
Otu1459	0.018668	0.012521	0.027992	0.013319	0.020356	0.010904	0.021471	0.01129	0.023046	0.018019	0.060189	0.033286	0.009485	0.010378	0.004897	0	0	0	0.001978	0	0.030443	0.019686	0.043209	0.010683	0.012098	0.016183	0.015396	0.038234	0.022921	0.010069	0.03111	0.004271	0.026437	0.036354	0.028626	0.007235	0.005623	0.007878	0.014488	0.005178	0	0	0.002069	0.002119	0.028679	0.014944	0.01567	0.004587
Otu146	0.238017	0.190314	0.149292	0.117647	0.073281	0.091593	0.137413	0.121935	0.297032	0.380972	0.295711	0.225317	0.199175	0.189399	0.232598	0.377676	0.088222	0.114195	0.104832	0.200725	0.332529	0.223928	0.23225	0.213658	0.118564	0.134089	0.07258	0.135094	0.213166	0.138948	0.241702	0.158039	0.365306	0.176578	0.171756	0.243573	0.230525	0.323013	0.166606	0.082854	0.232652	0.186296	0.157242	0.139884	0.494706	0.575357	0.399582	0.727081
Otu1460	0.004667	0	0.004665	0	0.002036	0.004362	0.002147	0	0	0.002574	0	0.00256	0.014227	0.005189	0.012242	0.019245	0.00401	0.00725	0.021758	0.031181	0.007025	0.004922	0.024305	0.061427	0.004839	0.002312	0.002199	0.010196	0	0.002014	0	0.004271	0.009613	0.005193	0.004771	0.007235	0.016868	0.031513	0.021731	0.049195	0	0.017465	0.010345	0.019075	0.00956	0	0	0.009175
Otu1461	0	0.002504	0.002333	0.00222	0	0	0.002147	0	0.002561	0.012871	0.002617	0	0	0.007784	0	0	0	0	0	0	0.021076	0.03199	0.008102	0.010683	0.00242	0	0.002199	0	0	0	0.002393	0.002136	0.004807	0	0.002385	0.002412	0	0	0	0	0	0	0	0	0.026289	0.019926	0.010447	0.004587
Otu1462	0.037336	0.005008	0.023327	0.017758	0.012213	0.010904	0.010735	0.013548	0.012803	0.007722	0.020935	0.053769	0.016598	0.005189	0.012242	0.028867	0	0.009063	0.005934	0.003898	0.044493	0.06398	0.024305	0.032049	0.019357	0.009247	0.008798	0.02294	0.009168	0.008055	0.009572	0.029899	0.019227	0.018177	0.031011	0.019293	0.016868	0.018383	0.028975	0.023303	0.006069	0.001941	0.002069	0.004239	0.086036	0.084685	0.023505	0.009175
Otu1463	0.002334	0	0	0	0.004071	0.002181	0.004294	0.002258	0	0	0	0.00256	0.007113	0	0.002448	0.012028	0.010025	0.014501	0.029669	0.017539	0.011709	0.004922	0	0.002671	0	0.002312	0	0	0.006876	0.014096	0.002393	0.002136	0.004807	0.00779	0.002385	0.002412	0.005623	0.007878	0.019317	0.002589	0.012138	0.03299	0.002069	0.019075	0.00478	0.002491	0.005223	0.006881
Otu1464	0.002334	0	0	0.00222	0	0.002181	0.002147	0	0.002561	0	0	0	0	0	0	0	0	0	0.001978	0	0.002342	0.002461	0	0	0.00242	0	0	0	0.002292	0.002014	0.002393	0.004271	0	0	0.002385	0	0	0	0	0	0.002023	0	0	0	0.00239	0.002491	0.044398	0
Otu1465	0.007001	0.002504	0	0.00222	0.006107	0.006542	0.008588	0.004516	0.025606	0	0	0.007681	0.009485	0.005189	0.019587	0.009622	0.00401	0.012688	0.003956	0	0.004684	0.002461	0.010802	0.010683	0	0	0	0.005098	0.002292	0.004027	0.002393	0	0	0.002597	0.009542	0.002412	0.002811	0	0.007244	0.015535	0.006069	0.003881	0	0.012717	0.00717	0.014944	0.005223	0.027524
Otu1466	0.007001	0.017529	0.039656	0	0.008142	0.043616	0.004294	0.009032	0.007682	0.023167	0.005234	0.028165	0.007113	0.015567	0.007345	0.004811	0	0.00725	0.003956	0.005846	0.009367	0.004922	0.008102	0.005341	0.012098	0	0.002199	0.015294	0	0.014096	0.009572	0.002136	0.02163	0.002597	0.011927	0.028939	0.005623	0.010504	0.02656	0.007768	0.006069	0.007762	0.004138	0.002119	0.00239	0.007472	0.013058	0.004587
Otu1467	0.030336	0.017529	0.027992	0.015538	0.030534	0.023989	0.012882	0.018064	0.038409	0.054057	0.060189	0.051209	0.011856	0.012973	0.012242	0.014433	0.002005	0.003625	0.007912	0.003898	0.016392	0.002461	0.008102	0.016024	0.048393	0.011559	0.010997	0.007647	0.016045	0.026179	0.021538	0.01495	0.060083	0.067515	0.042939	0.057879	0.002811	0.015757	0.021731	0.015535	0.004046	0.009703	0.012414	0.004239	0.00717	0.014944	0.018282	0
Otu1468	0	0	0	0	0	0	0	0	0	0	0	0	0	0	0	0	0	0	0	0	0	0	0	0	0	0	0	0	0	0	0	0	0	0	0	0	0	0	0	0	0	0	0	0	0	0	0	0.020643
Otu1469	0.016335	0.015025	0	0.008879	0.012213	0.008723	0.017177	0.01129	0.010242	0.018019	0.015701	0.010242	0.007113	0.012973	0.007345	0.002406	0.010025	0.003625	0.001978	0.009744	0.002342	0.002461	0.024305	0.024037	0.019357	0.023119	0.004399	0.010196	0.011461	0.014096	0.002393	0.006407	0.01442	0.00779	0.007156	0.021705	0.005623	0.013131	0.019317	0.010357	0	0.003881	0.008276	0.006358	0.00717	0.027398	0.01567	0.009175
Otu147	0	0.007512	0.002333	0	0	0.002181	0.004294	0	0	0.002574	0	0.00256	0.004742	0.005189	0	0	0.014035	0	0.001978	0.003898	0	0	0	0	0.00242	0	0.002199	0.002549	0.002292	0	0.002393	0	0	0	0	0	0.002811	0	0	0.002589	0.006069	0.040752	0.002069	0.336993	0	0.007472	0.002612	0.002294
Otu1470	0.011668	0.012521	0.009331	0.00222	0.004071	0.004362	0.004294	0.002258	0.007682	0.002574	0.005234	0.012802	0.016598	0.025945	0.044071	0.014433	0.002005	0.003625	0.00989	0.013642	0.009367	0.004922	0.005401	0.002671	0.007259	0.004624	0.004399	0	0.004584	0.002014	0.002393	0.006407	0.004807	0.010387	0.004771	0.012058	0.008434	0.007878	0.033804	0.025892	0.006069	0.007762	0.008276	0.006358	0.00478	0	0.005223	0.002294
Otu1471	0.079339	0.03005	0.062983	0.022198	0.012213	0.021808	0.008588	0.015806	0.069137	0.051483	0.091592	0.087054	0.04268	0.031134	0.04652	0.026461	0.002005	0.003625	0.013846	0.001949	0.063227	0.054137	0.075616	0.050744	0.045974	0.03699	0.021994	0.066272	0.018337	0.012082	0.011965	0.008543	0.05768	0.119449	0.090649	0.033763	0.016868	0.031513	0.038633	0.044016	0.008092	0.013584	0.010345	0.006358	0.059747	0.064759	0.026116	0.018349
Otu1472	0.004667	0.010017	0.009331	0.00444	0.006107	0.002181	0.004294	0.01129	0.020485	0.018019	0.023552	0.012802	0.007113	0.005189	0.009794	0.007217	0.010025	0.001813	0.001978	0	0.051519	0.034451	0.048611	0.077451	0.016938	0.002312	0.004399	0.012745	0.006876	0.006041	0.009572	0.006407	0.01442	0.010387	0.023855	0.033763	0.019679	0.013131	0.002415	0.012946	0.006069	0.011643	0.002069	0.004239	0.033458	0.039852	0.020893	0.013762
Otu1473	0	0.005008	0.004665	0	0.004071	0.006542	0.004294	0.002258	0.017924	0.012871	0.010468	0.017923	0.007113	0.002595	0	0	0	0.003625	0.001978	0	0.011709	0.007382	0.008102	0.008012	0	0	0.002199	0.002549	0	0.002014	0.004786	0.002136	0.012017	0.002597	0.007156	0.007235	0.008434	0.026261	0.002415	0.007768	0	0.001941	0	0.002119	0.00478	0.002491	0.005223	0.002294
Otu1474	0.025669	0.012521	0.020994	0.00444	0.014249	0.006542	0.01503	0.004516	0.038409	0.007722	0.031403	0.043527	0.007113	0.005189	0.009794	0	0.002005	0.003625	0.001978	0	0.002342	0.002461	0.010802	0.005341	0.016938	0.006936	0.002199	0.007647	0.004584	0	0.002393	0.006407	0.016823	0.018177	0.016698	0.016881	0.005623	0.010504	0.002415	0.007768	0.002023	0	0.002069	0.002119	0	0.002491	0.002612	0
Otu1475	0.007001	0.007512	0.002333	0.006659	0.002036	0	0	0	0.010242	0.015445	0.007851	0.007681	0	0	0	0	0	0	0	0	0.016392	0.022147	0.005401	0.024037	0.004839	0.004624	0.002199	0	0	0	0	0	0.009613	0.012984	0	0.012058	0	0	0	0	0	0	0	0	0.045408	0.014944	0.020893	0.009175
Otu1476	0.016335	0.002504	0.009331	0.00444	0.002036	0	0.008588	0	0.007682	0.010297	0.010468	0.015363	0.011856	0.023351	0.017139	0.004811	0	0.003625	0.005934	0.003898	0.030443	0.041833	0.010802	0.021366	0.004839	0.009247	0.002199	0.012745	0	0.004027	0	0	0.012017	0	0.002385	0.009646	0.011245	0.031513	0.016902	0.012946	0.004046	0.001941	0.014483	0.008478	0.045408	0.027398	0.041786	0.027524
Otu1477	0.002334	0	0	0	0	0	0.002147	0.002258	0	0	0	0	0	0	0	0	0	0	0	0	0	0	0.002701	0.008012	0	0	0	0	0	0	0	0	0	0.002597	0	0	0	0	0	0	0	0	0	0	0.023899	0.004981	0	0.002294
Otu1478	0.011668	0.020033	0.013996	0.008879	0.012213	0.008723	0.006441	0.002258	0.030727	0.018019	0.018318	0.023044	0.009485	0.012973	0.019587	0.002406	0	0	0.001978	0	0.007025	0.027068	0.089119	0.034719	0.029036	0.027742	0.008798	0.012745	0.004584	0.008055	0.009572	0.004271	0.009613	0.023371	0.038168	0.012058	0.008434	0.005252	0.05795	0.051784	0	0.001941	0.004138	0.002119	0.026289	0.042342	0.028728	0.027524
Otu1479	0.011668	0.005008	0.011663	0.011099	0.006107	0	0	0.002258	0.030727	0.046334	0.03402	0.025604	0.004742	0.005189	0.004897	0.002406	0	0	0	0	0.046835	0.054137	0.04591	0.018695	0.019357	0.011559	0.010997	0.012745	0.002292	0.008055	0.011965	0.004271	0.026437	0.023371	0.02624	0.026528	0.005623	0	0.002415	0	0	0	0	0	0.033458	0.037361	0.033951	0.011468
Otu148	0.077006	0.172785	0.142294	0.099889	0.177096	0.209356	0.225443	0.083548	0.020485	0.056631	0.015701	0.043527	0.25134	0.129725	0.288911	0.168391	0.282712	0.353459	0.231422	0.518377	0.016392	0.061519	0.086419	0.160244	0.116144	0.064732	0.059384	0.114702	0.160447	0.263799	0.291957	0.22638	0.040857	0.033757	0.042939	0.055467	0.210846	0.183828	0.253531	0.45052	0.216468	0.4017	0.285519	0.623119	0.026289	0.047324	0.070514	0.032111
Otu1480	0	0	0	0	0	0	0	0	0	0	0	0	0	0	0.002448	0	0	0.00725	0	0.013642	0.002342	0.004922	0	0	0	0	0	0	0	0	0	0	0	0	0	0	0	0	0	0.025892	0	0	0	0.012717	0.00239	0	0	0
Otu1481	0.002334	0	0.002333	0.006659	0.002036	0.008723	0.006441	0.009032	0.017924	0.010297	0.013085	0.00256	0.004742	0.002595	0.004897	0	0	0.005438	0.015824	0.011693	0.007025	0.002461	0.002701	0.010683	0.007259	0.002312	0	0.005098	0.013753	0.006041	0.009572	0.008543	0	0.005193	0.019084	0.004823	0	0.010504	0.002415	0.010357	0.006069	0.005822	0.010345	0.016956	0.00239	0.004981	0.013058	0.002294
Otu1482	0	0.002504	0	0	0	0.002181	0	0	0.038409	0.002574	0	0	0	0.005189	0.004897	0.004811	0	0.003625	0	0	0	0	0	0	0	0.002312	0.002199	0.002549	0	0	0.002393	0	0	0	0	0	0	0	0	0.002589	0	0	0	0	0	0.007472	0.005223	0.006881
Otu1483	0.004667	0.005008	0.006998	0	0.008142	0.008723	0.012882	0.006774	0.015364	0.010297	0.015701	0.010242	0	0	0.002448	0.002406	0.00401	0.003625	0.013846	0	0.004684	0.002461	0	0.002671	0.007259	0	0.002199	0.002549	0.004584	0	0.016752	0.006407	0.009613	0.012984	0.011927	0.012058	0	0.005252	0.012073	0.005178	0	0.009703	0.010345	0.006358	0.00239	0.004981	0	0.002294
Otu1484	0.018668	0.010017	0.006998	0.006659	0.002036	0.002181	0.012882	0.006774	0.015364	0.005148	0.002617	0.010242	0.009485	0.018162	0.026932	0.014433	0	0.005438	0.013846	0.013642	0.004684	0.017225	0.010802	0.018695	0.004839	0.004624	0	0.002549	0.006876	0.012082	0.014359	0.006407	0.00721	0.002597	0.011927	0.004823	0.002811	0	0.021731	0.002589	0.004046	0.005822	0.010345	0.012717	0.019119	0.007472	0.007835	0.006881
Otu1485	0	0	0	0	0	0	0	0	0	0	0	0	0.002371	0	0	0.004811	0	0	0.001978	0.01559	0	0	0	0	0	0	0	0	0	0	0	0	0	0	0	0	0	0	0	0	0	0	0	0	0	0	0	0
Otu1486	0.002334	0	0.002333	0.00444	0	0	0	0.002258	0	0.002574	0.010468	0.007681	0	0.002595	0	0	0	0	0	0	0.009367	0.017225	0.035108	0.029378	0	0.002312	0.002199	0.002549	0	0	0	0.002136	0.004807	0	0.011927	0	0	0.002626	0	0	0	0	0	0	0.040628	0.024907	0.013058	0.011468
Otu1487	0.049004	0.112686	0.018662	0.055494	0.120099	0.089412	0.311326	0.252902	0.066576	0.092669	0.078507	0.074252	0.128041	0.083024	0.080797	0.055328	0.224566	0.308144	0.065273	0.196827	0.077278	0.137802	0.032407	0.082793	0.062911	0.025431	0.019795	0.025489	0.33694	0.378582	0.229737	0.132411	0.153813	0.062321	0.078721	0.156755	0.295184	0.162819	0.094169	0.03366	0.390451	0.252275	0.084828	0.112331	0.100375	0.117064	0.091408	0.016055
Otu1488	0	0	0.016329	0.008879	0	0.002181	0.002147	0.004516	0.005121	0	0	0	0.018969	0.007784	0.01469	0	0	0	0.013846	0	0	0.002461	0.005401	0	0	0.009247	0	0.017843	0	0.006041	0	0	0	0	0	0	0.005623	0	0.03139	0	0	0	0	0	0	0.002491	0	0
Otu1489	0.016335	0.017529	0.009331	0.019978	0.004071	0.015266	0.023618	0.006774	0.048652	0.03089	0.047104	0.035846	0.007113	0.007784	0.002448	0	0	0.003625	0	0	0.018734	0.014765	0.008102	0	0.004839	0.011559	0.006598	0.043332	0.004584	0.008055	0.007179	0.002136	0.026437	0.046741	0.023855	0.028939	0	0.002626	0	0	0	0.001941	0	0	0.00956	0.019926	0.005223	0.009175
Otu149	0.035003	0.020033	0.013996	0.008879	0.046818	0.032712	0.049383	0.036129	0.017924	0.028315	0.018318	0.038406	0.056907	0.059674	0.083246	0.069762	0.038096	0.04169	0.065273	0.101337	0.145189	0.273143	0.116125	0.122853	0.019357	0.011559	0.004399	0.035685	0.036674	0.04833	0.021538	0.036306	0.07931	0.025967	0.038168	0.028939	0.129319	0.102419	0.108656	0.069908	0.093061	0.071801	0.111725	0.091136	0.174462	0.209221	0.130582	0.07569
Otu1490	0.014001	0.002504	0.011663	0.00444	0.006107	0.004362	0.004294	0.002258	0.020485	0.048909	0.020935	0.017923	0	0.010378	0	0	0	0	0	0	0.011709	0.022147	0.005401	0	0.014518	0.009247	0.004399	0.010196	0	0	0.004786	0.002136	0.016823	0.010387	0.033397	0.021705	0	0	0	0	0	0	0	0	0	0	0.002612	0.002294
Otu1491	0.004667	0.002504	0	0.00444	0.004071	0	0	0	0	0.007722	0.005234	0.010242	0	0	0	0	0	0	0	0	0	0	0	0	0.012098	0	0	0	0	0	0.016752	0	0	0.010387	0.002385	0.004823	0	0.002626	0.002415	0	0	0	0	0.002119	0	0.002491	0.005223	0
Otu1492	0.042003	0.062603	0.058317	0.024417	0.032569	0.032712	0.042941	0.013548	0.038409	0.064353	0.047104	0.056329	0.028454	0.031134	0.036726	0.016839	0	0	0.001978	0	0.030443	0.012304	0.021605	0.021366	0.031456	0.020807	0.021994	0.002549	0.027505	0.03222	0.045469	0.01495	0.074503	0.067515	0.066794	0.040997	0.002811	0.031513	0.024146	0.025892	0.004046	0.001941	0.004138	0.004239	0.016729	0.017435	0.018282	0.018349
Otu1493	0.058338	0.067612	0.048986	0.022198	0.032569	0.045797	0.042941	0.018064	0.158759	0.187912	0.151781	0.192032	0.040309	0.090808	0.041623	0.024056	0.006015	0.012688	0.007912	0.001949	0.05386	0.076283	0.062113	0.050744	0.07501	0.053173	0.03739	0.066272	0.032089	0.044302	0.081365	0.044849	0.211493	0.194755	0.174141	0.221869	0.04498	0.084036	0.072438	0.025892	0.004046	0.005822	0.006207	0.021195	0.033458	0.064759	0.091408	0.004587
Otu1494	0.011668	0.010017	0	0.00222	0.010178	0.004362	0.021471	0.004516	0.020485	0.036038	0.010468	0.020483	0.004742	0.023351	0.01469	0.004811	0.002005	0	0	0.001949	0.011709	0.014765	0.013503	0.021366	0.004839	0.016183	0	0.020392	0.002292	0.008055	0.021538	0.004271	0.02163	0.025967	0.035782	0.019293	0.011245	0.013131	0.036219	0.002589	0.004046	0.007762	0.014483	0.006358	0.016729	0.024907	0.013058	0.013762
Otu1495	0	0	0	0	0.002036	0	0	0	0	0	0	0	0.009485	0.015567	0.031829	0.028867	0.002005	0.009063	0.017802	0.013642	0.007025	0	0.010802	0.024037	0.00242	0	0	0.005098	0.002292	0	0	0.002136	0	0	0	0	0.014056	0.007878	0.007244	0.007768	0.004046	0.013584	0	0.002119	0.00717	0.007472	0.005223	0.004587
Otu1496	0	0	0	0	0	0	0	0	0	0	0	0	0	0	0	0	0	0	0	0	0	0	0.002701	0	0	0	0	0	0	0	0	0	0	0	0	0	0.005623	0	0	0	0	0	0	0	0.00239	0	0	0.045873
Otu1497	0.009334	0.010017	0.011663	0.00444	0.008142	0.008723	0.008588	0.002258	0.010242	0.007722	0.018318	0.015363	0.018969	0.031134	0.024484	0.02165	0	0.003625	0.001978	0.001949	0.009367	0.014765	0	0.008012	0.012098	0.011559	0.006598	0.015294	0.002292	0.008055	0	0	0.019227	0.020774	0.004771	0.016881	0.02249	0.026261	0.033804	0.007768	0	0.003881	0	0	0.00717	0.007472	0.007835	0.004587
Otu1498	0.074672	0.017529	0.053652	0.008879	0.038676	0.045797	0.01503	0.002258	0.097304	0.056631	0.060189	0.05889	0.052165	0.059674	0.073452	0.067356	0	0	0	0	0.145189	0.056597	0.132329	0.098817	0.07017	0.034678	0.017595	0.066272	0.018337	0.026179	0.002393	0.017085	0.02884	0.176578	0.126431	0.031351	0.033735	0.023635	0.045877	0.03107	0.012138	0.005822	0.016552	0.002119	0.086036	0.109592	0.041786	0.034404
Otu1499	0.016335	0.005008	0	0	0	0.008723	0.017177	0.006774	0.002561	0.005148	0	0.005121	0	0.002595	0.004897	0.002406	0	0	0.003956	0.001949	0.002342	0.009843	0.002701	0.005341	0	0	0	0.005098	0.002292	0.004027	0	0.002136	0.002403	0.002597	0.002385	0	0	0.010504	0.009658	0	0.012138	0.003881	0	0.004239	0.00478	0.007472	0.005223	0.002294
Otu15	0.973071	0.736215	0.653153	0.510544	0.643244	0.730564	1.17016	0.63677	1.52101	1.90229	1.43145	1.18804	1.24721	2.29873	1.64777	2.88189	0.816056	1.07488	1.22238	1.59606	2.63682	2.06703	1.22877	1.35673	0.643631	0.529419	0.532254	0.996635	0.602824	0.628285	0.916553	0.47198	1.75202	1.00234	1.1188	1.63508	1.83014	2.26897	1.61777	1.02791	0.975116	1.44961	1.0738	0.981306	1.52714	1.77838	1.56699	0.704145
Otu150	0.100341	0.022537	0.06065	0.042175	0.03664	0.08287	0.083736	0.045161	0.069137	0.018019	0.107293	0.097296	0.324845	0.088213	0.560684	0.283859	0.044111	0.050753	0.120656	0.214366	0.084303	0.09843	0.145832	0.181609	0.050813	0.032366	0.021994	0.081566	0.0871	0.066453	0.090937	0.068341	0.012017	0.080499	0.090649	0.038586	0.067471	0.08141	0.499819	0.163119	0.095084	0.151365	0.148967	0.146242	0.102765	0.146953	0.052233	0.094039
Otu1500	0.021002	0.005008	0.006998	0.00444	0.006107	0.004362	0.004294	0	0.030727	0.033464	0.028786	0.035846	0.004742	0	0	0	0	0	0	0.001949	0.004684	0.004922	0.008102	0.002671	0.004839	0.004624	0.006598	0.020392	0.004584	0	0	0.002136	0.016823	0.023371	0.02624	0.009646	0	0.002626	0	0	0	0	0	0	0.011949	0.007472	0.007835	0.004587
Otu1501	0	0	0	0	0	0	0	0	0	0	0	0	0.002371	0.020756	0.002448	0.004811	0.002005	0.001813	0.001978	0	0	0.009843	0.008102	0.002671	0	0	0	0	0	0	0	0	0	0	0	0	0.019679	0.002626	0.004829	0.002589	0.002023	0	0	0	0.00956	0.007472	0.013058	0.002294
Otu1502	0.025669	0.010017	0.009331	0.00444	0.004071	0.004362	0.004294	0.002258	0.015364	0.015445	0.018318	0.010242	0.007113	0.010378	0.031829	0.004811	0	0.005438	0.007912	0.003898	0.002342	0.007382	0	0.005341	0.004839	0.004624	0.002199	0.005098	0.006876	0	0.002393	0.002136	0.009613	0.01558	0.007156	0.004823	0.016868	0.010504	0.007244	0.023303	0.004046	0.007762	0.006207	0.002119	0.00956	0.014944	0.007835	0.004587
Otu1503	0.002334	0	0.004665	0	0	0	0.004294	0	0.002561	0	0.005234	0.005121	0.026082	0.002595	0.056313	0.033678	0.00401	0.005438	0.00989	0.007795	0.004684	0.004922	0.035108	0.013354	0	0	0	0.002549	0.002292	0.004027	0.004786	0	0	0	0	0.007235	0.016868	0.039392	0.012073	0.015535	0.002023	0	0.004138	0.008478	0.00478	0.007472	0	0.004587
Otu1504	0.018668	0.005008	0.002333	0.00222	0.012213	0.021808	0.023618	0.018064	0.010242	0.023167	0.026169	0.017923	0	0.002595	0	0	0.00802	0.014501	0.001978	0.001949	0.014051	0.022147	0.013503	0.010683	0.012098	0.009247	0.006598	0	0.011461	0.010069	0.004786	0.023492	0.02163	0.005193	0.016698	0.016881	0.002811	0.002626	0.009658	0	0.012138	0.013584	0.002069	0.006358	0.011949	0.019926	0.01567	0.041285
Otu1505	0.002334	0.005008	0.006998	0	0.006107	0.004362	0.004294	0	0	0.005148	0.007851	0.010242	0.014227	0.036323	0.029381	0.012028	0.00401	0.009063	0.013846	0.009744	0.009367	0.004922	0.018904	0.013354	0.014518	0.009247	0.002199	0.005098	0	0.002014	0	0.004271	0.004807	0.005193	0.014313	0.004823	0.008434	0.018383	0.012073	0.041427	0.008092	0.003881	0.028966	0.021195	0.00956	0.007472	0.013058	0.006881
Otu1506	0.007001	0.005008	0	0	0.002036	0.002181	0.006441	0.004516	0	0.002574	0.005234	0.012802	0.018969	0.015567	0.022036	0.016839	0.00401	0.00725	0.00989	0.023385	0.018734	0.002461	0.010802	0.021366	0	0.004624	0	0.002549	0	0.002014	0.002393	0	0	0.002597	0.009542	0.007235	0.008434	0.026261	0.024146	0.007768	0.018208	0.001941	0.016552	0.010597	0.019119	0.014944	0.005223	0.009175
Otu1507	0	0.002504	0	0	0	0	0	0	0	0	0	0	0	0	0	0	0.002005	0	0.001978	0.001949	0	0.002461	0	0.002671	0	0	0	0	0	0	0.002393	0.002136	0	0	0	0	0	0	0	0	0	0	0	0.027553	0	0	0	0
Otu1508	0.035003	0.070116	0.03499	0.022198	0.016285	0.002181	0.002147	0.002258	0.043531	0.128707	0.086358	0.084494	0.002371	0.018162	0.009794	0.009622	0.00401	0	0	0	0.002342	0.022147	0.027006	0.029378	0.120983	0.016183	0.017595	0.035685	0.002292	0.002014	0.014359	0.012814	0.098536	0.028564	0.057252	0.151932	0.005623	0.002626	0.009658	0.002589	0	0	0.004138	0.002119	0.014339	0.014944	0.080961	0.011468
Otu1509	0	0.002504	0.006998	0.006659	0.006107	0.015266	0.012882	0.006774	0.015364	0.015445	0.005234	0.015363	0.023711	0.025945	0.036726	0.019245	0.018045	0.005438	0.013846	0.007795	0.009367	0.004922	0.016204	0.024037	0	0	0.002199	0.007647	0.009168	0.018124	0.007179	0.004271	0.00721	0.01558	0.011927	0.009646	0.008434	0.018383	0.021731	0.010357	0.014161	0.013584	0.024828	0.021195	0.00717	0.017435	0.002612	0.011468
Otu151	0.011668	0.020033	0.004665	0.00222	0.004071	0.004362	0.008588	0.004516	0.017924	0.018019	0.002617	0.005121	0.052165	0.005189	0.002448	0.002406	0.086217	0.030814	0.007912	0.001949	0.004684	0.027068	0.005401	0.029378	0.004839	0.018495	0.008798	0.002549	0.006876	0.020137	0.002393	0	0.00721	0	0.002385	0	0.539766	0.005252	0.002415	0.020714	0.287275	0.029109	0.012414	0.004239	0.031069	0.019926	0.03134	0.091745
Otu1510	0.016335	0.015025	0.009331	0.00444	0.010178	0.015266	0.017177	0.015806	0.038409	0.015445	0	0.025604	0.040309	0.020756	0.093039	0.026461	0.022056	0.047128	0.041537	0.025334	0.049177	0.022147	0.035108	0.026707	0.009679	0.018495	0.006598	0.017843	0.009168	0.010069	0.011965	0.01495	0.01442	0.036354	0.016698	0.016881	0.033735	0.049896	0.033804	0.028481	0.034392	0.027168	0.045518	0.057225	0.031069	0.019926	0.026116	0.018349
Otu1511	0.049004	0.037562	0.076979	0.028857	0.01832	0.026169	0.025765	0.018064	0.025606	0.025741	0.044487	0.048648	0.068763	0.036323	0.063658	0.052923	0.066167	0.043503	0.045493	0.029232	0.028101	0.041833	0.024305	0.048073	0.150019	0.023119	0.061583	0.028038	0.034382	0.062426	0.047862	0.029899	0.031243	0.038951	0.045324	0.026528	0.039358	0.049896	0.082096	0.0958	0.040461	0.029109	0.064138	0.04027	0.021509	0.072231	0.052233	0.027524
Otu1512	0.004667	0	0.002333	0	0.006107	0.002181	0.012882	0.006774	0.002561	0	0.005234	0.007681	0.004742	0.018162	0	0.019245	0.00401	0.00725	0.00989	0.003898	0.007025	0.007382	0	0.002671	0.004839	0	0	0.005098	0	0.004027	0.004786	0.002136	0	0.005193	0	0.024116	0.030924	0.007878	0.004829	0.007768	0	0.003881	0.006207	0.004239	0.00478	0	0.005223	0.004587
Otu1513	0	0.007512	0.002333	0.00444	0.008142	0.004362	0.002147	0.004516	0.005121	0.005148	0.005234	0	0.007113	0.010378	0.007345	0.002406	0	0.001813	0.005934	0.003898	0.002342	0.002461	0.021605	0.008012	0.004839	0.002312	0.004399	0.007647	0.009168	0.006041	0.009572	0.002136	0	0.005193	0.009542	0.002412	0.005623	0.015757	0.014488	0.015535	0	0.007762	0.010345	0.002119	0.00239	0.004981	0.005223	0.002294
Otu1514	0.002334	0	0.002333	0.00444	0.002036	0.004362	0.004294	0.002258	0	0	0.002617	0.00256	0	0	0	0	0	0	0	0	0.018734	0	0	0	0.00242	0	0	0.005098	0.004584	0	0	0	0.02163	0	0.004771	0	0.008434	0.005252	0.004829	0	0	0.005822	0.004138	0	0.011949	0	0	0
Otu1515	0.002334	0.007512	0.004665	0	0.006107	0.004362	0.006441	0	0.043531	0.033464	0.010468	0.020483	0.011856	0	0	0.002406	0	0	0.003956	0	0.016392	0.004922	0.005401	0.005341	0.009679	0	0.004399	0.007647	0.002292	0	0.002393	0.002136	0.016823	0.051935	0.02624	0.019293	0.002811	0.005252	0	0.005178	0.004046	0.001941	0	0	0.00717	0	0.044398	0
Otu1516	0.009334	0.025041	0.006998	0.013319	0.006107	0.004362	0	0.002258	0.020485	0.018019	0.020935	0.038406	0	0.005189	0.004897	0	0	0	0	0	0.023418	0.022147	0.037808	0.018695	0.033875	0.025431	0.002199	0.038234	0	0	0.002393	0.002136	0.012017	0.025967	0.023855	0.016881	0	0.002626	0.002415	0	0	0	0	0	0.00717	0.012454	0.020893	0.002294
Otu1517	0.002334	0.007512	0.009331	0.008879	0.002036	0.002181	0	0	0.007682	0.002574	0.013085	0.005121	0.002371	0.007784	0	0.002406	0.002005	0	0	0	0.014051	0.012304	0.013503	0.010683	0.007259	0.004624	0.008798	0.02294	0	0	0.002393	0	0.004807	0.005193	0.002385	0.009646	0.005623	0.002626	0.004829	0.002589	0	0	0	0	0.00478	0.009963	0.010447	0.002294
Otu1518	0.018668	0.002504	0.011663	0.006659	0.006107	0.002181	0.004294	0.002258	0.010242	0.015445	0.010468	0.012802	0.011856	0.012973	0.01469	0.012028	0	0.001813	0.005934	0	0.025759	0.017225	0.021605	0.013354	0.00242	0.006936	0	0.012745	0.006876	0.006041	0	0.006407	0.009613	0.010387	0.014313	0.019293	0.002811	0.005252	0.004829	0.012946	0	0.001941	0.002069	0.004239	0.062137	0.039852	0.023505	0.029817
Otu1519	0.009334	0.015025	0.004665	0.00222	0.012213	0.004362	0.006441	0.006774	0.023046	0.033464	0.036637	0.017923	0	0.010378	0.004897	0.002406	0	0	0	0	0.025759	0.017225	0.018904	0.013354	0.024197	0.002312	0.002199	0.028038	0.004584	0.006041	0.004786	0.004271	0.038453	0.036354	0.023855	0.062702	0.005623	0.010504	0.004829	0	0	0.001941	0.002069	0.002119	0.014339	0.009963	0.007835	0.002294
Otu152	0.002334	0	0	0	0	0	0.002147	0.002258	0	0.005148	0	0	0.045051	0.10378	0.051416	0.089006	0.060152	0.050753	0.122634	0.081849	0.023418	0.036911	0.018904	0.032049	0.00242	0	0	0	0.002292	0.002014	0.004786	0	0	0	0	0	0.444182	0.078784	0.055535	0.072498	0.078899	0.093148	0.062069	0.072061	0.019119	0.022416	0.065291	0.006881
Otu1520	0	0	0.002333	0	0	0.002181	0	0.004516	0.010242	0.002574	0.007851	0.005121	0	0	0	0.004811	0	0.001813	0	0	0.002342	0.017225	0.021605	0.002671	0	0	0	0	0	0	0.002393	0.002136	0	0.002597	0.002385	0.002412	0	0.002626	0	0.005178	0	0	0	0	0.019119	0.009963	0.010447	0.011468
Otu1521	0.002334	0.005008	0	0	0.008142	0.006542	0.01503	0.013548	0.005121	0.002574	0.005234	0	0.004742	0	0.007345	0.002406	0.010025	0.012688	0.001978	0.013642	0	0.009843	0	0	0.004839	0	0.002199	0.015294	0.009168	0.012082	0.011965	0.004271	0	0	0.002385	0	0.011245	0	0	0.002589	0.006069	0.001941	0.002069	0.006358	0.00478	0	0.002612	0.004587
Otu1522	0	0	0	0	0	0	0	0	0	0	0	0	0.011856	0.023351	0.007345	0	0.00802	0.00725	0.001978	0.003898	0.002342	0.012304	0.024305	0.002671	0	0	0	0	0	0	0	0	0	0	0	0	0.014056	0.007878	0.014488	0.038838	0	0.001941	0.010345	0.006358	0.00239	0.004981	0.002612	0.002294
Otu1523	0	0	0	0	0	0	0	0.004516	0	0.005148	0	0.00256	0	0	0	0	0	0	0	0	0	0	0	0	0	0	0	0.002549	0.018337	0	0.002393	0	0	0.002597	0	0.002412	0	0	0	0	0	0	0	0	0.021509	0	0	0.011468
Otu1524	0.014001	0.005008	0.002333	0.00222	0.004071	0.002181	0.006441	0.002258	0.023046	0.028315	0.018318	0.023044	0.004742	0.002595	0.002448	0	0	0	0.001978	0	0.025759	0.009843	0.024305	0.008012	0.014518	0.006936	0.002199	0.012745	0.002292	0.006041	0	0.002136	0.031243	0.023371	0.02624	0.031351	0.002811	0	0.004829	0.002589	0	0	0	0	0.043018	0.017435	0.03134	0.006881
Otu1525	0	0	0	0	0	0	0	0	0	0	0	0	0.014227	0.012973	0.002448	0.016839	0	0	0	0	0.014051	0.034451	0.008102	0.005341	0	0	0	0	0	0	0	0	0	0	0	0	0.005623	0.018383	0.014488	0.010357	0	0	0.002069	0	0.019119	0.004981	0.049621	0.022936
Otu1526	0	0.017529	0	0.00222	0.002036	0.004362	0.006441	0	0.020485	0.007722	0.018318	0.005121	0	0	0	0	0	0.003625	0	0	0.002342	0.012304	0.002701	0.005341	0.004839	0.004624	0	0	0.006876	0	0.004786	0.002136	0.002403	0.002597	0.004771	0.01447	0	0	0	0	0	0	0	0	0.00956	0.002491	0.002612	0
Otu1527	0.018668	0.020033	0.016329	0.00444	0.016285	0.032712	0.034353	0.01129	0.028167	0.04376	0.057572	0.028165	0.014227	0.023351	0.007345	0.012028	0	0.001813	0.001978	0.001949	0.007025	0.019686	0.002701	0.005341	0.012098	0.013871	0.021994	0.015294	0.018337	0.018124	0.038289	0.021357	0.067293	0.049338	0.031011	0.045821	0.005623	0.015757	0.002415	0.015535	0.004046	0	0	0	0.019119	0.019926	0.01567	0.002294
Otu1528	0.014001	0.005008	0.002333	0.008879	0.002036	0.004362	0.012882	0.009032	0.002561	0.018019	0.005234	0.010242	0.007113	0.012973	0.012242	0.016839	0	0	0	0.005846	0.004684	0.009843	0.002701	0.008012	0	0.009247	0.006598	0.002549	0.011461	0.008055	0.004786	0.008543	0.004807	0	0.011927	0.004823	0.019679	0.007878	0.014488	0.002589	0.008092	0	0.004138	0	0.00717	0.002491	0.03134	0.027524
Otu1529	0.016335	0.010017	0.032658	0.008879	0.004071	0.010904	0.008588	0.004516	0.038409	0.046334	0.041871	0.030725	0.007113	0.095997	0.019587	0.024056	0	0	0.007912	0	0.044493	0.029529	0.035108	0.026707	0.031456	0.016183	0.004399	0.012745	0.006876	0.004027	0	0.004271	0.084116	0.075305	0.021469	0.072348	0.008434	0.028887	0.02656	0.015535	0.004046	0	0	0	0.019119	0.029889	0.06268	0.018349
Otu153	0.172679	0.137727	0.09564	0.055494	0.085494	0.093774	0.073001	0.027097	0.12291	0.084946	0.07589	0.17923	0.106701	0.095997	0.132214	0.074573	0.002005	0.010876	0.003956	0	0.149872	0.127959	0.064814	0.098817	0.123403	0.097099	0.048387	0.140192	0.048134	0.082563	0.055041	0.06407	0.15862	0.241496	0.157443	0.115757	0.050603	0.076157	0.08451	0.080265	0.028323	0.011643	0.002069	0.004239	0.083646	0.047324	0.028728	0.004587
Otu1530	0	0	0	0	0	0	0	0	0	0	0	0	0	0.002595	0	0	0	0	0	0	0	0	0	0	0	0	0	0	0	0	0	0	0	0	0	0	0	0.002626	0	0	0	0.001941	0.002069	0.019075	0.00478	0	0	0
Otu1531	0.011668	0.010017	0.020994	0.006659	0.002036	0.004362	0.006441	0.002258	0.035849	0.007722	0.047104	0.023044	0.011856	0.02854	0.031829	0.004811	0	0.001813	0.003956	0.001949	0.011709	0.009843	0.051311	0.013354	0.009679	0.011559	0.002199	0.030587	0.004584	0.002014	0.002393	0.004271	0.01442	0.044144	0.028626	0.028939	0.011245	0.007878	0.041048	0.041427	0.004046	0.001941	0.006207	0.008478	0.00717	0.007472	0.028728	0
Otu1532	0.002334	0.007512	0.002333	0	0.01832	0.010904	0.01503	0.020322	0.005121	0.005148	0.005234	0.005121	0.018969	0.007784	0.017139	0.002406	0.006015	0.018126	0.027692	0.011693	0.004684	0.007382	0.008102	0.010683	0.00242	0.004624	0	0.012745	0.011461	0.01611	0.004786	0.012814	0.016823	0.00779	0.007156	0.01447	0.005623	0.026261	0.012073	0.007768	0.010115	0.025228	0.006207	0.008478	0.00717	0.022416	0.007835	0.006881
Otu1533	0	0.002504	0	0	0.002036	0	0	0	0	0	0	0	0.002371	0.002595	0.002448	0	0.00802	0.00725	0.003956	0.013642	0.002342	0.017225	0	0.002671	0.00242	0	0	0	0.004584	0.006041	0.004786	0	0.00721	0	0.002385	0	0.011245	0	0	0	0	0.017465	0.010345	0	0.00478	0	0	0
Otu1534	0	0	0	0	0	0	0	0	0	0	0	0	0	0	0	0	0	0	0	0	0.002342	0	0	0	0	0	0	0	0	0	0	0	0	0	0	0.002412	0	0	0	0	0	0	0	0	0.021509	0	0.002612	0.027524
Otu1535	0	0	0.002333	0	0	0	0	0	0	0	0	0.00256	0	0.005189	0.002448	0	0.00802	0.00725	0.00989	0.013642	0	0.002461	0	0.026707	0	0	0	0	0	0	0	0	0	0	0	0	0.005623	0	0	0	0.008092	0	0.014483	0	0.00239	0.007472	0	0
Otu1536	0	0.002504	0	0	0	0.002181	0	0.002258	0.007682	0.002574	0	0	0.004742	0	0	0	0	0	0	0	0	0	0	0	0	0	0	0.002549	0.002292	0.002014	0	0	0	0	0	0	0	0	0	0	0	0	0	0	0	0	0.002612	0.043579
Otu1537	0	0.005008	0.002333	0	0.006107	0	0	0	0	0.018019	0.007851	0.010242	0	0	0	0	0	0	0	0	0	0.004922	0	0	0.026616	0.002312	0.002199	0.005098	0	0	0	0.002136	0.01442	0.00779	0	0.033763	0	0	0	0	0	0	0	0	0	0	0.002612	0
Otu1538	0.007001	0.002504	0.004665	0	0.01832	0.010904	0.025765	0.006774	0.010242	0.03089	0.020935	0.007681	0.004742	0.002595	0.007345	0.007217	0.00401	0	0.007912	0.003898	0.004684	0.009843	0.008102	0.013354	0.00242	0	0.002199	0.007647	0.009168	0.012082	0.026324	0.01495	0.00721	0.01558	0.004771	0.01447	0.016868	0.007878	0.016902	0.002589	0.008092	0.003881	0.002069	0.004239	0.00956	0	0	0.011468
Otu1539	0.002334	0.002504	0.002333	0.00222	0.008142	0.008723	0.012882	0.01129	0.007682	0.005148	0.005234	0	0.014227	0.010378	0.041623	0.026461	0.01604	0.012688	0.01978	0.023385	0.004684	0.009843	0.013503	0.013354	0.00242	0	0	0	0.013753	0.018124	0.004786	0.006407	0	0.002597	0.007156	0	0.028113	0.007878	0.012073	0.028481	0.022254	0.011643	0.033104	0.023314	0.014339	0.007472	0.013058	0.002294
Otu154	0.049004	0.050083	0.02566	0.011099	0.01832	0.063243	0.032206	0.056451	0.04097	0.048909	0.044487	0.05889	0.151752	0.005189	0.146904	0.002406	0.38898	0.335333	0.100876	0.118876	0.018734	0.061519	0.021605	0.026707	0.116144	0.055485	0.030792	0.012745	0.038966	0.038261	0.045469	0.034171	0.055277	0.028564	0.019084	0.07476	0.025302	0.044644	0.002415	0.044016	0.058669	0.073742	0.031035	0.025433	0.00478	0.022416	0.007835	0
Otu1540	0	0	0	0	0	0	0	0	0	0.010297	0	0	0	0	0	0	0	0	0	0	0	0	0	0	0	0	0	0	0	0.002014	0	0	0	0	0	0	0	0	0	0	0	0	0	0	0.026289	0	0.002612	0.006881
Otu1541	0.004667	0.005008	0.006998	0	0.006107	0	0	0	0.002561	0	0.020935	0.005121	0	0	0	0	0	0	0	0	0.004684	0.002461	0.002701	0.002671	0.019357	0.006936	0.013196	0.017843	0	0	0	0	0.002403	0.002597	0.009542	0.002412	0	0	0.002415	0	0	0	0	0	0.00478	0	0.002612	0
Otu1542	0.011668	0	0	0.00444	0.008142	0.008723	0.032206	0.015806	0.005121	0.025741	0.007851	0.007681	0.002371	0.002595	0.007345	0.014433	0	0.001813	0.005934	0.005846	0.016392	0.019686	0.018904	0.013354	0	0.002312	0.002199	0.007647	0.009168	0.004027	0.002393	0.01495	0.012017	0.005193	0.007156	0.012058	0.005623	0.007878	0	0.005178	0.004046	0.001941	0	0.004239	0.040628	0.024907	0.026116	0.041285
Otu1543	0.007001	0.005008	0.013996	0	0.006107	0.006542	0.002147	0.006774	0.043531	0.012871	0.018318	0.015363	0.002371	0.002595	0	0	0	0	0	0	0.002342	0	0.005401	0.002671	0.021777	0.006936	0.015396	0.017843	0.004584	0	0.004786	0.006407	0.02163	0.033757	0.028626	0.009646	0	0	0.007244	0	0	0	0	0	0	0	0	0
Otu1544	0.011668	0.022537	0.032658	0.008879	0.002036	0.002181	0.010735	0.018064	0.005121	0.005148	0	0	0.009485	0.002595	0.004897	0.004811	0.00401	0.003625	0.003956	0.001949	0	0.002461	0	0.002671	0.019357	0.002312	0.019795	0.053528	0.011461	0.008055	0.004786	0.002136	0	0	0.004771	0.004823	0.014056	0.007878	0	0.007768	0.004046	0.009703	0	0	0	0	0	0
Otu1545	0.011668	0.007512	0.004665	0.008879	0.006107	0	0.004294	0.002258	0.017924	0.023167	0.010468	0.020483	0.002371	0.002595	0.002448	0	0	0	0	0	0	0	0.005401	0.002671	0.00242	0.002312	0.006598	0.002549	0.004584	0.004027	0	0.008543	0.03605	0.012984	0.033397	0.019293	0.019679	0	0.002415	0	0.004046	0	0.002069	0.002119	0.038238	0.007472	0.010447	0.006881
Otu1546	0.009334	0.010017	0.004665	0	0.004071	0.002181	0.002147	0	0.012803	0.005148	0.010468	0.023044	0.014227	0.05189	0.017139	0.002406	0.00802	0.009063	0.011868	0.003898	0.014051	0.019686	0.008102	0.010683	0.004839	0.006936	0.002199	0.005098	0.002292	0.004027	0.014359	0.004271	0.00721	0.020774	0.016698	0.012058	0.014056	0.026261	0.014488	0.041427	0.004046	0.013584	0.014483	0.021195	0.00717	0.007472	0.020893	0.009175
Otu1547	0	0	0	0	0	0	0	0	0	0	0	0	0	0	0	0	0	0	0	0	0	0	0	0	0	0	0	0	0	0	0	0	0	0	0	0	0	0	0	0	0	0	0	0	0	0	0.013058	0.022936
Otu1548	0.018668	0.022537	0.02566	0.015538	0.004071	0.006542	0.008588	0.006774	0.007682	0.005148	0.010468	0.007681	0	0.005189	0.002448	0	0	0	0	0.003898	0.002342	0.017225	0.013503	0.013354	0.014518	0.009247	0.010997	0.030587	0.009168	0.006041	0.004786	0.002136	0.02163	0.002597	0.021469	0.002412	0.014056	0.002626	0.002415	0	0.002023	0.005822	0.006207	0.008478	0.00717	0.009963	0.01567	0.006881
Otu1549	0.004667	0.005008	0.023327	0.00444	0.008142	0.019627	0.004294	0.009032	0.023046	0.020593	0.026169	0.030725	0.014227	0.020756	0.007345	0.009622	0	0	0.001978	0	0.018734	0.012304	0.029706	0.016024	0.004839	0.006936	0.004399	0.035685	0.009168	0.014096	0.011965	0.002136	0.03605	0.023371	0.031011	0.016881	0.011245	0.010504	0.014488	0.010357	0	0.001941	0.002069	0	0.011949	0.022416	0.018282	0.006881
Otu155	0.04667	0.090149	0.051319	0.037736	0.071245	0.087231	0.100913	0.076774	0.112667	0.136429	0.117761	0.110098	0.018969	0.015567	0.009794	0.012028	0.018045	0.016314	0.003956	0.001949	0.018734	0.081205	0.027006	0.016024	0.225029	0.050861	0.050586	0.07137	0.192537	0.354417	0.112475	0.108919	0.146603	0.051935	0.166985	0.142285	0.02249	0.031513	0.033804	0.023303	0.036415	0.025228	0.014483	0.010597	0.00717	0.019926	0.04701	0.004587
Otu1550	0.007001	0.005008	0	0.00222	0	0.002181	0	0	0.007682	0.002574	0	0.00256	0	0.002595	0	0	0	0	0.005934	0.001949	0.002342	0.007382	0.005401	0.002671	0.007259	0	0.002199	0.005098	0.004584	0	0	0	0.002403	0.020774	0.083492	0	0	0	0	0.010357	0	0	0.002069	0	0.00478	0.007472	0	0.004587
Otu1551	0	0	0	0	0	0	0	0	0.002561	0.002574	0	0	0	0	0	0	0	0	0	0	0.023418	0.002461	0.005401	0.005341	0	0	0	0.002549	0	0	0	0	0.002403	0	0	0	0	0	0	0	0	0	0	0	0.00717	0.017435	0.005223	0.004587
Otu1552	0.009334	0.007512	0.009331	0.00222	0.006107	0.006542	0.006441	0.002258	0.023046	0.007722	0.013085	0.025604	0.004742	0.015567	0.004897	0.007217	0	0.001813	0.003956	0.001949	0.009367	0.002461	0.008102	0.005341	0.00242	0	0	0.007647	0.004584	0.002014	0.002393	0.002136	0.045663	0.020774	0.021469	0.045821	0	0.002626	0.002415	0.002589	0.002023	0.001941	0	0.002119	0.00478	0.004981	0.007835	0
Otu1553	0	0	0	0	0	0	0	0	0	0	0	0	0.004742	0	0	0	0.026066	0.003625	0	0	0	0	0	0.002671	0	0	0	0	0.002292	0	0	0.002136	0	0	0	0	0	0	0.002415	0	0.002023	0.009703	0.010345	0	0.00239	0	0	0
Otu1554	0.009334	0.010017	0.002333	0.00222	0	0.004362	0	0	0.015364	0.010297	0.023552	0.012802	0	0	0	0	0	0	0.001978	0	0.030443	0.004922	0.005401	0.008012	0	0.004624	0.004399	0.002549	0	0	0.007179	0.002136	0.004807	0	0.016698	0.009646	0	0	0.012073	0	0	0	0	0	0.028679	0.009963	0.005223	0.004587
Otu1555	0	0	0	0	0	0	0	0	0	0	0	0	0	0	0	0	0	0	0	0	0	0	0	0	0	0	0	0	0	0	0	0	0	0	0	0	0.02249	0	0	0	0	0	0	0	0.00239	0	0	0
Otu1556	0.002334	0	0.006998	0	0.008142	0.006542	0.008588	0.004516	0	0	0	0.00256	0.016598	0.007784	0.002448	0.007217	0.00802	0.010876	0	0.001949	0	0	0	0.005341	0.007259	0.002312	0.002199	0.007647	0.013753	0.004027	0.014359	0.019221	0	0	0	0	0.005623	0.010504	0.002415	0.002589	0.004046	0.005822	0.008276	0.014836	0	0	0.002612	0
Otu1557	0.002334	0.002504	0.006998	0	0.008142	0.008723	0.012882	0.004516	0.033288	0.015445	0.036637	0.028165	0.007113	0.005189	0.009794	0.009622	0.002005	0	0	0	0.023418	0.012304	0.021605	0.005341	0.012098	0.004624	0	0.012745	0.013753	0.002014	0.014359	0.002136	0.01442	0.031161	0.023855	0.007235	0.014056	0.002626	0.007244	0.007768	0	0.003881	0.002069	0	0.011949	0.017435	0.005223	0.002294
Otu1558	0	0	0	0	0.002036	0.002181	0	0.002258	0.002561	0	0	0.005121	0.009485	0.012973	0.009794	0.012028	0.002005	0.00725	0.001978	0.001949	0.004684	0.004922	0.010802	0.010683	0	0	0	0.002549	0	0	0	0.004271	0	0.002597	0.004771	0	0.042169	0.013131	0.024146	0.023303	0.004046	0.009703	0.008276	0.006358	0.00478	0.009963	0.01567	0.002294
Otu1559	0.011668	0.002504	0.009331	0.00444	0.002036	0	0	0	0.007682	0.002574	0.007851	0.00256	0	0.002595	0	0	0	0	0	0	0.025759	0.019686	0.010802	0.008012	0.004839	0.009247	0.004399	0.012745	0	0	0.007179	0	0.002403	0.00779	0.016698	0.004823	0	0	0	0	0	0	0	0.002119	0.033458	0.024907	0.002612	0.002294
Otu156	0.044337	0.04257	0.048986	0.075472	0.040712	0.087231	0.045089	0.033871	0.023046	0.007722	0.015701	0.007681	0.248969	0.181615	0.088142	0.505172	0.084212	0.08338	0.152303	0.12862	0.011709	0.044294	0.143131	0.040061	0.048393	0.055485	0.019795	0.025489	0.066471	0.046316	0.067006	0.138818	0.009613	0.010387	0	0.016881	0.15462	0.09454	0.164192	0.186422	0.086992	0.116435	0.113794	0.247976	0.00717	0.012454	0.028728	0.009175
Otu1560	0.009334	0.002504	0.002333	0.00444	0.004071	0	0.002147	0.004516	0.010242	0.015445	0.018318	0.023044	0	0	0	0.002406	0	0	0	0	0.044493	0.012304	0.016204	0.018695	0.004839	0.002312	0.002199	0.002549	0	0	0	0.002136	0.00721	0.025967	0.045324	0.004823	0	0.002626	0	0	0	0	0	0	0.043018	0.014944	0.002612	0.013762
Otu1561	0.004667	0.007512	0	0.00222	0.008142	0.008723	0.025765	0.006774	0.010242	0.007722	0.013085	0.005121	0.023711	0.007784	0.012242	0.028867	0.010025	0.005438	0.00989	0.035078	0.011709	0.012304	0.005401	0.005341	0	0.004624	0.002199	0	0.016045	0.014096	0.028717	0.021357	0.009613	0.010387	0.009542	0.012058	0.014056	0.005252	0.028975	0.010357	0.022254	0.031049	0.031035	0.021195	0.014339	0.012454	0.010447	0.018349
Otu1562	0	0	0	0	0.002036	0	0	0	0.005121	0	0	0	0	0	0	0	0	0	0	0	0	0	0	0	0	0	0	0	0.004584	0.01611	0	0	0.019227	0	0	0	0	0	0	0	0	0	0	0	0	0	0	0
Otu1563	0.004667	0.005008	0.002333	0.00222	0	0	0.008588	0.006774	0.010242	0.012871	0.007851	0.010242	0.004742	0.002595	0.022036	0.002406	0.002005	0.001813	0	0	0.002342	0.009843	0.018904	0.021366	0.00242	0.004624	0.002199	0.002549	0	0	0.004786	0.004271	0.00721	0.002597	0.009542	0.002412	0.005623	0.007878	0.012073	0.002589	0.010115	0.003881	0	0.004239	0.023899	0.017435	0.023505	0.006881
Otu1564	0.023335	0.022537	0.011663	0.022198	0.028498	0.010904	0.034353	0.020322	0.038409	0.102965	0.057572	0.023044	0.002371	0.005189	0.007345	0.004811	0	0	0.003956	0.003898	0.051519	0.036911	0.040509	0.056085	0.009679	0.046237	0.015396	0.012745	0.002292	0.012082	0.021538	0.008543	0.019227	0.01558	0.042939	0.021705	0.008434	0.010504	0.004829	0.005178	0.012138	0	0.004138	0.002119	0.054967	0.077212	0.099243	0.066515
Otu1565	0.004667	0.002504	0	0	0.004071	0	0.002147	0	0.007682	0.012871	0.002617	0.005121	0.002371	0	0.002448	0.009622	0	0	0	0	0	0	0	0	0.00242	0.004624	0.002199	0	0	0	0.002393	0	0.009613	0.012984	0.002385	0.021705	0	0.010504	0.002415	0.002589	0	0	0.004138	0	0.00478	0.002491	0.010447	0
Otu1566	0	0	0.002333	0	0	0	0	0.002258	0	0.002574	0.005234	0.007681	0	0	0	0	0	0	0	0.001949	0	0	0	0.008012	0.007259	0	0	0.002549	0	0	0	0	0.002403	0	0.002385	0.021705	0	0	0.004829	0	0	0	0.002069	0	0	0	0	0
Otu1567	0.004667	0.002504	0.002333	0	0.008142	0.019627	0.002147	0.006774	0.002561	0.002574	0.002617	0.005121	0	0.002595	0.007345	0	0.002005	0.001813	0.003956	0	0.009367	0.012304	0.002701	0.029378	0.00242	0.004624	0.010997	0	0.009168	0.010069	0.019145	0.025628	0.01442	0	0.007156	0	0.005623	0.007878	0	0.005178	0.004046	0.007762	0.006207	0	0.028679	0.014944	0.023505	0.002294
Otu1568	0.004667	0.002504	0.002333	0	0.006107	0.002181	0.017177	0.004516	0.017924	0.020593	0.020935	0.00256	0.002371	0.002595	0	0.002406	0	0	0	0	0	0.002461	0.002701	0	0	0	0	0.002549	0.002292	0.004027	0.011965	0.017085	0.024033	0.012984	0.004771	0.009646	0.002811	0	0	0	0	0	0	0	0	0.002491	0	0
Otu1569	0	0.005008	0.002333	0.00222	0.004071	0.002181	0	0	0.007682	0.002574	0.026169	0.005121	0	0	0	0.002406	0	0	0.001978	0	0	0	0.008102	0.010683	0.004839	0	0	0	0.002292	0	0	0	0.009613	0.002597	0.002385	0	0.002811	0	0	0.002589	0	0	0.002069	0	0.00239	0	0.002612	0
Otu157	0.056004	0.012521	0.044321	0.044395	0.010178	0.002181	0.004294	0.018064	0.117789	0.028315	0.10206	0.066571	0.002371	0.002595	0	0.004811	0	0	0	0	0.273985	0.068901	0.099922	0.082793	0.031456	0.016183	0.015396	0.035685	0.002292	0.006041	0.014359	0.006407	0.016823	0.129836	0.164599	0.012058	0	0	0.002415	0.002589	0	0	0	0	0.040628	0.077212	0.010447	0.013762
Otu1570	0	0.002504	0	0	0.010178	0.013085	0	0.006774	0.005121	0.002574	0	0	0	0	0	0	0	0	0	0	0	0	0	0	0	0.002312	0	0	0.022921	0.004027	0	0.010678	0	0	0	0	0	0	0	0	0	0	0	0	0	0	0	0
Otu1571	0.004667	0	0.006998	0	0.010178	0.002181	0.012882	0.002258	0	0.010297	0.007851	0.00256	0.004742	0.010378	0.002448	0.007217	0	0.005438	0.001978	0	0.023418	0.017225	0.005401	0.005341	0	0	0.002199	0.007647	0.004584	0.002014	0.019145	0.006407	0.002403	0	0.007156	0	0.005623	0.021009	0.004829	0.010357	0.010115	0.001941	0.008276	0.008478	0.00956	0.014944	0.01567	0.002294
Otu1572	0	0	0.002333	0	0	0	0	0.002258	0.002561	0	0.007851	0	0	0	0	0.002406	0	0	0	0	0	0.002461	0.002701	0	0	0	0	0	0	0	0.004786	0	0.002403	0	0.002385	0.004823	0	0.007878	0	0	0	0.001941	0	0	0.00239	0.002491	0.010447	0.034404
Otu1573	0.009334	0.017529	0.037323	0.006659	0.016285	0.013085	0.010735	0.01129	0.053773	0.018019	0.049721	0.048648	0.009485	0.020756	0.012242	0.002406	0.002005	0	0	0	0.009367	0.022147	0.029706	0.018695	0.033875	0.016183	0.008798	0.020392	0.002292	0.010069	0.009572	0.008543	0.038453	0.033757	0.050095	0.040997	0.008434	0.005252	0.014488	0.010357	0	0	0	0	0.00478	0.004981	0.005223	0.002294
Otu1574	0	0	0.004665	0	0.006107	0.017446	0.004294	0.004516	0.007682	0.020593	0.002617	0.00256	0.002371	0	0.002448	0.002406	0	0	0	0.001949	0.002342	0	0.005401	0.002671	0	0	0	0.005098	0.006876	0.002014	0	0.010678	0.002403	0.01558	0.021469	0.004823	0.002811	0.002626	0.002415	0.005178	0	0	0	0	0	0	0	0
Otu1575	0.044337	0.045074	0.037323	0.033296	0.014249	0.02835	0.030059	0.01129	0.033288	0.038612	0.036637	0.035846	0.023711	0.018162	0.068555	0.019245	0.002005	0.009063	0.017802	0.011693	0.028101	0.036911	0.064814	0.040061	0.021777	0.009247	0.006598	0.017843	0.006876	0.018124	0.016752	0.010678	0.033647	0.023371	0.02624	0.045821	0.011245	0.026261	0.050706	0.041427	0.012138	0	0.024828	0.016956	0.035848	0.019926	0.028728	0.027524
Otu1576	0.004667	0.007512	0.009331	0	0.010178	0	0.006441	0.006774	0.007682	0.002574	0.007851	0.010242	0.028454	0.018162	0.034278	0.007217	0	0.005438	0.001978	0.003898	0.004684	0	0.005401	0.005341	0.014518	0.002312	0.002199	0.002549	0	0.014096	0.004786	0.004271	0.002403	0.00779	0.007156	0.024116	0.016868	0.013131	0.028975	0.015535	0.012138	0.001941	0.002069	0.002119	0.00478	0.004981	0.002612	0
Otu1577	0.023335	0.005008	0.002333	0.006659	0.004071	0.004362	0.012882	0.002258	0.010242	0.038612	0.020935	0.025604	0.016598	0.015567	0.007345	0.016839	0	0	0.001978	0.001949	0.004684	0.002461	0.005401	0.013354	0.00242	0.009247	0	0.005098	0.002292	0	0.002393	0.006407	0.02163	0.01558	0.011927	0.019293	0.014056	0.010504	0.002415	0.005178	0	0.001941	0.006207	0	0.028679	0.014944	0.023505	0.013762
Otu1578	0.007001	0.010017	0	0	0.002036	0	0.002147	0	0	0.002574	0.002617	0.007681	0.004742	0	0	0	0	0	0	0	0	0.03199	0	0	0.00242	0.006936	0.002199	0	0.004584	0	0	0	0.016823	0.002597	0.019084	0.002412	0	0	0	0	0	0	0	0	0.019119	0.007472	0	0.002294
Otu1579	0.002334	0	0	0.00222	0.010178	0.008723	0.008588	0.009032	0.017924	0	0.020935	0.00256	0.035567	0	0.06121	0.036084	0.002005	0.019939	0.013846	0.013642	0.011709	0.004922	0.037808	0.040061	0.007259	0.002312	0.002199	0.012745	0.009168	0.006041	0.016752	0.021357	0	0.00779	0.023855	0	0	0.007878	0.038633	0.020714	0.010115	0.005822	0.018621	0.008478	0.00478	0.007472	0.002612	0.013762
Otu158	0.903066	0.292983	0.49453	0.36404	0.443757	0.835242	0.674181	0.526126	0.243259	0.362953	0.266925	0.294449	0.391236	0.57598	0.30605	0.570123	0.116293	0.130508	0.183951	0.185135	0.381706	0.593041	0.307867	0.360548	0.445219	0.439256	0.263928	0.514886	0.520308	0.320184	0.48819	0.442081	0.264366	0.225915	0.293416	0.180871	0.216468	0.330891	0.340456	0.357309	0.107222	0.102851	0.136553	0.178034	0.444519	0.55294	0.430922	0.692676
Otu1580	0.011668	0.010017	0.009331	0.00222	0.006107	0.004362	0.002147	0.002258	0.023046	0.015445	0.013085	0.007681	0.018969	0.049296	0.012242	0.007217	0	0.001813	0.001978	0	0.035126	0.049215	0.051311	0.018695	0.004839	0.004624	0.006598	0.007647	0.011461	0.008055	0	0	0.026437	0.010387	0.021469	0.002412	0.025302	0.021009	0.004829	0.012946	0.002023	0	0.002069	0.006358	0.00239	0.009963	0.033951	0.002294
Otu1581	0.021002	0.020033	0.013996	0.00444	0.01832	0.015266	0.021471	0.015806	0.048652	0.038612	0.044487	0.030725	0.014227	0.031134	0.029381	0.014433	0.006015	0.005438	0.01978	0.001949	0.03981	0.041833	0.021605	0.029378	0.009679	0	0.010997	0.028038	0.011461	0.026179	0.040683	0.017085	0.033647	0.018177	0.021469	0.028939	0.064659	0.039392	0.038633	0.012946	0.012138	0.011643	0.006207	0.004239	0.057357	0.032379	0.018282	0
Otu1582	0.004667	0	0	0	0	0	0	0	0.002561	0.002574	0.005234	0	0.002371	0.002595	0	0	0	0.001813	0	0	0.016392	0	0	0	0	0	0.004399	0	0	0	0.004786	0	0	0	0	0	0	0.015757	0.019317	0.002589	0	0	0	0.002119	0.00239	0.012454	0.007835	0.002294
Otu1583	0.007001	0.002504	0.002333	0	0	0	0	0	0.002561	0	0	0.00256	0.004742	0.002595	0.017139	0.007217	0	0	0	0	0	0.03199	0.040509	0.016024	0	0.002312	0	0	0.009168	0	0.004786	0	0.002403	0.002597	0.007156	0	0	0.005252	0.004829	0.010357	0.002023	0	0.006207	0	0.00956	0.019926	0.005223	0.009175
Otu1584	0.009334	0.005008	0	0	0	0	0	0	0.012803	0.015445	0.026169	0.005121	0	0.002595	0	0	0	0	0	0	0.002342	0	0	0	0	0	0	0	0	0	0	0.002136	0.002403	0.00779	0.014313	0.01447	0	0	0	0	0	0	0	0	0	0.002491	0	0
Otu1585	0.014001	0.020033	0.013996	0.008879	0.014249	0.019627	0.047236	0.015806	0.015364	0.015445	0.036637	0.030725	0.023711	0.010378	0.017139	0.009622	0.002005	0.003625	0.007912	0.007795	0.016392	0.009843	0.010802	0.013354	0.016938	0.011559	0.010997	0.025489	0.016045	0.024165	0.050255	0.023492	0.019227	0.025967	0.028626	0.043409	0	0.002626	0.007244	0.005178	0.004046	0.001941	0.002069	0.004239	0.00717	0.014944	0.007835	0.002294
Otu1586	0.002334	0	0.002333	0	0.002036	0.004362	0.002147	0	0.005121	0	0	0.00256	0.014227	0.033729	0.022036	0.002406	0.014035	0.005438	0.003956	0.005846	0.004684	0.009843	0.016204	0.013354	0	0.002312	0	0	0	0.002014	0	0	0.00721	0.012984	0.011927	0.004823	0.014056	0.031513	0.028975	0.023303	0.002023	0.003881	0.006207	0.012717	0.00478	0.012454	0.005223	0.004587
Otu1587	0.016335	0	0.006998	0.00444	0	0.008723	0	0.004516	0.007682	0.005148	0.005234	0	0	0	0.004897	0.004811	0.002005	0.001813	0	0	0.004684	0.007382	0.018904	0.008012	0.00242	0.011559	0.008798	0.017843	0.002292	0.006041	0.002393	0.006407	0.004807	0.005193	0.002385	0.002412	0.002811	0.007878	0.007244	0.002589	0.002023	0.001941	0.002069	0.002119	0.016729	0.022416	0.020893	0.027524
Otu1588	0.060671	0.032554	0.067648	0.017758	0.028498	0.013085	0.010735	0.006774	0.099864	0.056631	0.083741	0.089615	0.011856	0.054485	0.019587	0.014433	0	0	0.001978	0	0.184999	0.100891	0.135029	0.14689	0.058072	0.025431	0.019795	0.068821	0.006876	0.014096	0.033503	0.010678	0.062486	0.096079	0.159828	0.072348	0.039358	0.021009	0.016902	0.010357	0.004046	0.001941	0.002069	0.002119	0.064527	0.119555	0.094019	0.052754
Otu1589	0.004667	0	0	0.00222	0.004071	0.002181	0.004294	0.002258	0.002561	0.007722	0.013085	0.00256	0.014227	0.018162	0.012242	0.009622	0.01203	0.00725	0.015824	0.001949	0.016392	0.022147	0.037808	0.021366	0.007259	0.002312	0.002199	0.002549	0	0.002014	0	0	0.004807	0.00779	0.007156	0.002412	0.008434	0.015757	0.028975	0.018124	0.004046	0.009703	0.014483	0.002119	0.00956	0.002491	0.005223	0
Otu159	0.247351	0.227876	0.132963	0.09545	0.081423	0.102497	0.12453	0.065483	0.445548	0.586903	0.701332	0.773249	0.090103	0.090808	0.0759	0.069762	0.040101	0.063441	0.104832	0.042873	0.217783	0.255918	0.13773	0.178939	0.307298	0.117905	0.092375	0.089213	0.114605	0.098673	0.16273	0.070477	0.884424	0.688133	0.739504	1.12622	0.08715	0.110297	0.132802	0.069908	0.036415	0.021346	0.039311	0.04027	0.274837	0.251563	0.261165	0.073396
Otu1590	0	0	0.002333	0.00222	0	0.004362	0.004294	0	0	0	0.002617	0	0.007113	0	0	0.016839	0	0	0	0	0	0	0	0	0	0	0	0	0	0	0	0	0	0	0	0	0	0	0.004829	0	0.002023	0	0.002069	0	0	0	0	0.009175
Otu1591	0	0	0	0	0.002036	0	0.002147	0	0.005121	0	0	0	0	0	0	0.004811	0.00802	0.001813	0	0	0	0	0.002701	0.040061	0	0	0	0	0.002292	0	0	0.002136	0	0	0	0	0.008434	0	0.002415	0	0	0.003881	0.004138	0.004239	0.00478	0.007472	0	0
Otu1592	0.004667	0.010017	0.011663	0.015538	0.008142	0.008723	0.017177	0.004516	0.066576	0.064353	0.104676	0.064011	0	0.015567	0.007345	0.040895	0	0.001813	0.003956	0.005846	0.021076	0.03199	0.029706	0.010683	0.014518	0.004624	0	0.02294	0.006876	0.006041	0.057434	0.004271	0.009613	0.012984	0.062023	0.072348	0.005623	0.005252	0.024146	0.005178	0.006069	0	0.002069	0.002119	0.00478	0.007472	0.01567	0.002294
Otu1593	0.007001	0.012521	0.004665	0	0	0.017446	0.002147	0.004516	0	0.002574	0	0.005121	0.004742	0.002595	0	0.002406	0.002005	0.001813	0.001978	0	0	0.002461	0	0.002671	0.014518	0.006936	0.008798	0	0.004584	0.010069	0.002393	0.004271	0.00721	0.005193	0.004771	0.009646	0.002811	0	0.009658	0.038838	0	0.005822	0	0.004239	0	0	0.002612	0.002294
Otu1594	0.025669	0.017529	0.020994	0.00222	0.010178	0.032712	0.017177	0.024839	0.020485	0.005148	0.013085	0.017923	0.047423	0.025945	0.048968	0.016839	0.002005	0.009063	0.015824	0.01559	0.011709	0.027068	0.018904	0.026707	0.016938	0.009247	0.004399	0.020392	0.025213	0.01611	0.019145	0.023492	0.002403	0.057128	0.088263	0.009646	0.011245	0.013131	0.02656	0.036249	0.010115	0.017465	0.016552	0.012717	0.011949	0.017435	0.005223	0.018349
Otu1595	0.004667	0.002504	0.002333	0	0	0	0.004294	0.002258	0	0.002574	0.002617	0.005121	0.007113	0.007784	0.004897	0.002406	0.002005	0	0	0	0.009367	0.03199	0.024305	0.008012	0.00242	0	0	0.005098	0.002292	0.004027	0.004786	0.002136	0	0.002597	0	0.004823	0.002811	0	0.012073	0.005178	0.002023	0	0	0	0.021509	0.009963	0.018282	0.002294
Otu1596	0.004667	0.002504	0.002333	0	0.002036	0	0	0.002258	0.005121	0.005148	0	0.007681	0.014227	0.018162	0.029381	0.014433	0.00802	0.003625	0.001978	0.001949	0.007025	0.012304	0.005401	0.013354	0	0.002312	0	0.007647	0.004584	0	0.007179	0.002136	0.012017	0.00779	0.002385	0	0.011245	0.005252	0.053121	0.03107	0.016185	0.009703	0.026897	0.010597	0	0.004981	0.007835	0.006881
Otu1597	0.004667	0.002504	0	0.00222	0.012213	0.004362	0.002147	0.006774	0	0.002574	0.002617	0	0.016598	0.002595	0.009794	0.012028	0.00802	0.010876	0.001978	0.025334	0.009367	0.007382	0.005401	0.018695	0.00242	0.004624	0	0	0.004584	0.010069	0.002393	0.006407	0	0	0.002385	0.002412	0.025302	0.007878	0.009658	0.002589	0.012138	0.015525	0.010345	0.008478	0.00717	0.009963	0	0.004587
Otu1598	0	0.005008	0.002333	0	0	0	0.006441	0	0.002561	0.005148	0.013085	0.010242	0.018969	0.005189	0.004897	0.002406	0	0	0	0.001949	0.023418	0.027068	0.072916	0.045402	0.019357	0.009247	0.008798	0.005098	0	0.002014	0.023931	0	0.002403	0.010387	0.014313	0	0.005623	0	0.019317	0.012946	0.002023	0	0.002069	0	0.035848	0.019926	0.01567	0.02523
Otu1599	0	0	0	0	0	0	0	0	0	0	0	0	0	0	0	0	0	0	0	0	0	0	0	0	0	0	0	0	0	0	0	0	0	0	0	0	0	0	0	0	0	0.027168	0.002069	0	0	0.004981	0	0
Otu16	0	0	0	0.017758	0.008142	0.047977	0.008588	0.09258	0	0	0	0	0	0	0	0	0.014035	0.009063	0.015824	0.013642	0	0	0	0	0	0	0	0	0	0.004027	0.586307	0.087562	0	0	0	0	0	0	0	0	2.12017	1.36617	0.153105	0.069942	0	0	0	0
Otu160	0	0.010017	0.002333	0.00444	0.008142	0.006542	0.027912	0.002258	0.010242	0	0.002617	0.012802	0.004742	0	0.004897	0.002406	0.01604	0.010876	0.003956	0.089644	0.014051	0.007382	0.032407	0.042732	0	0	0.010997	0.017843	0.004584	0.020137	0.134013	0.059798	0.002403	0.005193	0.014313	0.01447	0.019679	0.007878	0	0.005178	0.014161	0.019406	0.219312	0.008478	0.00717	0.004981	0	0.016055
Otu1600	0.007001	0	0	0	0	0	0.002147	0	0	0	0.002617	0.005121	0	0	0.024484	0.004811	0	0	0	0.009744	0.004684	0.017225	0.008102	0.040061	0.00242	0	0	0.002549	0.002292	0.004027	0	0	0.002403	0.002597	0.004771	0	0.008434	0.015757	0.016902	0.010357	0.012138	0.001941	0.010345	0.014836	0.021509	0.007472	0.020893	0.004587
Otu1601	0.002334	0.010017	0.011663	0.00222	0.006107	0	0.002147	0.002258	0.010242	0.002574	0.023552	0.015363	0	0.005189	0	0	0	0.001813	0	0	0.03981	0.027068	0.070215	0.045402	0.004839	0.006936	0.004399	0.028038	0.002292	0	0.004786	0.002136	0.02163	0.020774	0.028626	0.026528	0.002811	0	0.007244	0	0	0	0.002069	0	0.021509	0.029889	0.03134	0.016055
Otu1602	0.014001	0.005008	0.002333	0.00222	0	0.008723	0.006441	0.009032	0.028167	0.002574	0.005234	0.028165	0.004742	0.010378	0.007345	0	0	0	0	0	0.042152	0.03199	0.029706	0.010683	0.007259	0.006936	0.002199	0.02294	0.002292	0	0.002393	0.004271	0.03605	0.031161	0.040553	0.01447	0	0.005252	0.007244	0.007768	0	0	0	0	0.014339	0.029889	0.013058	0.002294
Otu1603	0.007001	0.007512	0.009331	0	0	0.006542	0	0	0.015364	0.005148	0.002617	0.012802	0.016598	0.007784	0.024484	0.014433	0	0.001813	0.001978	0	0.028101	0.014765	0.016204	0.010683	0.012098	0.004624	0	0.002549	0	0.004027	0	0.004271	0.00721	0.020774	0.004771	0.004823	0.002811	0.010504	0.016902	0.023303	0.002023	0	0	0.002119	0.00717	0.004981	0.005223	0.004587
Otu1604	0	0	0	0.00222	0	0.002181	0.004294	0.002258	0.002561	0.005148	0.002617	0.00256	0	0.020756	0.017139	0.024056	0	0	0.001978	0	0.014051	0.002461	0.008102	0.008012	0	0.002312	0	0	0.002292	0.004027	0.007179	0.002136	0	0	0.014313	0.007235	0.002811	0.007878	0.007244	0	0.002023	0.003881	0.006207	0.004239	0.00239	0.007472	0.010447	0.016055
Otu1605	0.007001	0	0.020994	0.011099	0.002036	0.013085	0	0	0.017924	0.002574	0.03402	0.015363	0.004742	0	0.002448	0	0	0	0	0	0	0	0.002701	0.002671	0.004839	0.004624	0.002199	0.002549	0.002292	0	0	0.002136	0.002403	0.01558	0.004771	0.004823	0	0	0	0	0	0	0	0	0.00478	0	0	0
Otu1606	0.009334	0.005008	0.011663	0.00444	0.004071	0.004362	0.006441	0	0.017924	0.015445	0.013085	0.025604	0	0.005189	0	0	0	0	0	0	0.002342	0	0	0.002671	0.00242	0	0.004399	0.007647	0.002292	0.008055	0.002393	0	0.009613	0.020774	0.014313	0.012058	0	0	0	0	0	0	0	0	0.00478	0.004981	0.002612	0
Otu1607	0	0	0	0	0	0.019627	0.004294	0	0	0	0	0	0	0	0	0	0.01203	0.009063	0.001978	0	0.004684	0.002461	0	0.002671	0	0	0	0	0.002292	0	0.004786	0.002136	0	0	0	0	0	0.002626	0.007244	0	0.002023	0.005822	0	0	0	0.002491	0.002612	0
Otu1608	0.011668	0.005008	0.03499	0.00444	0.010178	0.017446	0	0.002258	0.033288	0.025741	0.036637	0.028165	0.007113	0.020756	0.002448	0	0	0.001813	0.003956	0.001949	0.025759	0.024608	0.035108	0.016024	0.016938	0.009247	0.010997	0.020392	0	0.002014	0.002393	0	0.024033	0.059725	0.028626	0.024116	0.002811	0.002626	0.002415	0.007768	0	0.001941	0	0	0.043018	0.017435	0.01567	0.009175
Otu1609	0	0	0	0	0	0	0	0	0	0	0	0	0	0.002595	0.019587	0	0	0	0.001978	0.005846	0.004684	0.007382	0.013503	0.018695	0	0	0	0	0	0	0	0	0	0	0	0	0	0	0.002415	0.025892	0	0.001941	0.002069	0.006358	0.014339	0.007472	0.002612	0.006881
Otu161	0.072339	0.03005	0.074646	0.037736	0.01832	0.0567	0.062265	0.029355	0.099864	0.061779	0.151781	0.12034	0.239484	0.153076	0.247288	0.192446	0.050126	0.077942	0.089008	0.091593	0.224809	0.231311	0.313268	0.194963	0.043554	0.032366	0.028592	0.045881	0.038966	0.018124	0.026324	0.021357	0.062486	0.129836	0.209924	0.045821	0.08715	0.133932	0.239044	0.365077	0.016185	0.044633	0.045518	0.044508	0.169682	0.151934	0.099243	0.155967
Otu1610	0	0	0	0	0	0	0	0	0	0.002574	0	0	0	0	0	0	0	0	0	0	0	0	0	0	0	0	0	0	0	0	0	0	0	0	0	0.024116	0	0	0	0	0	0	0	0	0	0	0	0
Otu1611	0	0	0	0	0	0	0	0	0	0	0	0	0	0	0	0	0	0	0	0	0.002342	0	0	0	0	0	0	0	0	0	0	0	0	0	0	0	0	0	0	0	0	0	0	0	0.016729	0.004981	0	0
Otu1612	0.056004	0.050083	0.041988	0.017758	0.026463	0.032712	0.034353	0.018064	0.048652	0.064353	0.049721	0.051209	0.026082	0.062268	0.029381	0.019245	0.00401	0.010876	0.011868	0.011693	0.004684	0.012304	0.010802	0.026707	0.043554	0.050861	0.021994	0.012745	0.029797	0.012082	0.045469	0.032035	0.045663	0.031161	0.035782	0.024116	0.019679	0.044644	0.03139	0.028481	0.010115	0.013584	0.031035	0.052986	0.00478	0.014944	0.023505	0.004587
Otu1613	0.002334	0.010017	0	0.006659	0.002036	0.004362	0.002147	0.004516	0	0.010297	0.002617	0	0	0.002595	0	0	0	0	0.001978	0.011693	0	0.004922	0.005401	0	0.007259	0.018495	0.002199	0.002549	0.002292	0.01611	0.009572	0.004271	0.009613	0.002597	0.002385	0.002412	0	0.007878	0	0	0	0	0.004138	0.002119	0.00239	0	0.005223	0
Otu1614	0.004667	0.002504	0.002333	0	0.002036	0.002181	0	0	0.010242	0.012871	0.005234	0.00256	0	0.007784	0	0	0	0	0	0	0	0.002461	0.002701	0.002671	0.00242	0.002312	0	0.002549	0	0	0	0.006407	0.00721	0.005193	0.002385	0.040997	0	0.002626	0	0	0	0	0	0	0.00239	0.004981	0.002612	0
Otu1615	0	0	0	0	0	0	0	0	0	0	0.002617	0	0	0.002595	0.019587	0	0.024061	0.016314	0	0.027283	0	0.012304	0	0.013354	0	0	0	0	0	0	0	0	0	0	0	0	0.005623	0	0.002415	0.010357	0.002023	0	0.002069	0.006358	0.00478	0	0	0
Otu1616	0.004667	0.002504	0.004665	0	0.004071	0.002181	0.002147	0	0.012803	0.015445	0.010468	0.007681	0.002371	0.007784	0.007345	0	0	0.003625	0	0	0.016392	0.017225	0.016204	0.010683	0.00242	0.002312	0.002199	0.005098	0.002292	0	0.002393	0	0.01442	0.010387	0.023855	0.004823	0	0.015757	0.007244	0.007768	0	0	0	0.002119	0.00956	0.007472	0	0.009175
Otu1617	0.002334	0	0	0	0	0.002181	0	0.002258	0	0.010297	0	0.007681	0.002371	0	0.009794	0.012028	0	0	0.003956	0.005846	0.016392	0	0.013503	0.005341	0	0	0	0.005098	0	0.002014	0	0.002136	0.002403	0.002597	0.002385	0.009646	0.002811	0.005252	0.009658	0.002589	0.002023	0.005822	0.004138	0.002119	0.011949	0.004981	0.007835	0
Otu1618	0.009334	0.007512	0.016329	0.00222	0.002036	0.002181	0.004294	0.002258	0.012803	0.018019	0.020935	0.020483	0.014227	0.012973	0.012242	0.009622	0	0.001813	0.003956	0.001949	0.011709	0.007382	0.013503	0.013354	0.009679	0.006936	0.004399	0.007647	0.006876	0.004027	0.002393	0.008543	0.012017	0.020774	0.023855	0.01447	0.011245	0.005252	0.007244	0.005178	0	0	0.002069	0.004239	0.00478	0.009963	0.010447	0
Otu1619	0.002334	0	0.004665	0	0.03664	0.008723	0.027912	0.015806	0.012803	0.005148	0	0	0.002371	0.002595	0.004897	0.004811	0	0	0.003956	0	0.004684	0.004922	0.005401	0.002671	0	0.002312	0	0.005098	0.011461	0.004027	0.007179	0.002136	0	0.002597	0.007156	0.002412	0.005623	0.007878	0	0.005178	0	0.003881	0	0.006358	0.00478	0.004981	0.007835	0
Otu162	0	0	0	0	0.002036	0	0.002147	0	0	0.005148	0	0	0.052165	0.451444	0.004897	0	0.050126	0.079755	0	0	0.042152	0.061519	0	0.002671	0.00242	0	0	0	0.002292	0.002014	0	0	0	0	0	0.004823	0.334542	0.042018	0.009658	0.002589	0.105199	0.025228	0.004138	0	0.057357	0.044833	0	0
Otu1620	0.004667	0	0.002333	0	0.002036	0	0	0.004516	0.010242	0.015445	0.002617	0.005121	0	0	0	0	0	0	0	0	0.016392	0.022147	0.008102	0	0.007259	0.004624	0	0.002549	0.002292	0	0	0	0.004807	0.002597	0.002385	0.012058	0	0.002626	0	0	0	0	0	0	0.011949	0.014944	0.039175	0.002294
Otu1621	0	0.010017	0.002333	0.00444	0	0.002181	0.006441	0	0.017924	0.018019	0.010468	0.033286	0	0.007784	0	0.009622	0	0	0	0	0.011709	0.002461	0.002701	0.032049	0.004839	0.006936	0.006598	0.010196	0	0.002014	0	0.004271	0.024033	0.020774	0.007156	0.024116	0.005623	0.007878	0	0	0	0	0	0	0.00239	0.007472	0.005223	0
Otu1622	0	0	0	0.00222	0	0	0.002147	0	0	0	0	0	0	0	0	0	0.024061	0.010876	0.003956	0.003898	0	0	0	0	0.00242	0	0	0	0	0	0	0	0	0	0	0	0.005623	0.005252	0	0	0	0.001941	0.002069	0	0	0.002491	0	0
Otu1623	0.018668	0.005008	0.004665	0	0	0	0	0	0	0.002574	0.007851	0.007681	0	0	0	0	0	0	0	0	0	0	0	0.002671	0.00242	0.002312	0	0	0.002292	0.002014	0	0.004271	0.009613	0.01558	0.002385	0	0	0.03414	0	0	0	0	0	0	0	0.004981	0	0
Otu1624	0.002334	0.002504	0	0.00444	0.004071	0.008723	0.023618	0.013548	0.002561	0.002574	0	0.00256	0.004742	0	0.007345	0.012028	0.006015	0.001813	0.003956	0.017539	0.004684	0	0.005401	0.008012	0.00242	0.002312	0	0.005098	0.002292	0.002014	0.007179	0.004271	0.002403	0.005193	0.007156	0.007235	0	0.005252	0	0.005178	0.004046	0.001941	0.002069	0	0.00956	0.004981	0	0
Otu1625	0	0.007512	0	0	0	0	0	0	0.002561	0	0	0	0.011856	0.007784	0.026932	0.002406	0	0.001813	0.001978	0	0.004684	0.002461	0.008102	0	0	0	0.002199	0	0	0	0	0	0	0	0.002385	0.002412	0.016868	0.010504	0.009658	0.018124	0.010115	0.001941	0	0.002119	0.00478	0.004981	0.005223	0
Otu1626	0.009334	0.017529	0	0	0.002036	0.004362	0.002147	0.006774	0.005121	0.007722	0.002617	0	0	0	0	0	0	0	0.001978	0	0	0	0	0.008012	0.00242	0	0.002199	0.002549	0	0.002014	0.011965	0.002136	0	0	0.002385	0.002412	0	0	0	0	0	0	0	0	0	0	0.002612	0
Otu1627	0.011668	0.002504	0	0	0.002036	0.002181	0.004294	0	0.007682	0.012871	0.002617	0	0	0	0	0	0	0	0	0	0	0	0	0	0	0.002312	0.004399	0.002549	0	0	0.004786	0.002136	0.016823	0	0.002385	0.004823	0	0	0	0	0	0	0	0	0	0	0	0
Otu1628	0.018668	0.017529	0.011663	0.006659	0.022391	0.010904	0.010735	0.009032	0.007682	0.010297	0.007851	0.017923	0.016598	0.015567	0.012242	0.007217	0.002005	0	0.001978	0.003898	0.035126	0.012304	0.002701	0.013354	0.007259	0.011559	0.006598	0.002549	0.009168	0.020137	0.009572	0.012814	0.02163	0.01558	0.016698	0.024116	0.025302	0.018383	0.004829	0.018124	0.012138	0.009703	0.014483	0.006358	0.038238	0.022416	0.013058	0.009175
Otu1629	0	0	0.002333	0	0.004071	0	0.002147	0.002258	0	0	0.002617	0.00256	0.016598	0.020756	0.022036	0.019245	0.002005	0	0.003956	0.001949	0.004684	0.007382	0.002701	0.005341	0	0	0	0.002549	0	0.006041	0.004786	0.002136	0.004807	0	0	0.007235	0.002811	0.018383	0.014488	0.015535	0.016185	0.003881	0.004138	0.010597	0	0.002491	0.005223	0
Otu163	0.030336	0.017529	0.011663	0.013319	0.002036	0.004362	0.010735	0.013548	0.023046	0.046334	0.026169	0.033286	0.011856	0.05189	0.019587	0.096223	0.006015	0.001813	0.007912	0.003898	0.070253	0.103352	0.051311	0.050744	0.004839	0.018495	0.013196	0.025489	0.002292	0.010069	0.009572	0.010678	0.02163	0.012984	0.040553	0.053056	0.039358	0.089288	0.033804	0.041427	0.002023	0.005822	0	0.012717	0.282007	0.151934	0.133194	0.032111
Otu1630	0.011668	0.017529	0.002333	0.00222	0.008142	0.013085	0.006441	0.004516	0.030727	0.018019	0.015701	0.033286	0.018969	0.031134	0.019587	0.007217	0.01203	0.009063	0.00989	0.005846	0.014051	0.036911	0.018904	0.018695	0.007259	0.002312	0.002199	0.005098	0.011461	0.010069	0.009572	0.006407	0.024033	0.018177	0.021469	0.007235	0.014056	0.042018	0.028975	0.03107	0.014161	0.017465	0.026897	0.019075	0.038238	0.029889	0.018282	0.004587
Otu1631	0	0.002504	0	0	0	0	0	0	0.012803	0	0.002617	0.012802	0	0	0.002448	0.002406	0	0	0	0	0	0	0.002701	0	0.007259	0	0	0.002549	0	0	0.002393	0	0.002403	0.023371	0.002385	0.002412	0.002811	0.002626	0	0	0	0	0	0	0	0	0	0.002294
Otu1632	0.002334	0	0	0	0.002036	0.006542	0.004294	0	0.023046	0.010297	0.005234	0.010242	0.002371	0	0	0	0	0	0	0	0.007025	0	0	0	0	0.004624	0.004399	0	0	0.002014	0.004786	0.002136	0.00721	0	0.011927	0.004823	0	0.005252	0	0.002589	0.002023	0	0	0	0	0	0	0
Otu1633	0	0	0	0	0	0	0.002147	0	0.002561	0.002574	0.002617	0	0	0	0	0	0	0	0	0	0	0	0	0	0	0	0	0	0	0	0	0.002136	0	0.002597	0	0	0	0	0	0	0	0	0	0	0.00956	0	0	0.036698
Otu1634	0.014001	0.007512	0.002333	0.00222	0.004071	0	0	0	0.012803	0.015445	0.023552	0.010242	0	0	0	0	0	0	0	0	0.014051	0.004922	0	0.013354	0.009679	0	0.002199	0.010196	0	0	0.004786	0	0.012017	0	0.028626	0.012058	0	0	0	0	0	0	0	0	0.011949	0.007472	0.007835	0
Otu1635	0.037336	0.015025	0.018662	0.015538	0.014249	0.026169	0.010735	0.004516	0.033288	0.038612	0.065423	0.038406	0.009485	0.015567	0.01469	0.026461	0	0.005438	0.001978	0.001949	0.074936	0.049215	0.126928	0.077451	0.004839	0.023119	0.010997	0.043332	0.009168	0.006041	0.011965	0.004271	0.024033	0.075305	0.035782	0.024116	0	0.010504	0.007244	0.012946	0.002023	0.005822	0.002069	0	0.066917	0.064759	0.044398	0.059634
Otu1636	0	0	0	0	0	0	0	0	0	0	0	0	0.007113	0.002595	0.019587	0	0.002005	0	0.001978	0	0	0	0	0	0	0	0	0	0	0	0	0	0	0	0	0.004823	0.011245	0.021009	0.004829	0.005178	0	0.007762	0	0	0.00239	0	0.002612	0
Otu1637	0	0	0	0	0	0	0	0	0.023046	0.002574	0	0	0	0	0	0	0	0	0	0	0	0	0	0	0	0	0	0	0	0	0	0	0	0.002597	0	0	0	0	0	0	0	0	0	0	0	0	0	0.002294
Otu1638	0.002334	0	0	0	0	0	0	0.002258	0	0	0	0	0.011856	0	0.017139	0.009622	0.002005	0.005438	0.001978	0.011693	0.004684	0.002461	0.002701	0	0	0	0	0.002549	0	0.002014	0	0	0	0	0	0	0.002811	0.002626	0.019317	0.015535	0.004046	0.003881	0.004138	0.010597	0.00239	0.004981	0	0.004587
Otu1639	0.002334	0	0.002333	0.00222	0	0.006542	0.002147	0.002258	0.005121	0.002574	0.005234	0	0.007113	0.007784	0	0.004811	0.002005	0	0.001978	0.001949	0.009367	0.007382	0.016204	0.010683	0	0.002312	0	0.002549	0	0.004027	0.009572	0.002136	0	0.002597	0.004771	0	0.008434	0.002626	0	0.010357	0.002023	0.001941	0.012414	0.004239	0.00239	0.004981	0.002612	0.02523
Otu164	0.119009	0.022537	0.006998	0.055494	0.136384	0.209356	0.251208	0.128709	0.007682	0.11841	0.007851	0.00256	0.004742	0.020756	0.071004	0.007217	0.014035	0.018126	0.181973	0.009744	0.028101	0.012304	0.002701	0.008012	0.014518	0.145648	0.052786	0.030587	0.323187	0.050343	0.098117	0.155903	0.038453	0.005193	0.007156	0.004823	0.002811	0.005252	0.002415	0.015535	0.010115	0.023287	0.026897	0.029672	0.014339	0.017435	0.002612	0.004587
Otu1640	0.004667	0	0	0	0.002036	0	0	0	0.005121	0.010297	0	0.00256	0	0	0.002448	0	0	0	0	0	0	0.012304	0.005401	0.008012	0.00242	0.002312	0.002199	0.002549	0	0.002014	0.004786	0.002136	0.01442	0.002597	0.007156	0	0	0	0	0.002589	0	0	0	0	0.028679	0.004981	0.002612	0
Otu1641	0	0	0	0	0	0	0	0	0.002561	0	0.002617	0.00256	0.004742	0.007784	0.002448	0.002406	0	0	0.001978	0	0.004684	0.012304	0.021605	0.002671	0	0	0	0	0	0	0	0	0	0	0	0	0.002811	0	0.002415	0.007768	0.002023	0	0	0	0.016729	0.017435	0	0.036698
Otu1642	0	0	0	0.00222	0.002036	0	0	0	0.002561	0	0	0.00256	0.002371	0.002595	0	0	0.002005	0	0.001978	0	0	0.004922	0.005401	0.024037	0.00242	0	0	0	0	0.002014	0.002393	0.002136	0.004807	0.005193	0.002385	0	0	0	0	0	0	0	0	0.006358	0	0.009963	0.002612	0
Otu1643	0.004667	0.012521	0.009331	0.00444	0	0.002181	0.002147	0.002258	0.005121	0.012871	0.010468	0.005121	0.004742	0.007784	0.017139	0.004811	0.006015	0.00725	0.001978	0.007795	0.007025	0.014765	0.008102	0.021366	0.00242	0.004624	0.002199	0.002549	0.002292	0.002014	0.002393	0.004271	0.01442	0.002597	0.007156	0.002412	0.002811	0.007878	0.007244	0.012946	0.004046	0.003881	0.006207	0.002119	0.00956	0.012454	0.007835	0.022936
Otu1644	0.018668	0.012521	0.027992	0.006659	0.008142	0.004362	0.004294	0.002258	0.023046	0.04376	0.020935	0.030725	0.002371	0	0.002448	0	0	0	0	0	0.016392	0.004922	0.010802	0.005341	0.033875	0.023119	0.013196	0.020392	0.004584	0.006041	0.009572	0.002136	0.019227	0.046741	0.016698	0.026528	0.005623	0.002626	0.002415	0.005178	0.006069	0	0	0	0.00478	0.002491	0.010447	0.004587
Otu1645	0.051337	0.08514	0.037323	0.026637	0.012213	0.008723	0.053677	0.024839	0.025606	0.020593	0.049721	0.033286	0.014227	0.020756	0.029381	0.009622	0.006015	0.001813	0.007912	0.007795	0.046835	0.034451	0.021605	0.056085	0.036295	0.013871	0.004399	0.017843	0.022921	0.04833	0.0694	0.023492	0.02884	0.025967	0.045324	0.07476	0.039358	0.021009	0.021731	0.002589	0.010115	0.007762	0	0.002119	0.057357	0.062268	0.054845	0.016055
Otu1646	0.011668	0.002504	0.020994	0.00222	0.006107	0.010904	0.006441	0.006774	0.010242	0.012871	0.028786	0.010242	0.011856	0.002595	0.034278	0.016839	0.00802	0.009063	0.013846	0.011693	0.014051	0.014765	0.027006	0.013354	0.009679	0.011559	0.010997	0.020392	0	0.012082	0.009572	0.004271	0.00721	0.028564	0.02624	0.004823	0.008434	0.005252	0.021731	0.018124	0.012138	0.017465	0.02069	0.008478	0.00956	0.017435	0	0.013762
Otu1647	0.011668	0.010017	0.004665	0.00222	0.016285	0.006542	0.017177	0.004516	0.023046	0.028315	0.03402	0.023044	0	0	0	0	0	0	0	0	0	0	0	0	0.014518	0.006936	0.002199	0.012745	0.004584	0.006041	0.007179	0.027764	0.012017	0.023371	0.021469	0.021705	0.002811	0	0	0	0	0	0	0	0	0	0.002612	0
Otu1648	0.004667	0.007512	0.002333	0.006659	0	0	0	0.004516	0.010242	0.012871	0.005234	0.023044	0	0	0	0	0	0	0	0	0.007025	0	0	0.008012	0.00242	0	0.002199	0.017843	0	0	0	0	0.002403	0.012984	0.011927	0.009646	0	0	0.002415	0	0	0	0	0	0.00717	0.007472	0.002612	0
Otu1649	0	0	0	0.00222	0	0	0.002147	0	0.002561	0	0	0.005121	0	0.002595	0	0	0	0	0	0	0	0.002461	0	0.008012	0.00242	0	0	0	0	0	0	0	0.00721	0.002597	0.011927	0.038586	0	0.002626	0	0	0	0	0	0	0	0	0	0.002294
Otu165	0.04667	0.095157	0.039656	0.073252	0.093637	0.069785	0.216855	0.117419	0.046091	0.115836	0.099443	0.087054	0.04268	0.059674	0.019587	0.038489	0.088222	0.103319	0.029669	0.037027	0.009367	0.027068	0.005401	0.056085	0.055652	0.03699	0.017595	0.017843	0.1742	0.21547	0.385287	0.153767	0.069696	0.028564	0.059637	0.120581	0.095583	0.060401	0.067608	0.023303	0.091038	0.038812	0.10138	0.127167	0.062137	0.074722	0.04701	0.128443
Otu1650	0.023335	0.012521	0.016329	0.015538	0.006107	0.008723	0.008588	0.01129	0.033288	0.036038	0.03402	0.017923	0.014227	0.062268	0.031829	0.026461	0	0	0.001978	0	0.051519	0.059058	0.029706	0.016024	0.004839	0.006936	0.002199	0.007647	0.009168	0.014096	0.011965	0.002136	0.038453	0.025967	0.04771	0.021705	0.039358	0.03414	0.014488	0.03107	0.002023	0	0	0	0.054967	0.092157	0.026116	0.032111
Otu1651	0.021002	0.010017	0.011663	0.011099	0.016285	0.002181	0.012882	0.004516	0.025606	0.025741	0.036637	0.035846	0.009485	0.018162	0.002448	0	0	0	0.001978	0.001949	0.016392	0.029529	0.021605	0.013354	0.009679	0.002312	0.006598	0.012745	0.004584	0.004027	0.019145	0.004271	0.01442	0.033757	0.033397	0.024116	0.019679	0.010504	0.019317	0.005178	0.002023	0	0	0.002119	0.00956	0.014944	0.007835	0.002294
Otu1652	0.021002	0.010017	0.009331	0.006659	0.006107	0.019627	0.006441	0.002258	0.005121	0.018019	0	0.005121	0	0.005189	0	0.002406	0.006015	0.001813	0.001978	0.007795	0.002342	0	0.002701	0.010683	0.004839	0.013871	0.010997	0.017843	0	0	0.002393	0.002136	0.012017	0.005193	0.004771	0.002412	0.053414	0.028887	0.009658	0.007768	0.008092	0.001941	0.016552	0.004239	0.00717	0.019926	0.010447	0.002294
Otu1653	0.021002	0.005008	0.016329	0.008879	0.002036	0.002181	0.004294	0.002258	0.005121	0.023167	0.020935	0.020483	0.002371	0.002595	0.009794	0.009622	0	0.003625	0	0	0.014051	0.002461	0.013503	0.010683	0.007259	0.004624	0.002199	0.007647	0.004584	0	0.002393	0.006407	0.016823	0.044144	0.016698	0.016881	0	0.007878	0.002415	0.007768	0.004046	0	0	0	0.00717	0.009963	0.007835	0
Otu1654	0.016335	0	0.004665	0	0	0.002181	0	0	0.012803	0.007722	0.002617	0.015363	0.007113	0	0.002448	0.004811	0	0.001813	0	0	0.011709	0.007382	0.013503	0.005341	0	0	0.004399	0.002549	0.004584	0.002014	0	0.002136	0.009613	0.012984	0.021469	0	0.002811	0	0.002415	0.007768	0	0	0	0	0.00717	0.019926	0.010447	0.022936
Otu1655	0.060671	0.045074	0.051319	0.028857	0.071245	0.047977	0.135266	0.038387	0.023046	0.036038	0.031403	0.046088	0.097216	0.025945	0.080797	0.040895	0.022056	0.054378	0.041537	0.06431	0.028101	0.071362	0.027006	0.061427	0.036295	0.023119	0.021994	0.068821	0.068763	0.110755	0.102903	0.074748	0.06489	0.036354	0.035782	0.033763	0.047792	0.078784	0.072438	0.036249	0.086992	0.060158	0.043449	0.046628	0.043018	0.042342	0.018282	0.009175
Otu1656	0.016335	0.005008	0	0	0.002036	0.015266	0	0	0	0.002574	0	0.00256	0	0	0	0	0	0	0	0	0	0	0	0	0.00242	0.002312	0.002199	0	0.004584	0.002014	0	0	0.00721	0	0	0	0	0	0	0	0	0	0	0	0	0	0	0
Otu1657	0.011668	0.007512	0.009331	0.00222	0.004071	0.006542	0.002147	0.002258	0.012803	0.010297	0.031403	0.025604	0.002371	0.007784	0.007345	0.002406	0	0	0	0.001949	0.002342	0	0.005401	0	0.026616	0.011559	0.002199	0.010196	0	0.002014	0	0.002136	0.026437	0.01558	0.007156	0.031351	0.002811	0	0	0	0	0	0	0	0.00239	0.009963	0.007835	0.002294
Otu1658	0.021002	0.005008	0.002333	0.00222	0.002036	0	0	0	0.012803	0.018019	0.005234	0.00256	0	0	0	0.002406	0	0	0	0	0	0	0	0	0.00242	0	0.004399	0.007647	0	0	0.002393	0	0.012017	0.012984	0.004771	0.01447	0	0	0	0	0	0	0	0	0.00239	0.002491	0	0
Otu1659	0	0.007512	0	0.00444	0	0	0	0	0.002561	0	0	0	0	0	0	0	0	0	0	0	0	0	0	0	0	0	0.002199	0.002549	0	0.002014	0.002393	0.01495	0	0	0	0.002412	0	0	0	0	0	0	0	0	0	0	0.007835	0
Otu166	0.051337	0.035058	0.09564	0.071032	0.08753	0.143932	0.092324	0.133225	0.043531	0.007722	0.03402	0.017923	0.270309	0.077835	0.095488	0.170796	0.296748	0.224764	0.142414	0.206571	0.058544	0.049215	0.062113	0.048073	0.104046	0.043926	0.050586	0.114702	0.126066	0.126865	0.095724	0.119597	0.016823	0.033757	0.059637	0.009646	0.04498	0.052522	0.193167	0.282223	0.281206	0.221226	0.192415	0.279768	0.026289	0.042342	0.023505	0.057341
Otu1660	0.011668	0.015025	0.02566	0.006659	0.004071	0.008723	0.002147	0	0.020485	0.025741	0.018318	0.069132	0.026082	0.010378	0.002448	0	0	0	0.001978	0	0.002342	0.03199	0.016204	0.010683	0.029036	0.018495	0.008798	0.017843	0.002292	0.002014	0.014359	0.008543	0.026437	0.020774	0.031011	0.050644	0.002811	0	0.009658	0.012946	0.002023	0	0.006207	0	0.00956	0.004981	0.028728	0.002294
Otu1661	0.018668	0.002504	0.011663	0.011099	0.004071	0.010904	0.006441	0.009032	0.033288	0.020593	0.047104	0.043527	0	0.002595	0	0	0	0	0.001978	0	0	0	0	0	0.012098	0.016183	0.004399	0.017843	0.009168	0.002014	0.002393	0.004271	0.019227	0.023371	0.02624	0.016881	0	0	0	0.005178	0	0	0	0	0	0.002491	0	0
Otu1662	0	0	0.002333	0	0	0.002181	0.002147	0	0	0	0.005234	0	0	0	0	0.002406	0.002005	0	0.003956	0.005846	0.002342	0.007382	0.008102	0	0	0	0	0	0	0	0	0	0	0	0	0	0.011245	0	0	0.005178	0.002023	0	0.004138	0	0.019119	0	0	0
Otu1663	0	0	0	0	0	0	0	0	0	0.002574	0	0.00256	0.002371	0	0	0	0	0	0	0	0	0	0	0.018695	0	0.002312	0	0.002549	0.002292	0	0	0.002136	0	0.005193	0.007156	0	0	0	0	0	0	0	0	0	0.00239	0.004981	0.002612	0.002294
Otu1664	0.002334	0.007512	0.002333	0	0.022391	0.004362	0.025765	0.01129	0.015364	0.002574	0.018318	0.007681	0.007113	0	0.004897	0.007217	0	0.003625	0.005934	0.003898	0	0	0.002701	0	0.007259	0.004624	0.006598	0.017843	0.006876	0.010069	0.019145	0.017085	0.004807	0.002597	0.002385	0.012058	0.005623	0.005252	0.004829	0.005178	0.002023	0	0.004138	0.002119	0	0.002491	0	0
Otu1665	0.009334	0.002504	0.004665	0	0.008142	0.019627	0.006441	0.004516	0.002561	0.002574	0.005234	0.007681	0.018969	0.025945	0.009794	0.019245	0.006015	0.001813	0.001978	0.001949	0.035126	0.012304	0.013503	0.008012	0.007259	0	0	0.002549	0.006876	0.006041	0	0.002136	0	0.023371	0.004771	0.004823	0.011245	0.031513	0.012073	0.005178	0.022254	0.011643	0.002069	0.004239	0.023899	0.017435	0.005223	0.006881
Otu1666	0	0	0	0	0	0	0	0	0	0.002574	0.002617	0	0	0	0	0	0	0	0	0	0	0.002461	0	0	0	0	0	0	0	0	0	0	0	0	0	0	0	0	0	0	0	0	0	0	0.00239	0	0.005223	0.016055
Otu1667	0.009334	0	0.004665	0.006659	0.004071	0.002181	0.008588	0.006774	0.010242	0.005148	0.005234	0.028165	0.007113	0.010378	0.01469	0.004811	0.002005	0.003625	0.001978	0	0.014051	0.009843	0.010802	0.010683	0	0	0	0.005098	0	0.004027	0.002393	0.002136	0.012017	0.00779	0.007156	0.002412	0.005623	0.002626	0.002415	0.002589	0.004046	0.001941	0.004138	0.002119	0.011949	0.014944	0.002612	0.013762
Otu1668	0	0	0	0	0	0	0	0	0	0	0	0	0.02134	0.033729	0.012242	0	0.002005	0.003625	0.003956	0	0.002342	0.007382	0.008102	0.002671	0	0	0	0	0	0	0	0	0	0	0	0	0.011245	0.002626	0.012073	0.007768	0.002023	0	0.002069	0.004239	0	0.014944	0	0
Otu1669	0	0	0	0	0	0	0	0	0	0	0	0	0.004742	0.002595	0	0.014433	0.002005	0	0.001978	0	0.004684	0.002461	0.002701	0.008012	0	0	0	0	0	0	0	0	0	0	0	0	0	0	0	0.002589	0.002023	0	0	0.002119	0.00239	0.002491	0.002612	0.002294
Otu167	0	0	0	0	0	0	0	0	0.023046	0	0.060189	0	0.002371	0	0.002448	0	0	0.001813	0	0	0	0	0	0.002671	0	0	0	0	0	0.004027	0.002393	0	0.002403	0	0	0	0	0.010504	0.002415	0.007768	0	0	0	0.006358	0.021509	0	0.013058	0.231657
Otu1670	0	0	0	0.00444	0.004071	0.006542	0.008588	0.009032	0.002561	0.002574	0.005234	0.007681	0.007113	0	0	0.004811	0.00401	0.001813	0	0	0	0	0	0	0.012098	0.004624	0	0	0.004584	0.01611	0.007179	0.021357	0	0.002597	0.007156	0.002412	0.002811	0.005252	0.004829	0	0	0.001941	0	0	0	0	0	0
Otu1671	0.007001	0.005008	0	0	0.006107	0.002181	0	0.002258	0.002561	0.007722	0.007851	0	0	0.023351	0.002448	0.012028	0	0	0	0.001949	0.009367	0.004922	0.010802	0.002671	0.00242	0	0	0.002549	0.006876	0.004027	0.004786	0	0.004807	0.002597	0.014313	0.002412	0.02249	0.007878	0.007244	0.002589	0.008092	0	0.004138	0.002119	0.026289	0.009963	0.020893	0.057341
Otu1672	0	0	0.002333	0	0.002036	0.002181	0	0.002258	0.005121	0	0.007851	0	0	0.002595	0	0	0	0	0.001978	0	0	0	0.002701	0	0.00242	0	0.002199	0	0	0	0	0	0.01442	0	0.002385	0.033763	0	0.002626	0	0	0	0	0	0	0.00239	0.007472	0.002612	0
Otu1673	0.007001	0.007512	0.009331	0.008879	0	0.006542	0.006441	0.006774	0.007682	0.005148	0.018318	0.023044	0.007113	0.010378	0.009794	0.024056	0.006015	0.001813	0.007912	0.001949	0.028101	0.024608	0.04591	0.016024	0.007259	0	0.006598	0.007647	0.002292	0	0.004786	0.004271	0.016823	0.033757	0.028626	0.007235	0.005623	0.010504	0.019317	0.03107	0.004046	0	0.010345	0.006358	0.016729	0.03487	0.010447	0.032111
Otu1674	0.051337	0.075124	0.067648	0.019978	0.016285	0.026169	0.01503	0.013548	0.104986	0.10554	0.10991	0.107538	0.026082	0.031134	0.004897	0.009622	0.00401	0	0.003956	0	0.154556	0.177174	0.180939	0.128195	0.106465	0.041614	0.024193	0.063723	0.016045	0.020137	0.026324	0.010678	0.141796	0.111659	0.150286	0.115757	0.059037	0.028887	0.012073	0.018124	0.002023	0.001941	0.004138	0	0.097985	0.174351	0.133194	0.048166
Otu1675	0.007001	0.022537	0.011663	0.006659	0.016285	0.010904	0.025765	0.004516	0.025606	0.020593	0.010468	0.012802	0	0	0.002448	0	0	0	0	0	0.002342	0.002461	0.010802	0.002671	0.004839	0.006936	0	0.005098	0.013753	0.018124	0.007179	0.019221	0.01442	0.020774	0.004771	0.043409	0.002811	0.007878	0.002415	0.002589	0	0.001941	0.004138	0	0	0	0	0
Otu1676	0.004667	0.012521	0	0	0.012213	0	0	0	0.002561	0	0	0.005121	0	0	0	0	0	0	0	0	0	0	0	0	0	0	0.002199	0.002549	0	0	0	0.002136	0	0	0	0.002412	0	0	0	0	0	0	0	0	0	0	0	0
Otu1677	0.002334	0.005008	0.002333	0.00444	0	0.002181	0.012882	0.006774	0.010242	0.025741	0.015701	0.010242	0.023711	0.05189	0.01469	0.038489	0.010025	0.018126	0.011868	0.011693	0.028101	0.019686	0.002701	0.021366	0.00242	0.004624	0.004399	0.005098	0	0.010069	0.016752	0.002136	0.00721	0	0.009542	0.007235	0.02249	0.036766	0.024146	0.015535	0.020231	0.009703	0.008276	0.016956	0.043018	0.017435	0.028728	0.018349
Otu1678	0.014001	0.015025	0.009331	0.006659	0.020356	0.026169	0.017177	0.020322	0.051212	0.033464	0.031403	0.035846	0.016598	0.025945	0.056313	0.012028	0.00802	0.005438	0.031647	0.013642	0.016392	0.022147	0.021605	0.010683	0.00242	0.006936	0.004399	0.010196	0.006876	0.008055	0.004786	0.002136	0.031243	0.046741	0.057252	0.033763	0.011245	0.026261	0.043463	0.015535	0.014161	0.009703	0.024828	0.025433	0.00717	0.017435	0.005223	0.002294
Otu1679	0	0	0	0.00444	0	0	0.002147	0	0	0.002574	0.002617	0.010242	0	0	0	0	0.01203	0.00725	0	0	0.002342	0.002461	0	0.021366	0	0.016183	0.006598	0.002549	0	0.002014	0.004786	0	0	0	0.004771	0	0.002811	0.005252	0.007244	0.010357	0	0	0.002069	0	0.00239	0.004981	0.010447	0.002294
Otu168	0.044337	0.04257	0.048986	0.017758	0.038676	0.052339	0.040794	0.024839	0.128031	0.115836	0.146547	0.099857	0.030825	0.05189	0.044071	0.014433	0.002005	0	0	0	0.255251	0.209164	0.067515	0.056085	0.062911	0.046237	0.026393	0.050979	0.016045	0.012082	0.076579	0.032035	0.076906	0.083095	0.181298	0.040997	0.050603	0.03414	0.050706	0.03366	0.006069	0	0.004138	0.002119	0.119494	0.169369	0.057456	0.029817
Otu1680	0.009334	0.020033	0.004665	0.011099	0	0.004362	0.004294	0.009032	0	0.007722	0.005234	0	0.011856	0.018162	0.012242	0.024056	0.002005	0.001813	0.007912	0.019488	0	0	0.021605	0.024037	0.00242	0.006936	0	0.005098	0.004584	0.010069	0.002393	0.008543	0.002403	0.005193	0.004771	0.002412	0.056226	0.023635	0.02656	0.041427	0.002023	0.005822	0.024828	0.008478	0.00717	0.004981	0.007835	0.006881
Otu1681	0.011668	0.005008	0.009331	0	0.006107	0.006542	0.010735	0	0.005121	0.018019	0.007851	0.015363	0.007113	0.002595	0.002448	0	0	0.005438	0.001978	0	0.004684	0.009843	0	0	0.012098	0.013871	0.006598	0.002549	0.018337	0.018124	0.004786	0.002136	0.016823	0.020774	0.011927	0.021705	0	0.005252	0.004829	0.002589	0.006069	0.011643	0.004138	0.008478	0.00717	0.017435	0	0
Otu1682	0.014001	0.005008	0.004665	0.00444	0.006107	0.006542	0.006441	0.01129	0.012803	0.015445	0.007851	0.017923	0	0.012973	0.004897	0.004811	0	0.003625	0	0.001949	0.004684	0.007382	0.010802	0.018695	0.00242	0.004624	0	0.007647	0.011461	0.020137	0.004786	0.006407	0.00721	0.005193	0.004771	0.01447	0.005623	0.005252	0.009658	0.002589	0	0	0.002069	0	0.00717	0.027398	0.010447	0.006881
Otu1683	0.007001	0.002504	0.002333	0	0	0.006542	0	0	0	0	0	0.00256	0	0	0	0	0	0.003625	0.011868	0	0	0	0	0.005341	0.00242	0	0	0	0	0	0.009572	0.002136	0.004807	0	0	0	0.002811	0.005252	0	0	0	0.001941	0	0	0	0.002491	0	0
Otu1684	0.009334	0.002504	0.004665	0.00222	0.002036	0.002181	0	0	0.002561	0.005148	0	0.012802	0.023711	0.023351	0.051416	0	0.00401	0.009063	0.007912	0.005846	0	0.004922	0.016204	0.002671	0	0	0.004399	0	0	0.004027	0.002393	0	0.004807	0.00779	0.007156	0.002412	0.005623	0.039392	0.062779	0.018124	0.010115	0.013584	0.014483	0.006358	0.00717	0.012454	0.005223	0.004587
Otu1685	0	0	0	0	0	0	0	0	0	0	0	0	0.014227	0.005189	0.004897	0.007217	0.030076	0.019939	0.001978	0.007795	0.002342	0.002461	0	0.005341	0	0	0	0	0.002292	0	0	0	0	0	0	0	0.02249	0.021009	0.009658	0.010357	0.010115	0.027168	0.02069	0.008478	0	0.007472	0.010447	0
Otu1686	0.007001	0.002504	0.006998	0	0.002036	0.002181	0.002147	0.002258	0.007682	0.010297	0.015701	0.007681	0.016598	0.005189	0.012242	0	0	0.001813	0	0	0.023418	0.012304	0.010802	0.013354	0.007259	0.006936	0.008798	0.010196	0.004584	0	0.004786	0.002136	0.002403	0.012984	0.016698	0.002412	0.005623	0	0.007244	0.015535	0	0	0.002069	0	0.00717	0.007472	0.002612	0
Otu1687	0.004667	0.002504	0.002333	0.006659	0	0	0.004294	0.009032	0.005121	0.012871	0	0.007681	0.004742	0.007784	0.007345	0.024056	0	0.001813	0	0	0.002342	0.007382	0	0.010683	0.00242	0.002312	0.002199	0	0.006876	0.004027	0.007179	0.004271	0.016823	0	0.002385	0.007235	0.019679	0.002626	0.004829	0.002589	0	0.001941	0	0	0.028679	0.002491	0.013058	0.020643
Otu1688	0	0	0.004665	0.011099	0.008142	0.008723	0.006441	0.002258	0.005121	0	0.002617	0.010242	0.018969	0.007784	0.009794	0.012028	0	0.00725	0.001978	0.001949	0.014051	0.014765	0.005401	0.008012	0	0.004624	0	0.005098	0.009168	0.008055	0.011965	0.004271	0.002403	0.002597	0.004771	0	0.014056	0.015757	0.016902	0.020714	0.002023	0.009703	0.006207	0.012717	0.00478	0.004981	0.002612	0.020643
Otu1689	0.004667	0	0.011663	0.00222	0.008142	0.002181	0	0	0.012803	0.015445	0.015701	0.015363	0.007113	0.002595	0.009794	0	0	0	0.001978	0	0.03981	0.014765	0.018904	0.021366	0.004839	0.006936	0.002199	0.002549	0.002292	0.004027	0.007179	0.002136	0.002403	0.012984	0.004771	0.002412	0	0.007878	0.012073	0.007768	0	0	0	0	0.00717	0.029889	0.002612	0
Otu169	0.067672	0.037562	0.090975	0.028857	0.040712	0.100316	0.068706	0.063225	0.140834	0.172467	0.230288	0.17923	0.059278	0.140103	0.053865	0.040895	0.01203	0.025377	0.017802	0.011693	0.049177	0.184556	0.156634	0.061427	0.087108	0.03699	0.026393	0.07137	0.025213	0.030206	0.047862	0.04912	0.189863	0.223319	0.262405	0.212222	0.092772	0.076157	0.096583	0.183833	0.018208	0.021346	0.078621	0.029672	0.026289	0.022416	0.060068	0.038992
Otu1690	0.03967	0.020033	0.011663	0.011099	0.008142	0.013085	0.012882	0.009032	0.010242	0.020593	0.013085	0.023044	0.004742	0.005189	0.007345	0	0.002005	0.001813	0.001978	0.003898	0.007025	0.012304	0.008102	0.029378	0.00242	0.002312	0.002199	0.005098	0.011461	0.006041	0.004786	0.004271	0.019227	0.023371	0.009542	0.019293	0.002811	0.007878	0.004829	0.015535	0.002023	0.001941	0.004138	0.002119	0.00239	0	0.007835	0.006881
Otu1691	0.002334	0.012521	0.004665	0.00222	0.004071	0.008723	0.002147	0	0.010242	0.012871	0.013085	0.005121	0	0.002595	0	0	0	0.001813	0	0	0.018734	0.017225	0	0.002671	0.007259	0.004624	0.002199	0.007647	0.006876	0	0.002393	0	0.009613	0.00779	0.004771	0.021705	0	0.002626	0	0	0.002023	0	0	0	0.00239	0	0	0
Otu1692	0.004667	0	0.004665	0.00222	0	0.010904	0.002147	0.01129	0.002561	0.018019	0.007851	0.00256	0.011856	0.023351	0.012242	0.014433	0.00802	0.021751	0.017802	0.019488	0.004684	0.004922	0.010802	0.002671	0	0.002312	0	0.005098	0.009168	0	0	0.002136	0	0.002597	0.007156	0.002412	0.008434	0.007878	0.009658	0.010357	0.018208	0.031049	0.04138	0.010597	0.014339	0.009963	0.013058	0.061928
Otu1693	0	0	0	0.013319	0	0	0.002147	0	0	0	0.002617	0	0	0	0	0	0	0	0	0	0	0	0	0	0.004839	0.002312	0	0	0	0.002014	0	0	0.01442	0	0	0.002412	0	0	0	0	0	0	0	0	0	0	0	0
Otu1694	0	0	0.002333	0	0.006107	0	0	0	0.007682	0	0	0.00256	0.004742	0.005189	0.002448	0	0.006015	0.010876	0.001978	0.001949	0	0.002461	0.010802	0.002671	0	0	0.002199	0	0.006876	0.002014	0	0	0.004807	0	0.002385	0.002412	0.005623	0	0.004829	0.005178	0.002023	0.007762	0.006207	0	0	0.004981	0	0
Otu1695	0.009334	0.010017	0.002333	0.00444	0.016285	0.013085	0.027912	0.024839	0.017924	0.036038	0.005234	0.017923	0.004742	0.012973	0.017139	0.031273	0	0.003625	0.003956	0.003898	0.014051	0.004922	0.005401	0.013354	0.00242	0.018495	0.006598	0.002549	0.016045	0.022151	0.021538	0.006407	0.004807	0.005193	0.014313	0.004823	0.042169	0.031513	0.019317	0.025892	0.012138	0.007762	0.002069	0.004239	0.035848	0.042342	0.007835	0.002294
Otu1696	0.016335	0.002504	0.004665	0.011099	0	0	0.002147	0.002258	0.012803	0.010297	0.010468	0.005121	0.014227	0.010378	0.017139	0.004811	0.002005	0.001813	0	0.005846	0.032785	0.03199	0.024305	0.024037	0.007259	0.006936	0.004399	0.002549	0.002292	0.002014	0.007179	0.002136	0.00721	0.012984	0.023855	0.004823	0.011245	0.015757	0.016902	0.005178	0.006069	0.001941	0.006207	0.006358	0.00717	0.012454	0.005223	0.004587
Otu1697	0.002334	0.005008	0	0	0	0.002181	0	0.002258	0	0.002574	0	0	0	0.002595	0	0	0	0	0	0	0	0.017225	0	0	0.00242	0	0.002199	0.005098	0	0	0	0	0	0	0	0.004823	0	0	0	0	0	0	0	0	0	0	0.013058	0
Otu1698	0.014001	0.005008	0.006998	0.00222	0.006107	0.002181	0.008588	0	0.053773	0.03089	0.018318	0.033286	0	0.002595	0.002448	0	0	0	0	0	0.025759	0.014765	0.016204	0.008012	0.012098	0.009247	0	0.015294	0	0	0.004786	0.002136	0.016823	0.010387	0.028626	0.026528	0	0	0.004829	0.002589	0	0	0	0	0.011949	0.03487	0.010447	0.002294
Otu1699	0	0.005008	0	0.00222	0	0	0.002147	0	0	0	0	0	0	0	0	0.002406	0.002005	0.001813	0.01978	0	0	0	0	0	0	0	0.004399	0	0	0	0	0	0	0	0	0	0	0.002626	0	0	0.006069	0.007762	0.004138	0	0.00239	0	0	0.002294
Otu17	0.035003	0.010017	0.004665	0.006659	0.08753	0.087231	0.079442	0.090322	0.012803	0.023167	0	0.007681	0.149381	0.005189	0.156698	0.216502	0.156394	0.110569	1.76039	2.18264	0	0.009843	0.005401	0.098817	0.021777	0.03699	0.032991	0.012745	0.146695	0.086591	0.122048	0.055527	0.009613	0.002597	0	0.024116	0.019679	0.115549	0.03139	0.380612	0.074853	0.23287	0.165518	0.190751	0.00956	0.017435	0.013058	0.006881
Otu170	0.357026	0.167777	0.186615	0.146504	0.329764	0.440519	0.405797	0.343224	0.133152	0.288303	0.086358	0.12034	0.365154	0.394365	0.445609	0.531633	0.348879	0.317207	0.68042	0.773668	0.149872	0.184556	0.135029	0.237695	0.241967	0.194197	0.14516	0.170779	0.364445	0.316156	0.361356	0.258414	0.15141	0.14282	0.183683	0.127816	0.761857	0.38604	0.241458	0.535964	0.47542	0.273622	0.277243	0.216184	0.186411	0.266507	0.20632	0.130737
Otu1700	0.007001	0.005008	0.002333	0.00222	0.004071	0	0.002147	0.004516	0.007682	0.007722	0	0.010242	0.014227	0.007784	0.017139	0.002406	0	0	0	0.001949	0.021076	0	0.008102	0.016024	0	0.004624	0.006598	0	0.009168	0.01611	0.004786	0.008543	0.012017	0.005193	0.011927	0.002412	0.005623	0.007878	0.012073	0.012946	0	0	0.008276	0	0.00239	0.004981	0.002612	0
Otu1701	0.016335	0.002504	0.002333	0.00222	0.006107	0.004362	0	0	0.017924	0.010297	0.020935	0.007681	0	0	0	0	0	0	0	0	0	0	0	0	0.012098	0	0	0.007647	0	0.002014	0	0	0.004807	0.010387	0.007156	0.007235	0	0	0	0	0	0	0	0	0.00717	0	0	0
Otu1702	0.002334	0.010017	0.004665	0	0.014249	0.004362	0.004294	0.009032	0.012803	0.007722	0.018318	0.015363	0	0.012973	0.007345	0	0	0	0	0	0.030443	0.009843	0.021605	0.005341	0.009679	0.002312	0.002199	0.007647	0.002292	0.002014	0.002393	0.012814	0.004807	0.025967	0.019084	0.009646	0.028113	0	0.007244	0	0	0	0.004138	0	0.00717	0.004981	0.005223	0
Otu1703	0	0	0	0	0	0	0	0	0	0	0	0	0	0	0.009794	0.004811	0.002005	0	0	0.001949	0	0.004922	0.016204	0.021366	0	0	0	0	0	0.002014	0	0	0	0	0	0	0	0	0.012073	0	0.002023	0.001941	0.002069	0.004239	0.00956	0.004981	0.020893	0.002294
Otu1704	0	0	0	0	0	0	0	0	0.025606	0.005148	0.002617	0	0	0.002595	0.002448	0	0	0	0	0.001949	0	0.002461	0	0.002671	0	0	0	0	0	0	0	0	0.004807	0	0	0	0.002811	0	0	0	0	0	0	0.002119	0.00478	0	0.005223	0.032111
Otu1705	0.002334	0.002504	0	0.00222	0.004071	0.008723	0.004294	0.002258	0.005121	0.012871	0.010468	0.025604	0.011856	0.002595	0.007345	0.014433	0.00401	0	0.001978	0	0.011709	0.004922	0.018904	0.002671	0.014518	0.002312	0	0.005098	0.002292	0.006041	0.016752	0.008543	0.019227	0.012984	0.016698	0.031351	0.002811	0.007878	0.007244	0.023303	0.002023	0.005822	0.010345	0.006358	0.00478	0.002491	0.010447	0.004587
Otu1706	0.037336	0.017529	0.032658	0.017758	0.012213	0.019627	0.023618	0.009032	0.038409	0.038612	0.036637	0.043527	0.023711	0.020756	0.039174	0.014433	0.00401	0.005438	0.005934	0.001949	0.023418	0.007382	0.024305	0.034719	0.016938	0.011559	0.004399	0.028038	0.004584	0.014096	0.007179	0.017085	0.02163	0.051935	0.038168	0.040997	0.02249	0.039392	0.016902	0.018124	0.006069	0.009703	0.016552	0.002119	0.00478	0.017435	0.013058	0.016055
Otu1707	0	0.005008	0	0	0	0	0	0	0.007682	0	0	0	0	0	0.004897	0.004811	0.002005	0.003625	0.001978	0	0	0	0	0.002671	0	0	0	0	0	0	0	0.004271	0	0	0	0	0	0.002626	0	0	0	0	0.002069	0.002119	0.00239	0.009963	0.007835	0.018349
Otu1708	0.004667	0.010017	0.006998	0	0.012213	0.008723	0.023618	0.01129	0.017924	0.012871	0.018318	0.017923	0	0	0	0.002406	0	0	0	0	0	0	0	0	0.00242	0.004624	0	0.012745	0.013753	0.008055	0.004786	0.01495	0.009613	0.012984	0.004771	0.019293	0	0	0	0	0	0	0	0	0	0	0	0
Otu1709	0	0.005008	0	0	0	0	0	0.002258	0	0.005148	0	0	0	0	0	0	0	0	0	0	0	0	0	0	0	0.004624	0.004399	0.005098	0	0.012082	0.007179	0	0	0.002597	0	0	0	0	0	0	0	0	0	0	0	0	0	0
Otu171	0.112008	0.040066	0.090975	0.051054	0.028498	0.058881	0.05153	0.040645	0.16388	0.108114	0.248606	0.427591	0.02134	0.020756	0.017139	0.014433	0	0.003625	0.005934	0.001949	0.011709	0.039372	0.032407	0.010683	0.176636	0.055485	0.03739	0.219209	0.002292	0.002014	0.014359	0.025628	0.235526	0.280447	0.104962	0.22428	0.014056	0.023635	0.014488	0.018124	0.002023	0.009703	0.002069	0	0.00478	0.022416	0.007835	0.006881
Otu1710	0	0.002504	0.002333	0	0	0.002181	0	0	0	0.010297	0.005234	0.007681	0	0	0	0	0	0	0	0	0	0	0	0	0.004839	0.002312	0	0	0	0	0.002393	0.002136	0.004807	0.01558	0	0.007235	0	0	0	0	0	0	0	0	0	0	0	0
Otu1711	0.002334	0	0	0	0.002036	0.002181	0.002147	0	0.007682	0.015445	0.002617	0.00256	0	0.018162	0.002448	0.002406	0	0	0	0	0.009367	0.019686	0.002701	0	0.00242	0	0.002199	0	0.002292	0	0	0.006407	0.002403	0.010387	0.002385	0.012058	0.008434	0.007878	0.012073	0.005178	0.002023	0	0	0.002119	0.019119	0.004981	0.007835	0.004587
Otu1712	0.002334	0.015025	0	0.00444	0.004071	0	0.002147	0.009032	0.007682	0	0	0.00256	0.007113	0	0.004897	0	0	0.001813	0	0	0	0	0	0	0	0	0	0.002549	0.004584	0.004027	0.002393	0	0.002403	0	0	0	0.002811	0	0	0.002589	0.002023	0.003881	0.004138	0.002119	0.00239	0.024907	0.007835	0.004587
Otu1713	0	0	0	0	0	0	0	0	0	0	0	0	0	0.002595	0	0	0.002005	0	0	0	0	0	0.002701	0	0.009679	0.002312	0	0.002549	0	0.002014	0	0	0.024033	0.002597	0	0	0	0	0	0.002589	0	0	0.002069	0	0	0	0	0
Otu1714	0.014001	0	0.002333	0.00444	0	0.006542	0.002147	0.004516	0.010242	0.005148	0.005234	0.00256	0.007113	0.002595	0.002448	0.007217	0	0	0.001978	0	0.035126	0.024608	0.016204	0.005341	0.00242	0.004624	0.002199	0.010196	0.002292	0	0	0	0.002403	0.005193	0.009542	0.004823	0	0	0	0.005178	0.004046	0.001941	0.002069	0.002119	0.028679	0.037361	0	0.009175
Otu1715	0	0.010017	0	0	0.002036	0	0	0	0.007682	0.002574	0	0.007681	0.002371	0.002595	0	0.002406	0.002005	0	0.003956	0.001949	0.002342	0	0.005401	0.002671	0	0	0.002199	0.005098	0	0	0.002393	0.002136	0	0	0.009542	0.007235	0	0.010504	0.012073	0.010357	0.004046	0.001941	0.004138	0.010597	0.00717	0.017435	0.023505	0.002294
Otu1716	0.002334	0.005008	0.002333	0	0.008142	0.015266	0.002147	0.004516	0.005121	0.005148	0	0.005121	0.02134	0.012973	0.029381	0.012028	0.01604	0.014501	0.00989	0.007795	0.009367	0.002461	0.024305	0.016024	0.007259	0	0.002199	0	0.002292	0.002014	0.014359	0.006407	0.002403	0.002597	0.007156	0.004823	0.005623	0.018383	0.021731	0.020714	0.014161	0.011643	0.033104	0.036031	0.00717	0.007472	0.002612	0.011468
Otu1717	0	0	0	0	0	0	0	0	0	0.002574	0	0	0	0	0	0	0	0	0	0	0	0	0.005401	0.002671	0	0	0	0	0	0	0	0	0	0	0	0	0	0	0	0	0	0	0	0	0.016729	0.002491	0	0
Otu1718	0	0	0	0	0	0	0	0	0	0	0	0	0	0	0	0	0	0	0	0	0	0	0	0	0	0	0	0	0	0	0.002393	0	0	0	0	0.002412	0	0	0	0	0	0	0	0	0	0	0	0.027524
Otu1719	0	0.002504	0	0	0	0	0	0	0.005121	0	0.007851	0.00256	0	0	0	0.007217	0	0	0	0	0.002342	0.024608	0.008102	0.016024	0	0	0	0	0.002292	0	0	0.002136	0.002403	0.005193	0.016698	0.002412	0.008434	0.002626	0	0	0	0	0	0	0.023899	0.009963	0.005223	0.002294
Otu172	0.002334	0.012521	0.004665	0.00222	0.008142	0.013085	0.038647	0.004516	0.010242	0.007722	0.013085	0.012802	0.007113	0.015567	0.012242	0.009622	0.00802	0.014501	0	0.005846	0.018734	0.236232	0.010802	0.013354	0.029036	0.006936	0.002199	0.002549	0.013753	0.012082	0.023931	0.017085	0.009613	0.00779	0.007156	0.016881	0.030924	0.026261	0.009658	0.005178	0.018208	0.013584	0.010345	0.008478	0.00478	0.017435	0.010447	0
Otu1720	0	0	0	0	0	0	0	0	0.002561	0	0	0	0	0	0	0	0	0	0	0	0	0	0	0	0	0	0	0	0	0	0	0	0	0	0	0	0	0	0	0	0	0	0	0	0.00239	0	0	0.018349
Otu1721	0.002334	0.012521	0.004665	0	0.014249	0.013085	0.008588	0.013548	0.002561	0.002574	0.007851	0.012802	0	0	0.004897	0.002406	0	0	0	0	0.002342	0	0.002701	0	0.007259	0	0.002199	0.002549	0.013753	0.010069	0.002393	0.004271	0.009613	0.01558	0.004771	0.012058	0	0	0.007244	0	0	0.001941	0	0	0	0.002491	0	0
Otu1722	0	0.002504	0	0	0.004071	0	0.032206	0	0.002561	0	0	0	0	0	0	0	0	0	0	0	0	0	0	0	0	0	0	0	0.002292	0	0	0.002136	0	0	0	0.002412	0.002811	0	0	0.007768	0	0.001941	0	0	0	0	0	0
Otu1723	0.004667	0.002504	0.011663	0	0.008142	0.002181	0	0	0.012803	0.007722	0.015701	0.012802	0.004742	0.018162	0.01469	0.004811	0	0	0.003956	0	0.021076	0.029529	0.021605	0.013354	0	0.006936	0	0.005098	0.002292	0.004027	0	0.002136	0	0.010387	0.009542	0.004823	0.002811	0.010504	0.009658	0.015535	0.004046	0.001941	0.008276	0	0.014339	0.009963	0.007835	0.013762
Otu1724	0	0.005008	0	0.00222	0.004071	0	0.01503	0.006774	0.012803	0.005148	0.018318	0.005121	0.004742	0.007784	0.002448	0	0	0.001813	0.001978	0.001949	0.030443	0.036911	0.010802	0.032049	0.00242	0.004624	0.002199	0	0.004584	0.006041	0.009572	0.004271	0.00721	0.023371	0.007156	0.004823	0.002811	0	0.009658	0.002589	0.002023	0.003881	0	0.004239	0.040628	0.024907	0.01567	0.016055
Otu1725	0	0	0	0	0.002036	0	0	0	0	0	0	0.020483	0	0	0	0	0	0	0	0	0	0	0	0	0.007259	0.002312	0	0	0	0.006041	0	0	0	0	0.002385	0.002412	0	0	0	0	0	0	0	0	0	0	0	0
Otu1726	0	0	0	0	0	0	0	0	0	0	0	0	0	0	0	0	0	0	0	0	0	0	0	0.024037	0	0	0	0	0	0	0	0	0	0	0	0	0	0	0	0	0	0	0	0	0	0	0	0
Otu1727	0	0	0	0	0	0	0	0	0	0	0	0	0	0	0	0	0	0	0	0	0	0	0	0	0	0	0	0	0	0	0	0	0	0	0	0	0	0	0	0	0	0	0	0	0.00717	0	0.002612	0.020643
Otu1728	0.021002	0.050083	0.009331	0.013319	0.010178	0.004362	0.012882	0.004516	0.030727	0.018019	0.028786	0.025604	0.007113	0.033729	0.017139	0.016839	0	0.001813	0.003956	0	0.028101	0.034451	0.048611	0.03739	0.021777	0.013871	0.006598	0.030587	0.009168	0.020137	0.014359	0.010678	0.026437	0.025967	0.035782	0.045821	0.005623	0.007878	0.019317	0.010357	0.004046	0.005822	0.004138	0.002119	0.045408	0.022416	0.044398	0.009175
Otu1729	0	0	0	0	0	0	0	0	0.002561	0	0.002617	0	0	0	0	0	0	0	0	0	0	0	0.002701	0	0	0	0	0	0	0	0	0	0	0	0	0	0	0	0	0	0	0	0.018621	0	0	0	0	0
Otu173	0	0.002504	0	0	0	0	0	0.004516	0.020485	0	0.005234	0.005121	0.113814	0.010378	0.01469	0	0.006015	0.003625	0	0.005846	0.002342	0.004922	0	0	0	0.002312	0.002199	0	0.004584	0.046316	0	0.002136	0	0	0.002385	0.004823	0.148998	0.055149	0.033804	0.012946	0.008092	0.007762	0.016552	0.006358	0.038238	0.004981	0.182815	0.254593
Otu1730	0.002334	0	0	0.00222	0.002036	0	0.01503	0.002258	0	0.002574	0.005234	0.005121	0.002371	0.002595	0	0	0.00401	0.003625	0.001978	0.005846	0.002342	0.009843	0	0.005341	0	0	0.002199	0	0.006876	0.004027	0.050255	0.01495	0.002403	0	0.031011	0.01447	0.005623	0	0.014488	0	0.012138	0.001941	0.006207	0.004239	0.00478	0.007472	0.010447	0.002294
Otu1731	0.009334	0.012521	0.004665	0.00222	0.014249	0.006542	0.012882	0.009032	0.017924	0.010297	0.007851	0.012802	0.004742	0.005189	0.012242	0.002406	0	0	0.001978	0	0.007025	0.007382	0.010802	0.005341	0.019357	0.002312	0	0.007647	0.009168	0.01611	0.009572	0.023492	0.00721	0.005193	0.004771	0.01447	0	0.005252	0.016902	0.005178	0	0	0	0	0.011949	0.014944	0	0
Otu1732	0.011668	0.012521	0.013996	0.00444	0.010178	0.015266	0.008588	0.01129	0.007682	0.012871	0.015701	0.017923	0	0.015567	0.029381	0.019245	0.002005	0.001813	0.005934	0	0.025759	0.007382	0.024305	0.010683	0.007259	0.002312	0.006598	0.007647	0.006876	0	0.004786	0.002136	0.009613	0.028564	0.023855	0.028939	0.014056	0.013131	0.012073	0.007768	0.010115	0.001941	0.012414	0	0.00956	0.007472	0.002612	0.002294
Otu1733	0.009334	0.002504	0.004665	0.00222	0	0	0	0.002258	0.002561	0.002574	0	0.007681	0	0	0	0	0	0	0	0	0	0	0	0	0.00242	0.004624	0.006598	0.035685	0.002292	0	0.004786	0.002136	0.01442	0.010387	0.007156	0.004823	0	0	0	0	0	0	0	0	0	0	0	0
Otu1734	0.025669	0.007512	0.011663	0.00222	0.006107	0.019627	0	0.004516	0.017924	0.002574	0.013085	0.030725	0.018969	0.005189	0.024484	0.009622	0	0	0.001978	0	0.032785	0.044294	0.051311	0.042732	0.004839	0.004624	0.002199	0.012745	0.004584	0.012082	0.004786	0.002136	0.016823	0.00779	0.035782	0	0	0.002626	0.007244	0.020714	0.002023	0.003881	0.004138	0	0.021509	0.067249	0.01567	0.05046
Otu1735	0	0.022537	0	0.00222	0.002036	0	0.004294	0.002258	0	0.005148	0.005234	0.017923	0.004742	0.005189	0	0	0	0	0	0	0.002342	0.004922	0.005401	0.002671	0.00242	0.002312	0	0	0.002292	0.002014	0.007179	0.002136	0.00721	0	0.007156	0	0	0	0.002415	0	0	0	0	0	0	0	0.007835	0.002294
Otu1736	0	0	0	0	0	0	0	0	0	0	0	0	0	0	0	0	0.002005	0.003625	0	0	0	0	0	0	0	0	0	0	0	0	0	0	0	0	0	0	0.019679	0.005252	0.002415	0	0.018208	0	0.002069	0	0.00239	0	0	0
Otu1737	0.025669	0.015025	0.016329	0	0.006107	0.015266	0.010735	0.018064	0.017924	0.03089	0.047104	0.028165	0.009485	0.031134	0.019587	0.004811	0	0	0.00989	0	0.011709	0.012304	0.010802	0.010683	0.007259	0.013871	0.010997	0.017843	0.004584	0.008055	0	0.017085	0.024033	0.023371	0.009542	0.009646	0	0.002626	0.014488	0.007768	0.002023	0.005822	0.002069	0	0.019119	0.012454	0.010447	0.002294
Otu1738	0.004667	0.017529	0	0.00444	0.010178	0.013085	0.017177	0.015806	0.010242	0.012871	0.002617	0.00256	0.002371	0.015567	0.007345	0.012028	0	0	0	0.005846	0.009367	0.007382	0.013503	0.008012	0.024197	0.006936	0.004399	0.005098	0.009168	0.010069	0.014359	0.010678	0.02884	0.005193	0.009542	0.038586	0.014056	0.026261	0.007244	0.002589	0	0.005822	0	0	0.00239	0.009963	0.007835	0.002294
Otu1739	0	0	0	0	0	0	0	0	0.002561	0.002574	0.002617	0	0.002371	0	0	0	0	0	0	0	0.007025	0.007382	0	0.005341	0	0	0	0	0	0	0	0	0	0	0.002385	0.002412	0.002811	0	0	0	0	0	0	0	0.019119	0.019926	0.005223	0
Otu174	0	0	0	0	0	0	0	0	0	0.007722	0	0	0.002371	0	0	0	0	0	0	0	0	0.002461	0	0.005341	0.00242	0.009247	0	0	0	0.004027	0.002393	0	0.002403	0.002597	0	0	0.002811	0.015757	0	0	0	0	0	0	0.016729	0.004981	0.026116	0.215601
Otu1740	0.002334	0	0.004665	0	0.010178	0.008723	0.012882	0.004516	0.015364	0.010297	0.020935	0.017923	0	0	0	0	0	0.001813	0	0.005846	0	0	0.005401	0	0.00242	0.006936	0.006598	0.007647	0.011461	0.006041	0.009572	0.002136	0.004807	0.023371	0.004771	0.007235	0	0	0.004829	0.005178	0	0	0	0.004239	0	0	0	0
Otu1741	0.002334	0	0.002333	0	0.006107	0.004362	0	0.002258	0.012803	0.010297	0.013085	0.020483	0	0.015567	0	0	0	0	0	0	0	0.014765	0.008102	0.005341	0.00242	0.002312	0.002199	0	0	0	0	0.002136	0.002403	0	0.019084	0.004823	0	0	0.002415	0	0	0	0	0	0.00478	0.004981	0.007835	0.006881
Otu1742	0	0	0	0	0	0	0	0	0	0	0	0	0.007113	0.010378	0	0	0	0.001813	0	0	0.028101	0	0.005401	0	0	0	0	0	0	0	0	0	0	0	0	0	0	0.005252	0.007244	0.002589	0	0.003881	0	0	0.00239	0.007472	0.002612	0
Otu1743	0	0	0	0	0	0	0	0	0	0	0	0	0.007113	0	0.017139	0	0	0.00725	0.003956	0	0.007025	0	0.005401	0.002671	0.00242	0	0	0	0	0	0	0	0.002403	0.002597	0	0	0	0.002626	0.007244	0.028481	0	0	0	0	0	0.002491	0	0
Otu1744	0	0.002504	0	0	0	0	0	0	0.007682	0	0.018318	0.00256	0	0	0	0	0	0	0	0	0	0.007382	0	0.010683	0	0	0	0	0.002292	0.004027	0	0.002136	0	0.005193	0.014313	0	0	0	0	0.002589	0	0	0	0	0.00478	0.002491	0	0
Otu1745	0.002334	0.010017	0.006998	0.00444	0.010178	0.002181	0.002147	0.002258	0.010242	0.020593	0.023552	0.040967	0.007113	0.002595	0.009794	0.009622	0	0	0.001978	0	0.018734	0.012304	0.016204	0.008012	0.004839	0.006936	0.008798	0.017843	0.002292	0.008055	0.002393	0.004271	0.016823	0.018177	0.019084	0.012058	0.011245	0	0.012073	0	0	0	0	0	0.011949	0.012454	0.010447	0.006881
Otu1746	0.002334	0.007512	0.004665	0.00222	0.002036	0	0	0	0.007682	0.015445	0.005234	0.010242	0	0	0	0	0	0	0	0	0	0	0	0	0.007259	0.004624	0	0.005098	0.002292	0	0.004786	0	0.016823	0.005193	0.004771	0.002412	0	0	0	0	0	0	0	0	0	0	0	0
Otu1747	0	0	0.004665	0.00222	0.002036	0.004362	0.002147	0	0	0.002574	0.010468	0.007681	0	0	0.007345	0	0.00802	0	0.00989	0.003898	0.002342	0	0.013503	0.021366	0.00242	0.009247	0.002199	0.012745	0.002292	0.002014	0	0.002136	0.01442	0.023371	0.011927	0	0	0.002626	0.002415	0.025892	0	0.001941	0.006207	0.008478	0.00717	0.002491	0.002612	0.004587
Otu1748	0.007001	0.012521	0.002333	0	0.008142	0.013085	0.004294	0.002258	0.007682	0.002574	0.007851	0.005121	0.009485	0.02854	0.007345	0.007217	0.002005	0.001813	0.003956	0.001949	0.011709	0.009843	0.008102	0.013354	0	0.009247	0.004399	0.005098	0.004584	0.006041	0.007179	0.004271	0.009613	0.00779	0.014313	0	0.005623	0.026261	0.021731	0.023303	0	0	0	0.004239	0	0.009963	0.01567	0.002294
Otu1749	0.018668	0.012521	0.009331	0.011099	0.006107	0.002181	0.002147	0.002258	0.005121	0.023167	0.007851	0.00256	0	0	0.002448	0	0	0	0	0	0.016392	0.009843	0.005401	0.008012	0.024197	0.006936	0.004399	0.005098	0	0.004027	0.002393	0	0.009613	0.002597	0.007156	0.007235	0.002811	0	0	0.002589	0	0	0.002069	0	0.00239	0.017435	0.005223	0.006881
Otu175	0.002334	0	0.002333	0.00444	0	0.002181	0.002147	0.002258	0.005121	0.002574	0.010468	0.005121	0.014227	0.002595	0	0.004811	0	0	0.003956	0	0.283352	0.091048	0.097221	0.040061	0	0.002312	0.002199	0.002549	0	0.002014	0	0.002136	0	0.00779	0.011927	0.002412	0	0	0.004829	0.002589	0.002023	0	0	0.002119	0.124274	0.047324	0.007835	0.020643
Otu1750	0.002334	0.007512	0.004665	0	0.006107	0.023989	0	0.002258	0.002561	0.007722	0.002617	0.007681	0	0.002595	0.007345	0.007217	0.002005	0	0.001978	0	0.002342	0	0.002701	0.002671	0.014518	0.004624	0.004399	0	0.002292	0.002014	0	0.002136	0.00721	0.012984	0.007156	0.012058	0	0	0.004829	0	0	0	0	0.002119	0	0	0.002612	0
Otu1751	0	0.007512	0.004665	0	0.002036	0.002181	0.002147	0.004516	0.005121	0	0	0.005121	0.004742	0.002595	0.002448	0.004811	0.002005	0	0	0.003898	0.011709	0.007382	0.005401	0.010683	0	0	0	0.005098	0	0	0.002393	0	0.002403	0.010387	0.016698	0.009646	0.005623	0.005252	0.004829	0.005178	0.002023	0	0.004138	0.002119	0.011949	0.002491	0.033951	0.018349
Otu1752	0.004667	0.005008	0.011663	0.00222	0.002036	0.002181	0	0	0.012803	0.005148	0.007851	0.007681	0.007113	0.007784	0.012242	0	0	0	0.003956	0	0.009367	0.017225	0.024305	0	0.007259	0.004624	0.004399	0.007647	0	0	0.002393	0.002136	0.00721	0.010387	0.019084	0	0.002811	0.002626	0.007244	0.005178	0.002023	0	0	0	0.00239	0.004981	0.005223	0
Otu1753	0	0.005008	0	0.00222	0	0.002181	0.004294	0	0.002561	0.005148	0.002617	0	0	0.002595	0.007345	0.007217	0.014035	0.014501	0.001978	0.01559	0	0.007382	0	0.002671	0.004839	0	0	0	0.002292	0.006041	0.002393	0.008543	0.002403	0.005193	0.002385	0	0	0.007878	0	0.007768	0.008092	0.011643	0.018621	0.014836	0	0	0	0
Otu1754	0.007001	0.010017	0.006998	0.00222	0.004071	0.002181	0	0	0.005121	0.041186	0.023552	0.017923	0.002371	0.005189	0	0	0	0	0	0	0.004684	0.007382	0.029706	0.013354	0.014518	0.011559	0.013196	0.020392	0	0	0.007179	0	0.00721	0	0.002385	0.016881	0	0	0.007244	0	0	0	0.002069	0	0	0.002491	0.023505	0.004587
Otu1755	0.004667	0.002504	0.004665	0	0.004071	0	0.004294	0	0.017924	0.005148	0.026169	0.010242	0	0.002595	0	0	0	0	0	0	0	0.002461	0	0	0	0	0.002199	0.002549	0	0.002014	0.002393	0	0.01442	0.005193	0.023855	0.019293	0.002811	0	0	0	0	0	0	0	0	0	0.002612	0
Otu1756	0.014001	0.007512	0.002333	0	0.008142	0.006542	0.019324	0.009032	0.025606	0.020593	0.002617	0.017923	0.02134	0.031134	0.017139	0.024056	0	0.003625	0.003956	0.001949	0.063227	0.027068	0.008102	0.029378	0.007259	0	0	0.002549	0	0.012082	0.016752	0.006407	0.012017	0.00779	0.021469	0.028939	0.036547	0.031513	0.019317	0.010357	0.004046	0.005822	0.004138	0.006358	0.014339	0.032379	0.023505	0.006881
Otu1757	0.014001	0.010017	0.011663	0.00444	0.002036	0.002181	0.002147	0	0.028167	0.002574	0.015701	0.015363	0	0.002595	0	0	0	0	0	0	0.016392	0.014765	0	0	0.026616	0.006936	0	0.012745	0	0.002014	0	0	0.01442	0.031161	0.016698	0.009646	0	0	0	0.002589	0	0	0	0	0	0.007472	0	0
Otu1758	0.018668	0.010017	0.004665	0.00444	0	0.002181	0	0	0.007682	0.023167	0.010468	0.010242	0.004742	0.015567	0.01469	0.004811	0	0.00725	0.00989	0	0.014051	0.012304	0.010802	0.016024	0.00242	0.002312	0.002199	0.010196	0.002292	0.002014	0.002393	0.004271	0.009613	0.012984	0.019084	0.007235	0.002811	0.010504	0.014488	0.007768	0.002023	0.001941	0.002069	0.002119	0.019119	0.012454	0.020893	0.016055
Otu1759	0.004667	0	0.004665	0.006659	0.002036	0	0.01503	0.002258	0.010242	0.012871	0.013085	0.012802	0	0.002595	0	0.002406	0	0.001813	0.001978	0	0.011709	0.002461	0.005401	0.008012	0.004839	0.006936	0	0	0	0.008055	0.011965	0.002136	0.012017	0.010387	0.007156	0.007235	0	0.005252	0.007244	0	0	0	0	0.029672	0.00478	0.002491	0.002612	0.002294
Otu176	0.301022	0.393149	0.263594	0.197558	0.348085	0.385999	0.586151	0.243869	0.33032	0.543143	0.536467	0.576096	0.725566	0.469605	0.805524	0.33197	0.080202	0.110569	0.092964	0.081849	0.449617	0.846498	0.688649	0.814571	0.297619	0.251994	0.211142	0.321166	0.387366	0.4692	0.504942	0.354519	0.612848	0.42846	0.639313	0.450972	0.452616	0.569868	0.84269	0.346953	0.210399	0.126138	0.227588	0.15472	0.530555	0.547959	0.467485	0.153673
Otu1760	0.009334	0.002504	0.004665	0.00222	0.010178	0.008723	0.006441	0.004516	0.005121	0.007722	0.018318	0.010242	0	0.005189	0.004897	0.002406	0	0	0.003956	0	0.007025	0.007382	0.002701	0.002671	0	0.002312	0	0.015294	0.004584	0.004027	0.002393	0.004271	0.002403	0.010387	0.014313	0	0	0.002626	0.007244	0.007768	0	0	0	0	0.016729	0.004981	0.005223	0.004587
Otu1761	0.016335	0.010017	0.018662	0.006659	0.012213	0.010904	0.019324	0.01129	0.005121	0.028315	0.023552	0.028165	0.007113	0.036323	0	0.007217	0	0.001813	0.001978	0	0.009367	0.012304	0.021605	0.002671	0.00242	0.009247	0.004399	0.035685	0.004584	0.004027	0.004786	0.004271	0.009613	0.028564	0.021469	0.019293	0.014056	0.010504	0.012073	0.005178	0.004046	0	0	0.002119	0.00478	0.004981	0.005223	0.002294
Otu1762	0.002334	0	0.002333	0	0	0	0	0	0	0	0	0.005121	0	0	0	0	0	0	0	0	0.014051	0.007382	0.016204	0.002671	0.00242	0	0	0.002549	0	0	0	0	0.00721	0.002597	0	0.002412	0	0	0	0	0	0	0	0	0.00239	0.007472	0.005223	0.002294
Otu1763	0	0	0	0	0	0	0.002147	0	0.005121	0	0.020935	0.00256	0	0	0.002448	0	0	0	0	0	0	0.002461	0	0	0	0	0	0	0	0	0	0	0	0	0	0	0	0	0	0	0	0.001941	0.002069	0	0	0.007472	0	0
Otu1764	0.004667	0	0.011663	0.006659	0	0.002181	0.002147	0	0.005121	0.066928	0.007851	0.005121	0.014227	0.025945	0.017139	0.007217	0	0	0	0	0.007025	0.004922	0.013503	0.010683	0	0.004624	0.002199	0	0.004584	0.002014	0.007179	0.004271	0.002403	0.010387	0.004771	0.009646	0.011245	0.015757	0.038633	0.007768	0.002023	0.001941	0	0.012717	0.00956	0.004981	0.005223	0
Otu1765	0.007001	0	0.002333	0.00222	0	0.002181	0.008588	0.002258	0.010242	0.010297	0.010468	0.028165	0	0	0	0	0	0	0	0	0	0	0	0	0	0	0.002199	0.015294	0.006876	0.010069	0	0.004271	0.004807	0.002597	0.002385	0.016881	0	0	0	0	0	0	0	0	0	0	0	0
Otu1766	0.007001	0	0.006998	0	0.008142	0.006542	0.012882	0.006774	0.010242	0.005148	0.010468	0.007681	0.011856	0.005189	0.007345	0	0.00401	0.005438	0	0	0.002342	0.004922	0	0.005341	0.004839	0.002312	0.004399	0.010196	0.013753	0.006041	0.004786	0.006407	0	0.00779	0.009542	0.002412	0.005623	0.023635	0.014488	0.012946	0.004046	0.013584	0.014483	0.004239	0.00239	0.007472	0.018282	0
Otu1767	0.004667	0	0.006998	0.00222	0	0.002181	0	0.004516	0.007682	0.002574	0.005234	0.005121	0.004742	0.007784	0.022036	0.002406	0	0	0	0	0.004684	0.007382	0.032407	0.005341	0.009679	0	0.002199	0	0	0.002014	0.007179	0.002136	0	0.002597	0.002385	0.002412	0	0	0.009658	0.018124	0	0	0.002069	0	0.00478	0.004981	0	0
Otu1768	0	0	0	0	0	0	0	0	0	0.002574	0	0	0.002371	0	0	0.002406	0	0	0.003956	0	0	0	0.002701	0	0	0	0	0	0	0	0	0	0	0	0	0	0.008434	0.005252	0.002415	0.002589	0.002023	0.003881	0.008276	0.016956	0	0.004981	0.007835	0
Otu1769	0.018668	0.005008	0.020994	0.008879	0.030534	0.065424	0.047236	0.045161	0.023046	0	0.010468	0.010242	0.061649	0.005189	0.105281	0.086601	0.044111	0.048941	0.059339	0.072105	0.014051	0.007382	0.027006	0.032049	0.043554	0.020807	0.013196	0.04843	0.057303	0.056385	0.055041	0.04912	0.00721	0.01558	0.019084	0	0.002811	0.013131	0.060365	0.116514	0.0526	0.060158	0.06	0.048747	0.019119	0.027398	0.005223	0.02523
Otu177	0.102674	0.137727	0.062983	0.057714	0.150633	0.24861	0.146001	0.268708	0.399457	0.072076	0.052338	0.053769	0.208659	0.098591	0.105281	0.093818	0.088222	0.097881	0.128568	0.181237	0.074936	0.059058	0.129628	0.128195	0.041134	0.076292	0.076979	0.132545	0.199413	0.179222	0.157944	0.117461	0.139393	0.054531	0.076336	0.028939	0.208035	0.220594	0.111071	0.284812	0.269067	0.492907	0.651729	0.428129	0.114715	0.10212	0.159311	0.245418
Otu1770	0.002334	0	0	0	0	0	0	0	0	0.002574	0	0	0	0	0	0	0	0	0	0	0	0	0	0	0	0	0	0	0	0	0	0	0	0	0	0	0	0	0	0	0	0	0	0	0	0	0	0.016055
Otu1771	0	0	0	0	0	0	0	0	0.010242	0	0	0	0	0	0	0	0	0	0	0	0	0.002461	0.002701	0.002671	0	0	0	0	0.002292	0	0.002393	0	0	0	0	0	0	0	0	0	0	0	0.002069	0	0.00239	0.002491	0.002612	0.022936
Otu1772	0.042003	0.015025	0.046654	0.00444	0.010178	0.015266	0.010735	0.002258	0.030727	0.054057	0.036637	0.035846	0.002371	0.005189	0.009794	0.004811	0	0.001813	0.001978	0	0.011709	0.012304	0.016204	0.008012	0.041134	0.020807	0.008798	0.025489	0.002292	0	0.002393	0.004271	0.03605	0.057128	0.011927	0.024116	0.002811	0.007878	0.014488	0.010357	0	0.001941	0.004138	0.004239	0.00478	0.009963	0.013058	0
Otu1773	0.011668	0.002504	0.006998	0	0.002036	0.004362	0.008588	0.006774	0.015364	0.023167	0.007851	0.030725	0.002371	0.005189	0	0.012028	0	0	0.001978	0.001949	0.002342	0.002461	0.005401	0.002671	0	0.016183	0.004399	0.012745	0.002292	0.01611	0.004786	0.004271	0.038453	0.012984	0.011927	0.016881	0	0	0.002415	0.002589	0	0.001941	0.010345	0	0.00478	0.007472	0.020893	0.013762
Otu1774	0.002334	0	0	0	0	0	0	0	0	0.002574	0	0	0.002371	0.015567	0.009794	0.014433	0	0.001813	0	0.001949	0.004684	0.012304	0.016204	0.010683	0	0.004624	0	0	0	0	0	0	0.002403	0.005193	0	0.002412	0	0.007878	0.014488	0.023303	0.002023	0	0.002069	0.002119	0.00717	0.014944	0.013058	0.002294
Otu1775	0.002334	0.005008	0	0	0.002036	0	0.004294	0	0	0	0.007851	0.005121	0.011856	0	0	0.009622	0.00802	0.00725	0.013846	0.023385	0.004684	0.002461	0.005401	0.005341	0	0	0	0	0.009168	0.004027	0.004786	0.004271	0.004807	0	0	0	0.005623	0	0.002415	0	0.010115	0.013584	0.022759	0.004239	0.011949	0.004981	0.007835	0
Otu1776	0.007001	0.017529	0.002333	0.00222	0.002036	0.002181	0.002147	0.009032	0.005121	0.018019	0.007851	0.010242	0	0.007784	0.007345	0	0	0	0	0	0	0	0	0	0.00242	0.002312	0.004399	0	0.002292	0.002014	0.007179	0.006407	0.002403	0	0.002385	0.012058	0.011245	0	0.004829	0.002589	0	0	0	0.002119	0.00239	0	0	0
Otu1777	0.002334	0.005008	0.002333	0	0	0.004362	0.002147	0	0	0.007722	0	0.010242	0	0.007784	0	0	0	0	0	0	0.002342	0.012304	0.005401	0.005341	0.00242	0.004624	0.006598	0	0	0	0.002393	0	0.002403	0	0.004771	0	0	0.005252	0.007244	0.002589	0.004046	0	0.002069	0	0.031069	0.004981	0.005223	0.004587
Otu1778	0.004667	0	0	0.00222	0.006107	0.006542	0.008588	0.004516	0.002561	0.007722	0.002617	0.007681	0.004742	0	0.01469	0.012028	0	0.003625	0	0	0	0.009843	0.027006	0.008012	0.00242	0	0.002199	0.002549	0	0.002014	0.002393	0.008543	0	0	0.002385	0	0	0.005252	0.002415	0.005178	0.002023	0.003881	0.002069	0.004239	0.00717	0.004981	0.005223	0.002294
Otu1779	0.002334	0	0	0	0.002036	0	0.002147	0	0	0	0	0	0	0.002595	0	0	0	0	0	0	0	0.014765	0.008102	0.005341	0	0	0.004399	0	0	0	0	0	0	0	0	0	0.002811	0.002626	0	0	0	0	0.002069	0	0.00717	0.019926	0.002612	0
Otu178	0.210015	0.245405	0.165621	0.168701	0.232056	0.327118	0.534622	0.151289	0.217653	0.190486	0.230288	0.327735	0.393607	0.311341	0.310947	0.339187	0.074187	0.094256	0.132524	0.074054	0.234176	0.167331	0.27546	0.288438	0.183895	0.152584	0.118767	0.211562	0.238379	0.237621	0.416397	0.230651	0.348482	0.267463	0.26479	0.342449	0.157432	0.259986	0.345286	0.308115	0.076876	0.110613	0.088966	0.118689	0.382382	0.281452	0.25333	0.321108
Otu1780	0.002334	0	0	0	0	0	0	0	0	0.002574	0.002617	0.00256	0.014227	0.010378	0.009794	0	0.002005	0.010876	0.007912	0.001949	0.007025	0.012304	0	0.010683	0.004839	0	0	0	0	0.002014	0	0	0.002403	0.005193	0	0.002412	0.019679	0.015757	0.012073	0.020714	0	0.009703	0.002069	0.010597	0.011949	0.017435	0.026116	0.027524
Otu1781	0	0.002504	0.004665	0	0	0	0	0	0.005121	0	0.010468	0.00256	0	0	0	0	0	0	0	0	0	0	0	0	0	0.002312	0	0.002549	0	0	0	0	0.012017	0.005193	0.007156	0.024116	0	0	0.002415	0	0	0.001941	0	0	0	0.007472	0.002612	0
Otu1782	0.002334	0.002504	0.002333	0.006659	0	0.002181	0.008588	0.004516	0.015364	0	0.005234	0.005121	0.004742	0.005189	0.004897	0.007217	0	0.005438	0.003956	0.003898	0.004684	0	0.002701	0.005341	0.007259	0.004624	0	0	0.002292	0.004027	0.004786	0.002136	0.002403	0.00779	0.007156	0.007235	0.005623	0.002626	0.009658	0.007768	0.002023	0.003881	0.014483	0.006358	0.00478	0	0.002612	0.011468
Otu1783	0.016335	0	0.002333	0.00444	0.004071	0.015266	0.002147	0.002258	0.010242	0.010297	0.005234	0.005121	0	0	0.002448	0	0	0	0	0	0	0	0.002701	0	0	0.002312	0	0	0.002292	0.004027	0.002393	0.008543	0	0.005193	0.007156	0.002412	0	0	0	0	0	0	0	0	0	0	0.002612	0
Otu1784	0.002334	0.015025	0.002333	0.00222	0.012213	0.021808	0.004294	0	0.012803	0.023167	0.007851	0.007681	0.004742	0.010378	0.007345	0	0.002005	0	0	0	0.007025	0.004922	0.018904	0.005341	0.009679	0.011559	0.006598	0.020392	0.009168	0.002014	0.009572	0.004271	0.01442	0.023371	0.023855	0.012058	0.002811	0	0.004829	0.007768	0	0	0	0	0	0.009963	0.002612	0.004587
Otu1785	0.007001	0.012521	0.006998	0	0.002036	0.010904	0	0	0.005121	0.005148	0.007851	0.012802	0	0	0.002448	0	0	0	0	0	0	0	0.002701	0	0.016938	0.009247	0	0.002549	0.002292	0.006041	0	0	0.019227	0.018177	0.007156	0.019293	0	0	0	0	0	0	0	0	0	0	0	0
Otu1786	0.002334	0	0	0	0	0.002181	0	0	0.005121	0.002574	0	0.005121	0	0	0	0	0	0	0.001978	0	0	0.007382	0.005401	0	0	0	0	0.002549	0	0	0	0.004271	0.002403	0.002597	0.023855	0.002412	0	0	0	0.002589	0	0	0	0	0	0	0	0
Otu1787	0.007001	0.002504	0.002333	0	0.002036	0.002181	0.002147	0.002258	0.005121	0.007722	0.007851	0.005121	0	0.002595	0	0	0	0	0	0	0.007025	0	0.005401	0.002671	0	0.002312	0.002199	0.007647	0.002292	0	0.002393	0.002136	0.019227	0.010387	0.011927	0.004823	0	0	0	0	0	0	0	0	0	0	0	0
Otu1788	0.004667	0.010017	0.002333	0.00444	0.006107	0.010904	0	0.002258	0.017924	0.023167	0.013085	0.00256	0	0.002595	0	0	0	0.001813	0	0	0.002342	0	0	0.005341	0.019357	0.013871	0.002199	0.010196	0.002292	0.002014	0.007179	0.004271	0.026437	0.018177	0.011927	0.028939	0	0	0	0.005178	0	0.001941	0	0	0	0.002491	0.002612	0
Otu1789	0.002334	0.002504	0.002333	0.00222	0.006107	0	0.008588	0.006774	0	0	0	0.020483	0.004742	0.012973	0.004897	0	0	0.009063	0.001978	0.009744	0.009367	0.004922	0.037808	0.040061	0	0	0	0.005098	0	0	0.011965	0.01495	0.002403	0	0.004771	0	0.028113	0.010504	0.045877	0.010357	0.008092	0.007762	0.010345	0.010597	0.011949	0.009963	0.023505	0.011468
Otu179	0.053671	0.060099	0.058317	0.031077	0.032569	0.071966	0.027912	0.015806	0.061455	0.090095	0.065423	0.102417	0.094845	0.191993	0.095488	0.062545	0.006015	0.014501	0.001978	0	0.379364	0.243614	0.248454	0.082793	0.043554	0.030054	0.043988	0.063723	0.006876	0.020137	0.035896	0.01495	0.062486	0.096079	0.188454	0.069937	0.10964	0.115549	0.156948	0.100979	0.020231	0.001941	0.018621	0.012717	0.076476	0.129518	0.117524	0.02523
Otu1790	0.021002	0.022537	0.002333	0.015538	0.002036	0.006542	0.01503	0.006774	0.012803	0.012871	0.018318	0.007681	0.009485	0.015567	0.002448	0.002406	0	0	0.005934	0	0.014051	0.012304	0.008102	0.016024	0.016938	0.009247	0.004399	0.005098	0.006876	0.008055	0.009572	0.002136	0.016823	0.005193	0.019084	0.026528	0.016868	0.021009	0.012073	0	0.004046	0	0.004138	0.002119	0.026289	0.019926	0.01567	0.022936
Otu1791	0.004667	0	0.002333	0.008879	0	0	0.002147	0	0.020485	0.002574	0.002617	0.007681	0	0	0	0	0	0	0	0	0.002342	0	0.002701	0.002671	0	0	0	0	0	0	0.002393	0.002136	0	0	0.028626	0	0	0	0	0	0	0	0	0	0.00239	0	0	0.004587
Otu1792	0	0	0	0	0	0	0	0	0.005121	0.005148	0.005234	0.005121	0	0.002595	0	0	0	0	0	0	0.028101	0	0	0	0	0.002312	0	0	0	0	0.002393	0.004271	0.009613	0	0.002385	0.004823	0	0	0	0	0	0	0	0	0.00478	0.002491	0	0
Otu1793	0.002334	0.002504	0	0.00222	0.006107	0.004362	0.008588	0.002258	0.002561	0.007722	0.007851	0	0	0	0	0.004811	0	0	0	0	0	0	0	0	0.00242	0.002312	0.002199	0.005098	0.002292	0.002014	0.002393	0.004271	0.004807	0.002597	0.004771	0.019293	0.002811	0.002626	0.004829	0	0	0.001941	0	0.002119	0	0.004981	0.005223	0.002294
Otu1794	0.004667	0.005008	0.002333	0	0.004071	0.002181	0.002147	0	0.002561	0	0.002617	0.007681	0	0	0	0	0	0	0	0	0	0	0	0	0	0.004624	0	0	0.020629	0	0	0.006407	0.002403	0	0.002385	0	0	0	0	0	0	0	0	0.002119	0	0	0	0.020643
Otu1795	0	0	0	0	0	0	0	0	0	0.002574	0	0	0	0.010378	0.002448	0	0.002005	0.005438	0	0	0.002342	0	0	0.005341	0	0	0	0	0	0.002014	0	0	0	0	0	0	0.011245	0.021009	0.012073	0	0.002023	0.005822	0.002069	0.004239	0.019119	0.004981	0.002612	0.02523
Otu1796	0.002334	0.005008	0.004665	0	0.002036	0	0	0.002258	0.002561	0	0	0.00256	0.004742	0.020756	0.017139	0.004811	0.002005	0.014501	0.007912	0.011693	0.002342	0.007382	0.005401	0.002671	0.00242	0	0.002199	0	0	0.004027	0	0	0.004807	0	0	0	0.011245	0.013131	0.043463	0.018124	0.016185	0.011643	0.024828	0.019075	0.00478	0.002491	0	0.002294
Otu1797	0.007001	0.007512	0.009331	0.017758	0.004071	0.019627	0.006441	0.009032	0.010242	0.005148	0.007851	0.005121	0.002371	0	0	0.002406	0	0	0	0	0	0	0	0	0	0.002312	0.006598	0.005098	0.013753	0.008055	0.021538	0.010678	0.00721	0.020774	0.009542	0.007235	0.002811	0	0	0.002589	0	0.001941	0	0	0.00239	0	0	0
Otu1798	0.011668	0.002504	0	0	0.006107	0.002181	0.002147	0	0.002561	0.005148	0.005234	0.007681	0.004742	0	0.01469	0.004811	0.00401	0.001813	0.003956	0	0.011709	0.002461	0.024305	0.008012	0	0.002312	0	0	0	0	0.004786	0.004271	0.002403	0.005193	0.009542	0	0.005623	0.002626	0.002415	0.005178	0	0.001941	0.002069	0.002119	0.014339	0.004981	0.010447	0.006881
Otu1799	0.018668	0.027545	0.009331	0.015538	0.008142	0.008723	0.017177	0.02258	0.007682	0.020593	0.018318	0.010242	0.002371	0	0.004897	0	0.002005	0	0	0.001949	0.002342	0	0.002701	0.016024	0.024197	0.016183	0.010997	0.017843	0.029797	0.006041	0.023931	0.023492	0.02884	0.01558	0.016698	0.01447	0.002811	0	0	0.002589	0	0	0	0	0.011949	0.007472	0.018282	0.002294
Otu18	0.007001	0.002504	0.004665	0.008879	0	0.002181	0.002147	0	0.046091	0.023167	0.088975	0.00256	0.004742	0	0.019587	0.007217	0	0.001813	0	0	0.004684	0	0.002701	0.03739	0.00242	0.002312	0	0.002549	0.018337	0	0.002393	0.002136	0	0.010387	0	0.002412	0.002811	0.013131	0.002415	0.005178	0	0	0	0.002119	0.148173	0.022416	0.049621	2.45189
Otu180	0.032669	0.020033	0.046654	0.026637	0.079388	0.172282	0.178207	0.171612	0.04097	0.033464	0.03402	0.020483	0.087732	0.062268	0.164043	0.134713	0.164414	0.157697	0.13648	0.249445	0.035126	0.051676	0.070215	0.050744	0.036295	0.027742	0.024193	0.033136	0.247547	0.364486	0.150765	0.138818	0.024033	0.051935	0.023855	0.019293	0.061848	0.089288	0.127973	0.09839	0.145661	0.351245	0.120001	0.142003	0.059747	0.059777	0.023505	0.029817
Otu1800	0	0	0	0	0	0	0	0	0	0	0	0	0.009485	0.007784	0.002448	0.009622	0.00401	0.001813	0	0	0.002342	0.004922	0.005401	0.002671	0	0	0	0	0	0	0	0	0	0	0	0	0.002811	0.005252	0	0.002589	0.008092	0.011643	0.002069	0.004239	0	0.007472	0.002612	0.006881
Otu1801	0.004667	0.015025	0.004665	0	0.002036	0.006542	0.004294	0.002258	0.007682	0.012871	0.010468	0.007681	0.002371	0.005189	0.004897	0	0	0.003625	0	0.001949	0	0	0.002701	0.002671	0.019357	0.009247	0.008798	0.005098	0.002292	0.002014	0.007179	0.002136	0.016823	0.012984	0.007156	0.016881	0	0.002626	0.004829	0.002589	0	0	0	0.004239	0	0.004981	0	0.002294
Otu1802	0	0	0.006998	0	0	0	0.012882	0	0	0.002574	0	0.00256	0	0	0	0.002406	0	0	0	0	0	0	0	0	0	0	0	0	0	0	0	0	0	0	0.002385	0.002412	0	0	0	0	0	0	0	0	0	0	0	0
Otu1803	0	0.002504	0	0	0.002036	0	0	0	0	0.007722	0	0.00256	0	0	0	0	0	0	0	0	0.004684	0.007382	0.008102	0.005341	0	0	0.002199	0	0	0	0	0	0	0	0.004771	0.002412	0	0.002626	0.004829	0.002589	0	0	0	0	0.00956	0.019926	0.018282	0
Otu1804	0.021002	0.002504	0.009331	0.006659	0.002036	0.010904	0.004294	0	0.035849	0.002574	0.015701	0.015363	0.002371	0	0.004897	0	0	0	0	0	0.004684	0.002461	0.008102	0.005341	0.014518	0.009247	0.004399	0.010196	0.004584	0.002014	0.004786	0	0.00721	0.049338	0.035782	0	0	0	0.002415	0	0	0	0	0	0.00239	0.002491	0	0.002294
Otu1805	0.002334	0	0.002333	0	0.004071	0	0.002147	0	0.015364	0.020593	0.010468	0.007681	0	0	0	0	0	0	0	0	0.030443	0.002461	0.005401	0	0.007259	0	0	0.005098	0	0.002014	0	0	0.01442	0.00779	0.007156	0.016881	0	0.002626	0	0.005178	0	0	0	0	0	0.004981	0.002612	0.004587
Otu1806	0.014001	0	0	0	0	0	0	0	0	0.005148	0	0	0	0	0	0	0	0	0	0	0	0.002461	0	0	0	0	0	0	0	0	0	0	0	0	0	0	0	0	0	0	0	0	0	0	0	0	0	0
Otu1807	0.002334	0	0	0	0	0	0.002147	0.002258	0	0.005148	0	0.00256	0	0.010378	0	0	0	0	0	0	0	0.002461	0	0.002671	0	0	0	0	0	0	0	0	0	0	0	0.024116	0.002811	0.002626	0	0.002589	0	0	0	0	0.00478	0	0	0
Otu1808	0.002334	0.002504	0	0.00222	0	0	0	0	0.007682	0	0	0.005121	0	0	0.002448	0	0	0	0	0	0.007025	0.004922	0	0.002671	0	0.004624	0	0.002549	0	0	0	0	0.002403	0.002597	0	0	0	0.002626	0	0.005178	0	0.001941	0	0	0.00478	0.002491	0.013058	0.013762
Otu1809	0.007001	0.002504	0.002333	0	0	0	0	0	0.002561	0.007722	0.007851	0.005121	0.007113	0.015567	0.009794	0.007217	0	0	0.001978	0	0.011709	0.022147	0.005401	0.008012	0.004839	0.002312	0.002199	0	0.002292	0.002014	0	0.002136	0.004807	0.00779	0.009542	0.012058	0.005623	0.010504	0.007244	0.005178	0	0.003881	0.008276	0.002119	0.026289	0.019926	0.002612	0.011468
Otu181	0.156345	0.052587	0.072313	0.046615	0.038676	0.061062	0.081589	0.07	0.151077	0.126133	0.136079	0.271405	0.109072	0.054485	0.0759	0.141929	0.00802	0.016314	0.023736	0.033129	0.222467	0.511836	0.216047	0.170926	0.055652	0.087851	0.052786	0.09686	0.064179	0.066453	0.033503	0.102512	0.074503	0.176578	0.078721	0.130227	0.04498	0.099793	0.048292	0.183833	0.010115	0.017465	0.02069	0.016956	0.920106	0.560412	0.331679	0.167435
Otu1810	0.021002	0.017529	0.032658	0.00222	0.004071	0	0	0	0.002561	0	0	0.005121	0.002371	0.002595	0	0	0	0	0	0	0	0	0.002701	0	0.016938	0.002312	0.010997	0.012745	0	0	0.002393	0	0.002403	0	0	0.004823	0	0	0	0	0	0	0.002069	0.002119	0	0.002491	0.005223	0
Otu1811	0.002334	0	0.002333	0	0.004071	0	0	0	0.005121	0.010297	0.020935	0.005121	0	0.002595	0	0	0	0	0	0	0	0	0.002701	0	0.007259	0	0	0.005098	0	0	0	0	0.009613	0.018177	0.004771	0.004823	0	0	0	0.002589	0	0	0	0	0.00239	0	0	0
Otu1812	0	0	0	0	0	0	0	0	0	0.002574	0	0	0.002371	0.007784	0.007345	0.009622	0.00802	0.019939	0.007912	0.007795	0.002342	0.009843	0.002701	0.005341	0	0	0	0	0	0	0	0	0	0	0	0	0.011245	0.007878	0.002415	0.020714	0.004046	0.003881	0.004138	0.008478	0.00717	0.007472	0.005223	0.002294
Otu1813	0.011668	0.010017	0.011663	0.00222	0.002036	0.004362	0.008588	0.002258	0.017924	0.010297	0.010468	0.00256	0	0.005189	0.002448	0.002406	0.002005	0	0	0	0	0.004922	0	0	0.007259	0.006936	0.004399	0.002549	0	0.002014	0	0.002136	0.016823	0.018177	0.007156	0.007235	0.005623	0	0.002415	0.002589	0	0	0	0.002119	0	0	0.002612	0
Otu1814	0.002334	0	0.002333	0	0.006107	0.010904	0	0	0.002561	0.007722	0	0.007681	0.002371	0.005189	0.002448	0.002406	0	0	0	0	0.004684	0.004922	0.008102	0.002671	0.019357	0	0	0	0.004584	0.004027	0.004786	0.002136	0.02884	0.010387	0.007156	0.009646	0	0.005252	0.007244	0.002589	0	0	0.006207	0	0.00239	0.009963	0.002612	0.002294
Otu1815	0.009334	0.010017	0.016329	0	0.006107	0.019627	0.017177	0.01129	0.012803	0.015445	0.028786	0.020483	0.007113	0.002595	0	0.002406	0	0	0.001978	0	0	0.002461	0.002701	0.002671	0.031456	0.013871	0.008798	0.002549	0.006876	0.008055	0.007179	0.006407	0.009613	0.044144	0.011927	0.01447	0	0	0	0.002589	0	0	0.002069	0	0	0	0	0
Otu1816	0.023335	0.005008	0.020994	0.008879	0.008142	0.017446	0.006441	0.01129	0.017924	0.007722	0.028786	0.012802	0.004742	0.015567	0.04652	0.026461	0	0.001813	0.003956	0.001949	0.03981	0.014765	0.040509	0.032049	0.012098	0.002312	0.008798	0.010196	0.011461	0.004027	0	0.002136	0.002403	0.020774	0.023855	0.009646	0.014056	0.018383	0.012073	0.018124	0.002023	0.003881	0.002069	0	0.033458	0.027398	0.002612	0.018349
Otu1817	0.007001	0	0	0	0	0.002181	0.002147	0	0.002561	0.002574	0.007851	0.00256	0.007113	0.015567	0.012242	0.002406	0	0.009063	0.001978	0.003898	0.011709	0.009843	0.005401	0.013354	0.00242	0.006936	0.002199	0	0	0.002014	0	0	0	0.018177	0.009542	0.009646	0.019679	0.036766	0.004829	0.007768	0.004046	0.005822	0.010345	0	0.019119	0.027398	0.010447	0
Otu1818	0.007001	0.002504	0	0	0.002036	0.006542	0.002147	0.002258	0.005121	0.002574	0	0.005121	0.002371	0	0	0	0	0.001813	0.005934	0.001949	0.007025	0.002461	0	0.008012	0.00242	0.002312	0.002199	0	0.006876	0.012082	0	0.012814	0	0.005193	0.004771	0.004823	0.002811	0	0.002415	0.002589	0.002023	0.001941	0.004138	0	0.00478	0.004981	0.002612	0
Otu1819	0	0	0	0	0	0	0	0	0	0	0	0	0.002371	0	0	0	0.014035	0.012688	0.001978	0.005846	0	0	0	0.005341	0	0	0	0	0	0	0	0.002136	0	0	0	0	0.005623	0	0	0	0.010115	0.013584	0.008276	0	0	0.004981	0	0
Otu182	0.004667	0.045074	0.02566	0.006659	0.107886	0.069785	0.040794	0.020322	0.038409	0.069502	0.044487	0.033286	0.056907	0.093402	0.051416	0.02165	0.00401	0	0.003956	0.009744	0.056202	0.273143	0.070215	0.032049	0.033875	0.025431	0.019795	0.04843	0.011461	0.042288	0.026324	0.051256	0.040857	0.044144	0.031011	0.079583	0.08715	0.028887	0.074852	0.018124	0.014161	0.005822	0.002069	0.010597	0.064527	0.054796	0.070514	0.011468
Otu1820	0.002334	0.002504	0.009331	0.00222	0	0	0	0	0.002561	0.007722	0.007851	0.00256	0	0	0	0	0	0	0	0	0.021076	0.041833	0.002701	0.002671	0.031456	0.011559	0.006598	0.020392	0	0	0	0	0.00721	0.012984	0	0	0	0	0	0	0	0	0	0	0.00956	0.004981	0.007835	0.002294
Otu1821	0	0	0	0	0	0	0	0	0	0	0	0.005121	0.002371	0.010378	0	0	0	0.001813	0	0	0.004684	0.029529	0	0.002671	0	0	0	0	0.002292	0	0	0	0	0	0	0.002412	0	0	0	0.005178	0.002023	0	0	0	0.00478	0.002491	0.002612	0.002294
Otu1822	0.007001	0	0	0.00222	0.006107	0.008723	0.01503	0.006774	0.002561	0.010297	0.005234	0.005121	0.011856	0.015567	0.029381	0.004811	0.00802	0.012688	0.027692	0.019488	0.009367	0.007382	0.021605	0.018695	0	0.002312	0.002199	0.002549	0.002292	0.006041	0.011965	0.002136	0.00721	0	0.007156	0.007235	0.011245	0.015757	0.033804	0.018124	0.006069	0.003881	0.014483	0.033911	0.00717	0.004981	0.007835	0.006881
Otu1823	0.002334	0.002504	0.004665	0	0.004071	0.004362	0	0.002258	0.005121	0	0.018318	0.010242	0.004742	0.002595	0.002448	0.002406	0	0.003625	0.001978	0.001949	0.021076	0.022147	0.016204	0.010683	0	0.006936	0	0.005098	0.002292	0	0	0	0.004807	0.010387	0.004771	0.002412	0.002811	0	0.016902	0.005178	0.002023	0	0.002069	0	0.00239	0.014944	0.002612	0.022936
Otu1824	0	0.002504	0	0	0.002036	0.006542	0	0.002258	0.002561	0.005148	0.005234	0	0	0	0	0	0.002005	0.018126	0.003956	0.011693	0	0	0	0	0.00242	0.002312	0	0	0.002292	0.004027	0	0	0.004807	0	0	0.002412	0.005623	0	0	0.005178	0.006069	0.003881	0	0.002119	0	0	0.002612	0.004587
Otu1825	0.009334	0.007512	0.016329	0.00222	0.002036	0.010904	0.006441	0.002258	0.017924	0.007722	0.018318	0.023044	0.004742	0.018162	0.031829	0.004811	0	0.00725	0.003956	0	0.007025	0.007382	0.008102	0.005341	0.021777	0.002312	0.008798	0.020392	0	0.002014	0	0.004271	0.009613	0.012984	0.007156	0.007235	0.002811	0.002626	0.012073	0.002589	0.006069	0	0.008276	0.004239	0	0.002491	0.010447	0
Otu1826	0.002334	0.010017	0	0	0.002036	0.004362	0	0.002258	0	0.002574	0.002617	0	0.028454	0.010378	0.041623	0.024056	0.018045	0.016314	0.01978	0.019488	0.004684	0.004922	0.005401	0.010683	0	0	0.008798	0.002549	0.002292	0.002014	0.004786	0.008543	0.002403	0	0.002385	0.002412	0.016868	0.028887	0.043463	0.025892	0.010115	0.050455	0.049656	0.052986	0.00478	0.004981	0.007835	0.002294
Otu1827	0.016335	0.002504	0.013996	0.006659	0.002036	0.002181	0.002147	0.002258	0	0	0.005234	0.015363	0	0	0	0	0	0	0	0	0	0	0.002701	0	0.016938	0.006936	0.002199	0.005098	0	0	0.002393	0.002136	0.002403	0.020774	0.002385	0.012058	0	0	0	0.002589	0	0	0	0	0	0	0	0
Otu1828	0	0	0	0	0	0	0	0	0	0.002574	0	0	0	0	0	0	0	0	0	0	0	0	0	0	0	0	0	0	0	0	0	0.002136	0	0	0	0.002412	0	0	0	0	0	0	0	0	0	0	0.002612	0.018349
Otu1829	0.002334	0.002504	0.004665	0.00222	0.002036	0.002181	0	0	0	0	0	0.007681	0.002371	0.007784	0.004897	0.004811	0	0	0	0	0.002342	0.007382	0.013503	0.008012	0.00242	0	0	0	0	0	0	0	0.002403	0.00779	0.002385	0.007235	0.002811	0.005252	0	0.012946	0.002023	0	0.002069	0.004239	0.016729	0.009963	0	0.004587
Otu183	0	0.047579	0.018662	0.417314	0	0.004362	0.004294	0.009032	0.035849	0.005148	0	0	0	0.005189	0	0	0.010025	0.001813	0.001978	0	0	0	0	0	0.041134	0.175702	0.068181	0.043332	0.029797	0	0.002393	0.057663	0.002403	0	0	0.036174	0	0.002626	0	0.002589	0.006069	0	0	0.317918	0.00478	0.002491	0	0
Otu1830	0.011668	0.005008	0.002333	0.00444	0.004071	0	0.008588	0	0.007682	0.020593	0.010468	0.007681	0.016598	0.023351	0.004897	0.014433	0.002005	0	0.005934	0.005846	0.002342	0.019686	0.024305	0.024037	0.004839	0.004624	0.008798	0.010196	0	0.012082	0.002393	0.002136	0.009613	0.005193	0.004771	0.012058	0.025302	0.026261	0.004829	0.015535	0	0.005822	0.004138	0.004239	0.033458	0.019926	0.03134	0.016055
Otu1831	0.037336	0.007512	0.013996	0.008879	0.006107	0.006542	0	0.002258	0.030727	0.023167	0.031403	0.015363	0.002371	0	0.002448	0	0	0.001813	0	0	0.016392	0.009843	0.005401	0	0.012098	0.020807	0.006598	0.025489	0.006876	0.002014	0.002393	0.004271	0.019227	0.023371	0.007156	0.016881	0.002811	0	0	0	0	0	0	0	0.00717	0.009963	0.005223	0
Otu1832	0.002334	0	0	0	0.002036	0	0	0	0.002561	0	0	0.00256	0	0.002595	0	0.009622	0	0	0	0	0.014051	0.017225	0.029706	0.032049	0	0	0	0.002549	0	0	0	0	0	0	0.002385	0	0.002811	0.005252	0.014488	0.010357	0	0	0.004138	0.006358	0.011949	0.042342	0.049621	0.018349
Otu1833	0	0.010017	0	0	0	0	0	0	0	0	0	0.00256	0.004742	0	0.007345	0.004811	0.010025	0.019939	0.003956	0.013642	0.021076	0.029529	0.010802	0.034719	0.00242	0	0.002199	0.012745	0	0	0.002393	0	0.002403	0.00779	0.021469	0	0.011245	0.010504	0.002415	0.038838	0.002023	0.005822	0.026897	0.002119	0.033458	0.022416	0.036563	0
Otu1834	0.002334	0	0.002333	0	0.002036	0.002181	0	0.004516	0.046091	0	0	0.00256	0	0	0.002448	0	0	0	0	0	0.002342	0	0	0	0	0	0.002199	0	0.006876	0.002014	0	0.002136	0.002403	0.002597	0.007156	0	0	0.002626	0	0.005178	0	0	0	0	0.00239	0	0.002612	0.011468
Otu1835	0	0	0	0	0	0	0	0.002258	0	0.002574	0	0	0	0	0	0	0	0	0	0	0.002342	0.004922	0.002701	0.002671	0	0	0	0	0	0	0	0	0	0	0.002385	0	0.002811	0	0	0	0	0	0	0	0.023899	0.004981	0.002612	0.006881
Otu1836	0	0	0	0	0	0	0	0	0.002561	0	0	0	0	0	0	0	0	0	0	0	0	0	0	0	0	0	0	0	0	0	0	0	0	0	0	0	0	0	0	0	0	0	0	0	0	0	0.020893	0.013762
Otu1837	0	0.002504	0	0	0.002036	0	0	0.004516	0	0.002574	0.005234	0.00256	0.016598	0.025945	0	0.004811	0	0	0	0	0.007025	0.009843	0.005401	0.005341	0	0.002312	0	0	0	0.002014	0	0	0.002403	0.002597	0.002385	0.009646	0.039358	0.018383	0.033804	0.005178	0.002023	0	0.004138	0.004239	0.014339	0.017435	0.052233	0.006881
Otu1838	0.009334	0.002504	0.009331	0	0.012213	0	0.010735	0.015806	0.007682	0.007722	0.010468	0.023044	0.004742	0.010378	0	0.007217	0	0.003625	0	0.003898	0.007025	0	0.018904	0.002671	0.004839	0	0	0.005098	0.011461	0.004027	0.021538	0.004271	0.00721	0.031161	0.014313	0.016881	0	0	0.012073	0.005178	0.004046	0	0.010345	0.006358	0.00239	0.009963	0	0.002294
Otu1839	0.004667	0.002504	0.006998	0.011099	0.004071	0.021808	0.006441	0.004516	0	0.002574	0.007851	0.010242	0.02134	0.007784	0.029381	0.016839	0.01604	0.036252	0.025714	0.023385	0.009367	0.007382	0.010802	0.002671	0.007259	0.004624	0.002199	0.005098	0.016045	0.014096	0.016752	0.023492	0	0.01558	0.009542	0.002412	0	0.005252	0.014488	0.015535	0.034392	0.071801	0.049656	0.025433	0.00478	0.019926	0.010447	0.004587
Otu184	0.322024	0.270446	0.237934	0.228635	0.126206	0.257333	0.223296	0.207741	0.16644	0.226524	0.222437	0.371262	0.81804	0.669382	1.09933	0.574934	0.425071	0.280955	0.543941	0.539814	0.395757	0.396181	0.764266	0.429987	0.399245	0.261241	0.244133	0.3594	0.302558	0.308101	0.272812	0.155903	0.300416	0.267463	0.341126	0.168813	0.829327	0.672287	0.830617	1.31272	0.540158	0.413343	0.660005	0.485355	0.325024	0.338738	0.407417	0.245418
Otu1840	0.009334	0.002504	0.011663	0.006659	0.008142	0.006542	0	0	0.023046	0.012871	0.039254	0.012802	0	0	0	0	0	0	0	0	0	0	0	0	0.019357	0.011559	0.008798	0.012745	0	0.008055	0	0.002136	0.016823	0.00779	0	0.007235	0	0	0	0	0	0	0	0	0	0	0	0
Otu1841	0	0	0.002333	0	0	0	0	0	0	0	0	0	0.002371	0.010378	0.004897	0	0	0	0	0	0	0	0	0.005341	0	0	0	0	0	0	0	0	0	0	0.002385	0	0.005623	0.005252	0.007244	0	0.002023	0.001941	0	0.002119	0.014339	0.007472	0.005223	0.004587
Otu1842	0	0.007512	0.004665	0	0.010178	0.002181	0.002147	0	0.002561	0.002574	0.015701	0.012802	0.004742	0	0	0	0.006015	0.009063	0.001978	0.009744	0.002342	0.009843	0.008102	0.018695	0.00242	0.002312	0.004399	0.002549	0	0.002014	0.009572	0.004271	0.00721	0.005193	0.011927	0.004823	0.002811	0.002626	0.012073	0.005178	0	0	0	0.002119	0.00239	0.004981	0.007835	0.002294
Otu1843	0.002334	0.005008	0.002333	0.008879	0.01832	0.006542	0.032206	0.013548	0.028167	0.007722	0.013085	0.025604	0	0	0	0	0	0	0	0	0	0	0	0	0.004839	0.002312	0	0	0.006876	0.012082	0.011965	0.008543	0.01442	0.010387	0.007156	0.019293	0	0	0	0	0	0	0	0	0	0	0	0
Otu1844	0.002334	0.007512	0.006998	0.00222	0.002036	0.010904	0	0	0.005121	0.007722	0.018318	0	0	0	0.002448	0	0.002005	0	0	0	0	0	0.008102	0	0.007259	0	0	0.005098	0	0	0.002393	0.002136	0.00721	0.010387	0.004771	0.007235	0.005623	0.002626	0.002415	0.002589	0	0	0	0	0.00478	0.002491	0	0
Otu1845	0.023335	0.007512	0.011663	0.00222	0.004071	0.008723	0.006441	0.002258	0.012803	0.023167	0.013085	0.007681	0.009485	0.018162	0.01469	0.002406	0	0	0	0	0.011709	0.017225	0.016204	0.005341	0.012098	0.002312	0.006598	0.010196	0.002292	0.004027	0.019145	0	0.012017	0.018177	0.009542	0.009646	0.005623	0.010504	0.021731	0.002589	0	0	0	0	0.011949	0.009963	0.010447	0.004587
Otu1846	0	0.002504	0	0	0	0	0	0	0.005121	0.007722	0.002617	0.00256	0	0	0	0	0	0	0	0	0	0	0	0	0.021777	0	0.002199	0	0	0	0	0	0.004807	0.002597	0.004771	0.002412	0	0	0	0	0	0	0	0	0	0	0	0
Otu1847	0	0	0.002333	0.00444	0	0	0.002147	0.002258	0.005121	0	0.002617	0.00256	0.004742	0	0	0.002406	0	0	0.001978	0.001949	0	0.007382	0	0.010683	0.00242	0	0	0.002549	0.016045	0.006041	0.002393	0.004271	0.012017	0.002597	0	0.002412	0.002811	0.002626	0.004829	0	0.002023	0	0.002069	0	0	0.004981	0	0.002294
Otu1848	0.028002	0	0.006998	0.008879	0.002036	0.006542	0.004294	0.004516	0.010242	0.012871	0.020935	0.020483	0.004742	0.007784	0.007345	0.002406	0.00401	0	0	0	0.002342	0.007382	0.016204	0.008012	0.016938	0.011559	0.004399	0.010196	0.004584	0.002014	0	0	0.002403	0.012984	0.021469	0	0	0.002626	0.007244	0	0	0.001941	0.002069	0.004239	0.00478	0.004981	0	0.002294
Otu1849	0	0	0	0	0.002036	0	0	0	0	0	0.007851	0	0	0	0	0	0	0	0	0	0	0.002461	0.002701	0.002671	0	0	0	0	0	0	0	0	0	0	0	0	0	0	0	0	0	0	0.002069	0	0	0	0	0.036698
Otu185	0.04667	0.070116	0.037323	0.026637	0.089566	0.065424	0.12453	0.119677	0.007682	0.015445	0.018318	0.025604	0.037938	0.067457	0.041623	0.033678	0.046116	0.025377	0.023736	0.009744	0.011709	0.012304	0.013503	0.013354	0.07501	0.062421	0.059384	0.07137	0.135234	0.211442	0.134013	0.108919	0.040857	0.012984	0.031011	0.040997	0.106829	0.133932	0.055535	0.056962	0.0263	0.029109	0.074483	0.042389	0.00239	0.022416	0.023505	0.002294
Otu1850	0.011668	0.002504	0.013996	0.006659	0.002036	0	0	0.002258	0	0.005148	0.015701	0.015363	0	0	0	0	0	0	0	0	0	0	0	0.002671	0.031456	0.018495	0.002199	0.007647	0.002292	0	0	0.002136	0.01442	0.010387	0.002385	0.024116	0	0	0	0	0	0	0	0	0	0	0	0
Otu1851	0.037336	0.012521	0.016329	0.008879	0.006107	0.008723	0.010735	0	0.033288	0.046334	0.028786	0.010242	0	0.012973	0.004897	0.002406	0	0	0	0	0.011709	0.014765	0.010802	0.008012	0.016938	0.009247	0.010997	0.028038	0.004584	0.008055	0.033503	0.010678	0.02163	0.025967	0.023855	0.033763	0	0	0	0	0	0	0	0	0.016729	0.017435	0.036563	0.018349
Otu1852	0	0.002504	0	0	0.002036	0	0	0	0	0	0.002617	0	0	0	0	0	0	0.010876	0	0	0	0	0	0	0	0	0.002199	0	0.002292	0	0.002393	0	0	0	0	0	0	0.005252	0.002415	0	0	0	0.002069	0.006358	0	0	0	0
Otu1853	0.004667	0.010017	0.002333	0.00222	0.002036	0.002181	0.002147	0	0.010242	0.007722	0.005234	0.017923	0.002371	0	0	0	0	0	0	0	0	0	0	0	0.004839	0	0	0	0.002292	0.004027	0.002393	0.002136	0.02163	0.005193	0.002385	0.021705	0	0	0	0	0	0	0.002069	0.002119	0	0	0	0
Otu1854	0	0	0.002333	0	0.004071	0.002181	0.004294	0.009032	0.005121	0.012871	0.002617	0.00256	0	0	0	0	0	0	0	0	0.004684	0.007382	0.005401	0.002671	0.00242	0	0	0	0	0	0	0	0.004807	0.005193	0.014313	0.002412	0	0	0	0	0	0	0	0	0.019119	0.009963	0	0.036698
Otu1855	0.007001	0.002504	0.002333	0	0.004071	0	0.008588	0.006774	0.010242	0.002574	0	0.00256	0	0.002595	0	0	0.002005	0	0.001978	0.007795	0	0.002461	0.002701	0	0.024197	0.004624	0.002199	0.012745	0	0.012082	0.004786	0.004271	0	0	0.002385	0.004823	0.002811	0.002626	0.004829	0	0.002023	0.009703	0	0	0.00239	0.004981	0	0
Otu1856	0	0	0	0	0	0.002181	0	0.002258	0.005121	0.002574	0.007851	0.00256	0.007113	0	0.007345	0	0	0.003625	0.001978	0.003898	0.007025	0.009843	0.008102	0.005341	0	0.002312	0	0.002549	0	0	0	0	0	0	0.002385	0	0.011245	0.023635	0.009658	0.007768	0.006069	0.007762	0.002069	0.008478	0.00478	0.007472	0	0.002294
Otu1857	0	0	0	0	0.002036	0	0	0.002258	0	0	0.002617	0	0	0.010378	0	0	0	0	0	0	0.025759	0.004922	0.010802	0	0.00242	0.002312	0	0.005098	0	0	0	0	0	0.002597	0	0	0.005623	0.005252	0.007244	0.002589	0	0	0	0.002119	0.00239	0	0	0.002294
Otu1858	0.004667	0	0.009331	0	0.004071	0	0	0	0.010242	0.007722	0.013085	0	0.002371	0.002595	0.004897	0.002406	0.002005	0	0	0	0.004684	0	0.029706	0.005341	0.00242	0.004624	0.004399	0	0.004584	0.002014	0	0.002136	0.002403	0.002597	0.023855	0.002412	0	0.002626	0	0.005178	0	0	0	0	0.00239	0.002491	0	0.002294
Otu1859	0.002334	0.002504	0	0.00444	0.006107	0	0.002147	0	0.005121	0.002574	0	0	0	0	0	0	0.00401	0	0	0	0.009367	0.007382	0.002701	0	0	0.002312	0	0	0.002292	0.006041	0.002393	0.012814	0.01442	0	0.004771	0	0.005623	0	0.002415	0	0.006069	0.001941	0	0	0	0.017435	0.002612	0.009175
Otu186	0.119009	0.175289	0.125965	0.079911	0.059032	0.093774	0.079442	0.076774	0.064016	0.141577	0.10206	0.12034	0.21103	0.215344	0.310947	0.151552	0.144364	0.096068	0.152303	0.142261	0.121771	0.184556	0.253855	0.229682	0.162118	0.127153	0.061583	0.124898	0.137526	0.136934	0.126834	0.085426	0.112956	0.124643	0.114504	0.098876	0.275505	0.367657	0.316311	0.429807	0.155776	0.128078	0.24414	0.139884	0.150563	0.134499	0.248107	0.332576
Otu1860	0.011668	0.015025	0.011663	0.006659	0.004071	0.008723	0.004294	0.002258	0.010242	0.015445	0.026169	0.023044	0.018969	0.018162	0.01469	0.007217	0.00401	0.001813	0.001978	0	0.009367	0.019686	0.029706	0.013354	0.016938	0.004624	0.004399	0.012745	0.002292	0.012082	0.019145	0.004271	0.031243	0.028564	0.009542	0.028939	0.005623	0.021009	0.009658	0.020714	0	0.005822	0.004138	0.002119	0.00478	0.012454	0.007835	0
Otu1861	0	0.002504	0	0	0	0	0	0	0	0	0.007851	0.005121	0	0	0	0	0	0	0	0	0	0	0	0	0.007259	0.002312	0	0	0	0.002014	0	0	0.024033	0.005193	0	0.002412	0	0	0	0	0	0	0	0	0	0	0	0
Otu1862	0.004667	0.005008	0.009331	0	0	0	0	0	0.005121	0.007722	0.010468	0.005121	0.002371	0.002595	0.012242	0.002406	0.002005	0	0.001978	0.001949	0	0	0	0.002671	0.004839	0	0	0.010196	0	0	0	0	0.004807	0.023371	0.002385	0.002412	0.002811	0.005252	0.004829	0.005178	0	0.001941	0	0	0	0	0	0.002294
Otu1863	0.007001	0.002504	0	0.00222	0	0	0.002147	0.002258	0.002561	0	0.005234	0.005121	0.002371	0	0	0.002406	0	0	0.001978	0	0	0.009843	0.010802	0.002671	0	0	0	0	0.002292	0	0	0	0.002403	0	0.004771	0	0	0	0	0.002589	0.002023	0.001941	0	0	0.00478	0.017435	0	0.013762
Otu1864	0	0	0	0	0	0	0	0	0	0	0	0	0	0	0	0	0	0	0	0	0	0	0	0	0.016938	0	0	0	0	0	0.002393	0	0	0	0	0	0	0	0	0	0	0	0	0	0	0	0	0
Otu1865	0	0.010017	0.006998	0.00222	0.004071	0.008723	0.004294	0.002258	0.010242	0.020593	0.013085	0.015363	0.016598	0.038918	0.048968	0.007217	0	0.010876	0.005934	0.007795	0.014051	0.029529	0.040509	0.032049	0.012098	0.011559	0.004399	0.005098	0	0.002014	0.002393	0.002136	0.00721	0.023371	0.014313	0.009646	0.019679	0.023635	0.038633	0.03366	0.006069	0.003881	0.012414	0.002119	0.00956	0.017435	0.013058	0.016055
Otu1866	0.002334	0	0	0	0	0	0	0	0.005121	0.010297	0.002617	0	0	0	0	0	0	0	0	0	0.004684	0.007382	0	0	0	0	0	0	0.002292	0	0	0	0	0.002597	0.002385	0	0	0	0	0	0	0	0	0	0.016729	0.004981	0.005223	0.002294
Otu1867	0.002334	0.002504	0	0	0	0.008723	0	0	0.002561	0.002574	0	0.007681	0	0.002595	0.004897	0	0	0	0	0	0.002342	0.009843	0.005401	0.008012	0.00242	0.002312	0.002199	0	0	0.002014	0.004786	0.002136	0	0.002597	0	0.002412	0.005623	0.002626	0	0	0	0	0	0	0.019119	0.007472	0.005223	0.002294
Otu1868	0.009334	0.002504	0.011663	0.00444	0.008142	0.017446	0.017177	0.009032	0.033288	0.012871	0.026169	0.005121	0.007113	0.007784	0.007345	0.024056	0	0	0.00989	0.001949	0.032785	0.004922	0.016204	0.008012	0.004839	0.009247	0.004399	0.020392	0.013753	0.024165	0.016752	0.006407	0.00721	0.01558	0.031011	0.002412	0.002811	0.010504	0.028975	0.018124	0.002023	0.013584	0.004138	0.002119	0.00717	0.017435	0	0.013762
Otu1869	0.002334	0	0.002333	0	0.004071	0	0	0.002258	0.002561	0.002574	0.010468	0.00256	0	0	0	0.002406	0	0	0	0	0.002342	0.004922	0.013503	0.010683	0.00242	0	0.002199	0	0	0	0	0	0.004807	0.002597	0.023855	0.007235	0	0	0	0	0	0	0	0	0.026289	0	0	0.002294
Otu187	0.014001	0.032554	0.018662	0.019978	0.010178	0.008723	0.079442	0.060967	0.002561	0	0	0.005121	0.007113	0	0.017139	0.02165	0.088222	0.039877	0.168127	0.153954	0.002342	0.004922	0.005401	0.005341	0.016938	0.006936	0.024193	0.010196	0.022921	0.03222	0.038289	0.021357	0	0	0.002385	0.002412	0.165865	0.026261	0.019317	0.020714	0.078899	0.069861	0.066207	0.127167	0.00239	0	0.010447	0.004587
Otu1870	0.004667	0	0.002333	0	0.006107	0.002181	0.002147	0.006774	0	0.012871	0.013085	0.010242	0.002371	0.015567	0.004897	0	0.006015	0	0.001978	0	0	0	0	0	0.009679	0.004624	0	0.005098	0.002292	0	0.004786	0	0	0.028564	0.009542	0.053056	0	0.002626	0	0.005178	0.002023	0	0	0	0.00239	0	0	0
Otu1871	0	0	0	0	0	0	0	0	0	0	0	0	0	0	0	0	0	0	0	0	0	0	0	0	0	0	0	0	0	0	0	0	0	0	0	0	0	0	0	0	0	0	0	0	0	0	0	0.016055
Otu1872	0.018668	0	0.013996	0.00444	0.002036	0.002181	0.004294	0	0.017924	0.012871	0.015701	0.015363	0.004742	0.002595	0.002448	0	0	0	0	0	0.016392	0.009843	0.005401	0.005341	0.012098	0.004624	0	0.015294	0	0.004027	0.002393	0	0.009613	0.012984	0.023855	0.012058	0.002811	0.005252	0.007244	0.005178	0	0	0	0	0.00717	0.017435	0.002612	0.006881
Otu1873	0	0	0	0	0.006107	0.002181	0	0	0	0	0	0	0.011856	0.025945	0	0	0.00802	0.005438	0.001978	0	0.002342	0.009843	0.008102	0.016024	0	0	0	0.002549	0.002292	0	0.002393	0	0	0	0.004771	0	0.008434	0.021009	0.019317	0	0.010115	0.003881	0.006207	0.002119	0.014339	0.002491	0.007835	0.011468
Otu1874	0	0	0	0	0	0	0	0	0	0	0	0	0	0	0	0.026461	0	0	0.001978	0.007795	0	0	0	0.002671	0	0	0	0	0	0	0	0	0	0	0	0	0	0	0	0	0	0.001941	0	0	0	0.002491	0.005223	0
Otu1875	0	0	0.002333	0	0	0	0.012882	0.002258	0	0	0	0	0	0	0	0	0	0	0	0.011693	0	0	0	0	0	0.002312	0.002199	0.002549	0	0.002014	0.002393	0.004271	0	0	0	0	0	0	0.002415	0	0.002023	0	0	0	0	0	0	0
Otu1876	0.014001	0.002504	0.009331	0.00222	0.002036	0.002181	0.006441	0.002258	0.010242	0.023167	0.002617	0.015363	0.002371	0.020756	0	0	0	0	0	0	0.004684	0	0	0	0.004839	0.004624	0.006598	0.007647	0	0.004027	0.004786	0.002136	0.004807	0.00779	0.002385	0.009646	0	0	0	0	0	0	0	0	0	0	0	0
Otu1877	0.007001	0.007512	0.004665	0	0.012213	0.004362	0.004294	0	0.010242	0.002574	0.002617	0	0	0.002595	0	0	0	0	0	0	0	0	0	0	0.007259	0	0.004399	0.002549	0.004584	0.012082	0	0.002136	0.002403	0.01558	0.002385	0.007235	0	0.002626	0	0	0	0	0.002069	0.002119	0	0	0	0
Otu1878	0.007001	0.002504	0	0.00222	0.008142	0.010904	0.010735	0.013548	0	0.005148	0.002617	0.00256	0.002371	0	0	0.007217	0	0.001813	0.001978	0.005846	0	0	0.002701	0	0	0	0.004399	0.002549	0.004584	0.014096	0.007179	0	0	0	0.004771	0.012058	0.008434	0	0	0.002589	0.002023	0	0	0	0.00717	0.002491	0	0
Otu1879	0.021002	0.012521	0.009331	0.00222	0.004071	0.006542	0.004294	0.002258	0.023046	0.015445	0.013085	0.020483	0.002371	0.005189	0.012242	0.007217	0	0	0.003956	0	0.002342	0	0.005401	0.008012	0.026616	0.011559	0	0	0.002292	0.002014	0.007179	0.006407	0.02163	0.033757	0.007156	0.038586	0.002811	0	0.014488	0.005178	0	0	0	0	0.00239	0.004981	0	0.002294
Otu188	0.032669	0.055091	0.030325	0.013319	0.01832	0.034893	0.027912	0.024839	0.094743	0.200783	0.138696	0.115219	0.004742	0.005189	0.002448	0.004811	0.00401	0.003625	0	0.001949	0	0.002461	0.008102	0.008012	0.07017	0.03699	0.015396	0.028038	0.018337	0.034233	0.043076	0.01495	0.322046	0.132433	0.085878	0.286982	0.016868	0.013131	0.004829	0.002589	0	0	0.002069	0	0.00239	0.007472	0.005223	0
Otu1880	0	0	0.002333	0.00222	0	0	0.004294	0	0	0	0.002617	0.005121	0	0	0	0	0	0	0	0	0	0	0	0	0	0	0	0	0	0	0	0.002136	0.002403	0.002597	0	0.043409	0	0	0	0	0	0	0	0	0	0	0	0
Otu1881	0.007001	0	0	0.00222	0	0.002181	0.004294	0.002258	0.002561	0.005148	0.002617	0	0	0.002595	0	0	0	0	0	0	0	0.004922	0.002701	0.002671	0	0	0	0	0	0	0	0	0.009613	0.00779	0.002385	0.028939	0	0	0	0	0	0	0	0	0	0.007472	0.013058	0.002294
Otu1882	0.004667	0.010017	0.002333	0	0.004071	0	0	0	0.002561	0.025741	0.005234	0.007681	0	0	0	0	0	0	0	0	0	0	0	0	0	0	0	0.005098	0	0	0	0.002136	0.002403	0.005193	0.002385	0.043409	0	0	0	0	0	0	0	0	0	0	0	0
Otu1883	0	0	0	0	0	0	0	0	0	0	0	0	0.007113	0.012973	0.007345	0	0	0	0	0	0.009367	0.007382	0.008102	0.002671	0	0	0	0	0	0	0	0	0	0	0	0	0	0	0.014488	0.015535	0	0.003881	0	0	0	0.002491	0.020893	0
Otu1884	0.002334	0	0.002333	0	0	0	0	0.004516	0.002561	0.005148	0.005234	0.005121	0	0	0	0	0	0	0	0	0	0	0	0	0.007259	0	0	0.002549	0	0	0.002393	0	0.012017	0.002597	0	0.019293	0	0	0	0.002589	0	0	0	0.002119	0.00478	0	0	0
Otu1885	0.018668	0.005008	0.020994	0.006659	0.004071	0.006542	0.002147	0.002258	0.015364	0.020593	0.007851	0.005121	0.004742	0.005189	0.009794	0	0	0	0	0	0.002342	0.002461	0.005401	0.002671	0.00242	0.011559	0.008798	0.010196	0.004584	0	0.002393	0	0.012017	0.018177	0.011927	0.009646	0.005623	0.010504	0.002415	0.005178	0.002023	0	0	0.002119	0.011949	0.002491	0	0.009175
Otu1886	0.03967	0.065107	0.053652	0.057714	0.079388	0.124305	0.111648	0.083548	0.015364	0.018019	0.005234	0.015363	0.343814	0.18421	0.151801	0.396921	0.617556	0.512969	0.454932	0.645048	0.032785	0.049215	0.089119	0.061427	0.089528	0.080916	0.021994	0.079017	0.126066	0.147003	0.13162	0.134546	0.02163	0.028564	0.050095	0.016881	0.295184	0.204837	0.144875	0.380612	0.530042	0.533659	0.585521	0.680344	0.043018	0.057287	0.041786	0.038992
Otu1887	0.007001	0.005008	0.004665	0.00222	0	0	0.008588	0	0.017924	0.012871	0.020935	0.010242	0	0	0	0	0	0	0	0	0	0	0	0	0.007259	0.009247	0.002199	0.010196	0	0	0	0	0.012017	0.012984	0.009542	0.002412	0	0	0	0	0	0	0	0	0	0	0	0
Otu1888	0.007001	0.005008	0.013996	0	0.002036	0.006542	0.008588	0.002258	0.015364	0.007722	0.010468	0.010242	0.009485	0.020756	0.031829	0.014433	0	0	0.003956	0.001949	0.007025	0.007382	0.027006	0.008012	0.009679	0.004624	0.004399	0.005098	0.002292	0.008055	0.011965	0	0.00721	0.023371	0.007156	0.026528	0.005623	0.021009	0.03139	0.018124	0.002023	0.009703	0.004138	0	0	0.007472	0.010447	0.006881
Otu1889	0.007001	0.007512	0.004665	0.00222	0.004071	0.002181	0.012882	0	0.005121	0	0.015701	0.020483	0.016598	0.005189	0.029381	0.028867	0	0.001813	0	0	0.004684	0.002461	0	0.010683	0	0	0	0	0.002292	0	0.011965	0.006407	0	0.010387	0.007156	0.002412	0	0.007878	0.009658	0.015535	0.006069	0.003881	0.022759	0.004239	0.011949	0.012454	0	0.006881
Otu189	0	0	0	0	0	0	0	0	0	0	0	0	0	0	0.002448	0	0	0.001813	0	0.19293	0	0	0	0.013354	0	0	0	0	0	0	0.002393	0	0	0	0.004771	0	0	0	0	0.025892	0	0	0.002069	0.008478	0	0	0	0.004587
Otu1890	0.002334	0	0	0	0.002036	0.002181	0	0	0	0	0	0	0	0.002595	0	0	0	0	0	0	0.002342	0	0	0.002671	0	0.002312	0	0	0	0	0	0	0	0	0	0	0	0.002626	0	0.015535	0	0	0	0	0	0	0	0.006881
Otu1891	0	0.007512	0	0	0	0.006542	0.002147	0	0	0	0	0	0	0	0	0	0	0	0	0	0	0.002461	0	0	0	0.020807	0.006598	0	0	0	0	0	0	0	0	0	0	0	0	0.002589	0	0	0	0	0	0	0	0
Otu1892	0	0	0	0.00222	0	0	0.002147	0.004516	0.005121	0	0.010468	0.00256	0.018969	0.025945	0.012242	0.007217	0	0	0	0	0.016392	0.009843	0.027006	0.010683	0.00242	0.002312	0.002199	0.007647	0	0	0.004786	0	0.002403	0.005193	0.011927	0	0.005623	0.007878	0.036219	0.007768	0.002023	0.001941	0	0.002119	0.031069	0.009963	0.013058	0.032111
Otu1893	0.002334	0.012521	0.002333	0.00444	0.012213	0.006542	0.002147	0.006774	0.005121	0.002574	0.005234	0.005121	0	0.002595	0.007345	0.004811	0	0	0	0	0	0.002461	0.005401	0.005341	0.00242	0	0.004399	0	0.011461	0.01611	0.004786	0.012814	0.016823	0.005193	0.004771	0.012058	0	0	0.002415	0	0	0	0	0	0	0.002491	0	0.002294
Otu1894	0.004667	0.002504	0	0	0.004071	0.004362	0.004294	0.004516	0.007682	0.010297	0.002617	0.00256	0	0.010378	0	0.004811	0	0	0	0	0.011709	0.019686	0.002701	0.008012	0	0	0	0	0	0.002014	0.002393	0.006407	0.002403	0.002597	0.004771	0.012058	0	0.005252	0.002415	0.002589	0	0	0	0	0.016729	0.002491	0.018282	0.002294
Otu1895	0.002334	0.012521	0.006998	0.00444	0.006107	0	0.002147	0.004516	0.028167	0.03089	0.015701	0.025604	0.004742	0.018162	0.004897	0	0	0	0	0	0.004684	0.002461	0	0	0.007259	0.002312	0.004399	0	0.002292	0.006041	0.002393	0.008543	0.02884	0.028564	0.023855	0.038586	0.008434	0.005252	0.004829	0.007768	0.004046	0	0	0	0.00478	0.009963	0.018282	0.002294
Otu1896	0.007001	0.002504	0.004665	0	0.016285	0.006542	0.017177	0.006774	0.010242	0.007722	0.020935	0.020483	0.002371	0.005189	0.007345	0.016839	0.00401	0.003625	0.001978	0.007795	0.004684	0.002461	0.005401	0.002671	0	0.004624	0.004399	0.005098	0.009168	0.012082	0.004786	0.008543	0.009613	0.012984	0.011927	0.016881	0.005623	0	0.012073	0.012946	0.004046	0.001941	0.004138	0.002119	0.00956	0.007472	0.002612	0.002294
Otu1897	0.002334	0.002504	0.004665	0	0	0.002181	0	0	0.012803	0.005148	0.018318	0.033286	0.002371	0.002595	0	0	0	0	0	0	0.002342	0.009843	0.002701	0	0.012098	0.006936	0.010997	0.005098	0.002292	0	0.002393	0	0.004807	0.002597	0	0.01447	0	0	0	0.002589	0	0	0	0	0	0	0.002612	0
Otu1898	0.051337	0.035058	0.027992	0.017758	0.024427	0.02835	0.05153	0.027097	0.053773	0.084946	0.073273	0.066571	0.090103	0.246478	0.18363	0.101034	0.002005	0.025377	0.033625	0.005846	0.112404	0.081205	0.159335	0.088134	0.024197	0.034678	0.021994	0.025489	0.04355	0.034233	0.033503	0.023492	0.040857	0.072708	0.097805	0.024116	0.073093	0.160193	0.103827	0.126871	0.038438	0.009703	0.049656	0.023314	0.114715	0.059777	0.088796	0.048166
Otu1899	0.002334	0	0	0.00222	0	0.002181	0	0	0.005121	0.002574	0	0.005121	0	0.002595	0.002448	0.002406	0	0	0	0	0.014051	0.002461	0	0.008012	0	0	0.002199	0	0	0.002014	0	0.002136	0	0	0.002385	0	0	0	0.002415	0.002589	0	0	0	0	0.014339	0.012454	0	0.006881
Otu19	0.984739	1.08679	0.510859	0.27525	0.973008	0.961727	1.31186	0.776769	3.00105	3.65012	2.54364	2.18916	0.320102	0.871754	0.32074	0.226125	0.110278	0.126883	0.191863	0.0799	1.54322	1.29928	0.815577	0.974815	0.733159	0.561785	0.431082	0.968597	0.710553	0.682656	1.17261	0.621476	3.29496	1.81771	1.72948	2.57319	0.81246	0.672287	0.502233	0.271866	0.17803	0.143603	0.151036	0.173795	1.41481	1.61648	1.7942	0.396798
Otu190	0.161012	0.090149	0.081644	0.064373	0.040712	0.050158	0.042941	0.051935	0.258623	0.301174	0.261691	0.204834	0.132783	0.243883	0.16894	0.144335	0.006015	0.021751	0.053405	0.019488	0.184999	0.250997	0.245753	0.227012	0.104046	0.046237	0.030792	0.122349	0.027505	0.030206	0.050255	0.027764	0.170636	0.26227	0.16937	0.207399	0.08715	0.168072	0.188338	0.103568	0.036415	0.021346	0.04138	0.048747	0.174462	0.129518	0.143641	0.055047
Otu1900	0.014001	0.012521	0.011663	0.008879	0.004071	0	0	0	0.015364	0.007722	0.013085	0.00256	0.002371	0	0.01469	0.002406	0.002005	0	0	0	0.007025	0.009843	0.016204	0.008012	0.016938	0.004624	0.015396	0.005098	0	0	0	0	0.016823	0.002597	0.019084	0.002412	0.002811	0.005252	0.004829	0.002589	0.006069	0	0.004138	0.002119	0.014339	0.007472	0.005223	0.002294
Otu1901	0.007001	0.002504	0	0.00222	0.010178	0.002181	0.008588	0.006774	0.010242	0.005148	0.013085	0.007681	0.009485	0.005189	0.007345	0.009622	0	0	0.001978	0.001949	0.014051	0.012304	0.002701	0.013354	0.00242	0	0	0.002549	0.004584	0.006041	0.019145	0.004271	0.002403	0	0	0.004823	0	0.005252	0.004829	0.007768	0	0	0	0.004239	0.00478	0.014944	0.002612	0
Otu1902	0	0	0.002333	0	0	0	0	0	0	0	0.002617	0	0	0	0	0	0	0	0	0	0.018734	0.002461	0.008102	0.002671	0.00242	0.002312	0	0	0	0	0.002393	0	0.002403	0	0	0	0	0	0	0	0	0.001941	0	0	0	0	0	0
Otu1903	0.002334	0.007512	0.002333	0.00444	0	0	0	0	0.010242	0.002574	0.007851	0.010242	0	0	0.004897	0	0	0	0	0	0.018734	0.004922	0	0.010683	0	0	0.004399	0.005098	0	0	0.002393	0	0.004807	0.002597	0.004771	0	0	0.002626	0	0.002589	0	0	0	0	0.00239	0.007472	0.028728	0
Otu1904	0.002334	0.005008	0.002333	0	0.002036	0.006542	0.012882	0.009032	0.002561	0.005148	0.007851	0.007681	0.018969	0.005189	0.04652	0.009622	0.020051	0.010876	0.011868	0.017539	0.011709	0.022147	0.021605	0.010683	0	0.002312	0.002199	0.007647	0.006876	0.012082	0.004786	0.004271	0.002403	0.002597	0.009542	0.002412	0.016868	0.005252	0.016902	0.028481	0.030346	0.003881	0.026897	0.012717	0.014339	0.014944	0	0.016055
Otu1905	0.004667	0.002504	0	0.00444	0.002036	0	0	0	0.002561	0.010297	0	0.005121	0	0.002595	0	0	0	0	0	0	0.002342	0	0	0	0	0.002312	0	0.002549	0	0.002014	0	0	0.004807	0	0.02624	0.002412	0	0	0	0	0	0	0	0	0	0	0	0
Otu1906	0	0.002504	0	0.00222	0.002036	0	0	0	0	0.002574	0	0	0	0.002595	0	0	0	0	0	0	0	0.002461	0	0.008012	0.053233	0.046237	0.017595	0	0.002292	0	0.002393	0	0	0	0.007156	0.007235	0	0	0	0	0	0	0	0	0	0.009963	0	0
Otu1907	0.002334	0.002504	0.002333	0	0.004071	0	0.002147	0	0.012803	0.012871	0.018318	0.010242	0	0	0	0	0	0	0	0	0.025759	0.002461	0	0.005341	0.00242	0.004624	0	0	0.004584	0	0	0.004271	0.019227	0.002597	0.014313	0.004823	0.002811	0	0.007244	0	0	0	0	0	0.00956	0.012454	0.002612	0
Otu1908	0.002334	0.002504	0.006998	0.00222	0.002036	0	0	0	0.005121	0.007722	0.013085	0.005121	0	0	0	0	0	0	0	0	0	0.009843	0.005401	0.005341	0	0.004624	0	0.017843	0	0	0	0.002136	0.002403	0.012984	0.007156	0.009646	0	0	0	0	0	0	0	0	0	0.002491	0.007835	0
Otu1909	0.028002	0.025041	0.009331	0.008879	0.006107	0.002181	0.008588	0.013548	0.033288	0.041186	0.028786	0.017923	0.011856	0.023351	0.002448	0.02165	0.00401	0.003625	0.001978	0.003898	0.018734	0.007382	0.005401	0.013354	0.00242	0.004624	0.002199	0.007647	0.009168	0	0.011965	0.004271	0.024033	0.012984	0.016698	0.019293	0.005623	0.013131	0.009658	0.007768	0.004046	0.001941	0.006207	0.004239	0.043018	0.052305	0.067903	0.162848
Otu191	0.079339	0.060099	0.055985	0.033296	0.054961	0.058881	0.042941	0.033871	0.089622	0.154448	0.230288	0.207395	0.156495	0.127131	0.208114	0.050517	0.020051	0.025377	0.043515	0.003898	0.166265	0.179635	0.27816	0.125524	0.055652	0.041614	0.030792	0.101958	0.038966	0.022151	0.086151	0.038442	0.163426	0.166191	0.276718	0.113346	0.064659	0.196959	0.306652	0.137227	0.062715	0.031049	0.057931	0.036031	0.083646	0.13948	0.088796	0.061928
Otu1910	0.009334	0.012521	0.002333	0.006659	0.002036	0	0.017177	0.013548	0.015364	0.033464	0.018318	0.020483	0.009485	0.033729	0.017139	0.019245	0	0	0.001978	0	0.035126	0.054137	0.04591	0.034719	0.004839	0.006936	0.008798	0.028038	0.009168	0.008055	0.004786	0.008543	0.02884	0.01558	0.014313	0.012058	0.008434	0.007878	0.012073	0.018124	0	0	0.016552	0.004239	0.050188	0.037361	0.01567	0.068809
Otu1911	0.002334	0	0	0	0.002036	0	0.006441	0	0.010242	0.005148	0.007851	0.00256	0.009485	0	0.01469	0.002406	0.002005	0.010876	0.007912	0.007795	0.009367	0.034451	0.035108	0.080122	0.00242	0	0	0	0.002292	0.002014	0.002393	0	0.02163	0.012984	0.021469	0	0.016868	0.002626	0.004829	0.012946	0.004046	0.003881	0.016552	0	0.114715	0.024907	0.044398	0.032111
Otu1912	0	0	0	0	0.004071	0	0.002147	0	0.002561	0.002574	0.002617	0	0.007113	0	0	0	0	0	0	0	0	0	0	0	0	0	0	0	0.004584	0	0	0	0	0	0	0	0	0	0	0	0	0	0	0	0.00239	0	0	0.043579
Otu1913	0.002334	0	0.002333	0	0	0.002181	0	0	0.005121	0	0.005234	0.00256	0	0	0	0	0	0	0	0	0	0.002461	0	0	0	0	0	0.005098	0.002292	0	0	0.002136	0	0	0	0	0	0	0	0	0	0	0	0	0.00239	0.002491	0.002612	0.022936
Otu1914	0.002334	0	0	0	0.002036	0.010904	0.006441	0.01129	0.007682	0.007722	0.005234	0	0	0	0.002448	0	0	0	0	0	0	0	0	0	0	0	0.002199	0	0.006876	0.002014	0	0	0.01442	0.010387	0.002385	0	0	0	0	0	0	0	0	0	0	0	0.002612	0
Otu1915	0.007001	0.002504	0.004665	0.00444	0.002036	0.023989	0.01503	0.015806	0.012803	0.025741	0.020935	0.012802	0.007113	0.002595	0.017139	0.009622	0.002005	0.001813	0.001978	0.011693	0	0.007382	0.010802	0	0.004839	0	0.002199	0.007647	0.004584	0.018124	0.016752	0.006407	0.002403	0.010387	0.009542	0.009646	0.002811	0.002626	0.004829	0.002589	0.006069	0.007762	0.004138	0.004239	0.00478	0.002491	0.005223	0.009175
Otu1916	0.002334	0	0.002333	0.00222	0.002036	0.004362	0.004294	0	0.017924	0.002574	0.03402	0.023044	0	0	0	0	0	0	0	0	0	0.002461	0	0	0.016938	0.002312	0	0.017843	0	0.004027	0	0.002136	0.02163	0.012984	0.019084	0.012058	0	0	0	0	0	0	0	0	0	0	0	0
Otu1917	0	0	0	0	0	0	0	0	0	0	0	0	0	0.002595	0.004897	0.012028	0.002005	0.001813	0.00989	0.003898	0.002342	0	0.002701	0.002671	0	0	0	0	0	0	0	0	0	0	0	0	0.002811	0.005252	0	0.005178	0	0	0.002069	0.004239	0.00239	0.002491	0.005223	0
Otu1918	0.002334	0.002504	0	0	0.002036	0	0	0.002258	0	0	0	0	0.002371	0	0.002448	0	0	0.003625	0.001978	0	0	0.022147	0.002701	0	0	0.002312	0	0	0	0	0	0.002136	0	0.002597	0	0	0.002811	0	0.002415	0	0	0.001941	0.004138	0	0	0.007472	0	0.002294
Otu1919	0.007001	0.002504	0.004665	0	0	0.002181	0	0.002258	0.002561	0.010297	0.010468	0.010242	0	0	0	0	0	0	0	0	0.016392	0	0.008102	0	0	0.002312	0.002199	0	0	0.002014	0.004786	0	0.012017	0.005193	0.007156	0.002412	0	0	0	0	0	0	0	0	0.00478	0.007472	0.002612	0.004587
Otu192	0	0	0	0	0	0	0	0	0	0	0	0	0	0	0	0	0	0	0	0	0.18734	0.002461	0	0	0	0	0	0	0	0	0	0	0	0	0	0	0	0	0	0	0	0	0	0	0	0	0	0
Otu1920	0	0.005008	0	0	0.002036	0	0	0.01129	0	0.010297	0.002617	0	0.004742	0.005189	0.007345	0.012028	0.002005	0.001813	0.007912	0.003898	0.002342	0.009843	0	0.005341	0	0.004624	0	0.002549	0.009168	0	0.002393	0.004271	0.002403	0.002597	0.002385	0	0.005623	0.013131	0	0.025892	0.004046	0.003881	0.010345	0.004239	0.016729	0.012454	0.013058	0.032111
Otu1921	0.002334	0.005008	0.002333	0.006659	0.002036	0	0	0.002258	0.012803	0.012871	0.007851	0.005121	0.002371	0	0.002448	0	0	0	0	0	0.011709	0.009843	0.005401	0.005341	0	0	0	0.005098	0.004584	0.002014	0	0	0.01442	0.018177	0.009542	0.019293	0.002811	0	0	0	0.004046	0	0	0	0.019119	0.019926	0.020893	0.006881
Otu1922	0.002334	0	0.002333	0.00222	0	0	0	0.002258	0	0.002574	0.007851	0.005121	0	0	0	0	0	0.001813	0	0	0	0.007382	0	0.005341	0.00242	0	0	0	0.002292	0.002014	0	0	0.002403	0.002597	0	0	0	0	0	0.002589	0	0	0	0	0.014339	0.009963	0.023505	0.018349
Otu1923	0.004667	0.005008	0.004665	0.00222	0.002036	0.002181	0.004294	0	0.023046	0.012871	0.007851	0.023044	0.002371	0.002595	0.002448	0.004811	0	0	0.001978	0	0.023418	0.012304	0.008102	0.013354	0.00242	0.004624	0.002199	0.002549	0.002292	0.002014	0	0.002136	0.004807	0.010387	0.011927	0.007235	0.002811	0.002626	0.004829	0	0.002023	0	0	0.002119	0.016729	0.002491	0.013058	0.004587
Otu1924	0.011668	0.002504	0.006998	0.00444	0.004071	0	0.006441	0	0.010242	0.002574	0.039254	0.012802	0.004742	0.005189	0.002448	0.002406	0.002005	0	0.001978	0.001949	0.002342	0.012304	0.018904	0.013354	0.016938	0.004624	0.008798	0.010196	0	0.002014	0.002393	0	0.009613	0.002597	0.011927	0.004823	0.005623	0.002626	0.002415	0.002589	0.004046	0.001941	0	0.002119	0.019119	0.004981	0.013058	0.013762
Otu1925	0.002334	0.005008	0	0	0.008142	0	0.010735	0.006774	0.002561	0.002574	0	0	0	0	0.004897	0	0.002005	0.016314	0.011868	0.021437	0.007025	0	0	0.005341	0	0.002312	0.002199	0.005098	0.009168	0.004027	0	0.008543	0	0.002597	0	0	0.008434	0.002626	0.012073	0.005178	0.006069	0.013584	0.002069	0.027553	0.00239	0	0.005223	0
Otu1926	0.004667	0.010017	0.002333	0	0.002036	0.013085	0.002147	0	0.015364	0.010297	0.005234	0.012802	0	0	0	0	0	0	0	0	0	0	0	0	0.007259	0	0.002199	0.012745	0.002292	0	0	0.002136	0	0.012984	0.011927	0.004823	0	0	0	0	0	0	0	0	0	0	0	0
Otu1927	0.004667	0.010017	0.006998	0	0.002036	0	0.004294	0	0.005121	0.007722	0.005234	0.017923	0	0	0.002448	0	0	0	0	0	0.016392	0.014765	0.005401	0.002671	0.004839	0.004624	0.004399	0.007647	0	0	0.004786	0.006407	0.009613	0.00779	0.004771	0.026528	0.002811	0	0.002415	0	0	0	0	0	0.00239	0.009963	0	0.002294
Otu1928	0	0.002504	0	0	0	0	0	0	0	0	0.002617	0.00256	0.004742	0.012973	0.002448	0.004811	0	0	0	0.001949	0	0	0	0.002671	0.00242	0	0.002199	0	0.002292	0	0.007179	0.002136	0	0	0.009542	0	0	0.015757	0	0.018124	0.004046	0.003881	0.004138	0.002119	0.00239	0	0.002612	0
Otu1929	0	0.005008	0.002333	0	0	0.002181	0	0	0.005121	0.002574	0	0.00256	0	0	0	0	0	0	0	0	0.002342	0	0.013503	0.005341	0	0	0	0	0	0.002014	0.007179	0.002136	0	0	0.002385	0.002412	0	0	0.002415	0	0	0.001941	0	0	0.00478	0.002491	0	0
Otu193	0	0	0	0	0	0	0	0	0	0	0	0	0	0	0.012242	0	0.00802	0.027189	0.001978	0.163698	0.004684	0.009843	0.002701	0.010683	0	0	0	0	0	0	0	0	0	0	0	0	0	0	0	0.010357	0.006069	0	0.002069	0.019075	0	0	0.002612	0
Otu1930	0	0	0	0	0	0	0	0	0	0	0	0	0	0	0	0	0	0	0	0	0	0	0	0	0	0	0	0	0	0	0	0	0	0	0	0	0	0	0	0.015535	0	0	0	0.002119	0	0	0	0
Otu1931	0	0	0	0.00222	0	0	0.004294	0	0.002561	0.002574	0	0	0	0	0	0	0	0	0	0	0	0	0	0.002671	0	0	0	0	0	0.002014	0	0	0	0	0.002385	0	0.002811	0.015757	0.002415	0	0.002023	0	0	0.002119	0	0.007472	0.005223	0.002294
Otu1932	0	0	0	0	0	0	0	0	0	0	0	0	0	0	0	0	0	0	0	0	0	0	0	0	0	0	0	0	0	0.002014	0	0	0	0	0	0	0	0	0	0	0	0	0	0	0	0	0.007835	0.022936
Otu1933	0.042003	0.017529	0.020994	0.011099	0.010178	0.006542	0.021471	0.01129	0.064016	0.072076	0.057572	0.030725	0.033196	0.070052	0.022036	0.026461	0	0.003625	0.001978	0.001949	0.042152	0.029529	0.040509	0.042732	0.014518	0.002312	0.008798	0.035685	0.016045	0.014096	0.007179	0.012814	0.04326	0.072708	0.031011	0.038586	0.059037	0.049896	0.009658	0.012946	0.010115	0.001941	0.008276	0.004239	0.095595	0.049814	0.060068	0.013762
Otu1934	0.016335	0.010017	0.002333	0.00444	0.006107	0.002181	0	0.002258	0.005121	0.028315	0.023552	0.005121	0.002371	0.005189	0.004897	0	0	0.005438	0	0	0.002342	0.002461	0	0.002671	0.021777	0.009247	0.015396	0.010196	0.002292	0.002014	0.007179	0.008543	0.00721	0.00779	0.004771	0	0.002811	0.005252	0	0.005178	0	0	0	0	0.00239	0.007472	0	0
Otu1935	0.007001	0.022537	0	0.006659	0.006107	0.002181	0.002147	0	0.005121	0.036038	0	0.00256	0.002371	0	0	0	0	0.003625	0	0	0	0	0	0	0.00242	0.002312	0.004399	0.010196	0.013753	0.008055	0.002393	0.002136	0.01442	0.005193	0.007156	0.002412	0.008434	0	0	0.002589	0.004046	0.001941	0	0	0.00239	0	0	0.002294
Otu1936	0	0	0	0	0	0	0	0	0	0.002574	0	0	0	0	0	0	0	0	0	0	0	0	0.002701	0.002671	0.00242	0	0	0	0.002292	0	0	0	0	0	0	0	0	0	0	0	0	0	0	0	0.00239	0	0.010447	0.018349
Otu1937	0	0	0	0	0	0	0	0	0	0	0	0	0	0	0	0	0.00401	0	0	0	0	0	0	0	0	0	0	0	0	0	0	0	0	0	0	0	0.002811	0.023635	0	0	0	0.001941	0.002069	0	0	0	0	0
Otu1938	0	0	0.009331	0	0.002036	0.010904	0	0.002258	0.035849	0.023167	0.015701	0.035846	0.007113	0.005189	0.007345	0.012028	0.002005	0.001813	0	0.001949	0.009367	0.009843	0.008102	0.013354	0.012098	0.016183	0.008798	0.005098	0.002292	0	0.002393	0.006407	0.026437	0.038951	0.014313	0.012058	0	0.005252	0.004829	0.010357	0	0	0.006207	0.002119	0.011949	0.004981	0	0.009175
Otu1939	0.002334	0.005008	0	0	0	0	0	0	0.002561	0.007722	0	0.005121	0	0	0	0	0	0	0	0	0	0.012304	0	0	0.00242	0.004624	0.004399	0.005098	0	0.002014	0	0	0.002403	0	0.004771	0.002412	0	0	0	0	0	0	0	0	0.00478	0	0.018282	0.004587
Otu194	0.154011	0.100165	0.097973	0.097669	0.150633	0.22026	0.214707	0.146773	0.307275	0.254839	0.264308	0.268845	0.322474	0.383987	0.506819	0.339187	0.176445	0.188512	0.294717	0.210469	0.437908	0.477386	0.696751	0.574206	0.164537	0.090163	0.063783	0.150387	0.135234	0.155057	0.208199	0.11319	0.254753	0.410283	0.443702	0.219457	0.340165	0.341396	0.26319	0.365077	0.220514	0.157187	0.357934	0.165317	0.382382	0.408478	0.23766	0.236244
Otu1940	0.004667	0	0	0	0	0.008723	0.002147	0	0	0.012871	0	0	0.004742	0.005189	0.002448	0.007217	0.002005	0.001813	0.001978	0	0.011709	0.002461	0.002701	0.008012	0.00242	0.004624	0.002199	0	0	0.002014	0.002393	0	0.002403	0.005193	0.004771	0	0.005623	0.002626	0.009658	0	0.004046	0.003881	0	0.004239	0.00239	0.007472	0.01567	0.004587
Otu1941	0	0	0	0	0	0	0.002147	0	0	0	0	0.00256	0	0	0.004897	0.004811	0	0	0.021758	0	0	0	0	0	0	0	0	0	0.004584	0	0.011965	0	0	0	0	0	0	0	0.002415	0	0.002023	0	0.010345	0.019075	0	0	0	0
Otu1942	0.004667	0.022537	0.009331	0.006659	0.010178	0.004362	0.023618	0.024839	0.020485	0.015445	0.013085	0.012802	0.011856	0.038918	0.024484	0.016839	0.024061	0.030814	0.025714	0.062361	0.002342	0.019686	0.032407	0.058756	0.00242	0.006936	0.004399	0.005098	0.016045	0.004027	0.009572	0.017085	0.012017	0	0.007156	0.007235	0.095583	0.052522	0.055535	0.044016	0.022254	0.021346	0.082759	0.033911	0.047798	0.039852	0.060068	0.18349
Otu1943	0.011668	0.007512	0.004665	0.008879	0	0.002181	0	0.002258	0.017924	0.018019	0.015701	0.010242	0	0	0	0	0	0	0	0	0	0	0.002701	0	0.021777	0.013871	0.006598	0.015294	0.002292	0	0	0	0.002403	0.018177	0.021469	0	0	0	0	0	0	0	0	0	0	0	0	0
Otu1944	0	0	0	0	0	0	0	0	0	0	0	0	0	0	0	0	0.01203	0	0	0	0	0	0	0	0	0	0	0	0	0	0	0	0	0	0	0	0	0	0	0	0	0	0	0	0	0	0	0
Otu1945	0.002334	0	0.004665	0.00222	0.002036	0.004362	0.002147	0.004516	0.007682	0.005148	0.015701	0.017923	0.004742	0.005189	0.002448	0.002406	0	0	0	0	0.004684	0.014765	0	0.002671	0.007259	0.002312	0.002199	0.002549	0	0	0.014359	0.002136	0.00721	0.012984	0.007156	0.019293	0.005623	0	0.002415	0	0	0.001941	0.002069	0.002119	0.00239	0	0	0
Otu1946	0.002334	0.002504	0	0	0	0	0	0	0.007682	0.012871	0	0.010242	0	0.002595	0	0	0	0	0	0	0.002342	0	0.002701	0	0	0	0.002199	0	0	0	0	0	0.004807	0.002597	0.007156	0.002412	0	0.002626	0	0	0	0	0	0	0.021509	0.002491	0.002612	0
Otu1947	0	0	0	0	0	0	0	0	0	0	0	0	0.002371	0.002595	0	0	0	0	0	0	0	0	0	0	0	0	0	0	0	0	0	0	0	0	0	0	0.019679	0	0	0	0.002023	0.001941	0	0	0.00239	0	0	0
Otu1948	0.002334	0.010017	0.004665	0	0.002036	0.004362	0.002147	0.01129	0.002561	0.012871	0.010468	0	0	0	0.004897	0	0	0	0	0	0.009367	0.007382	0.005401	0.008012	0	0	0.002199	0	0.009168	0.006041	0.011965	0.012814	0.016823	0.010387	0	0.028939	0	0	0	0	0	0	0	0	0.00478	0	0.007835	0.002294
Otu1949	0	0	0	0	0	0	0	0	0	0	0	0	0	0	0	0.016839	0	0	0	0	0	0	0	0	0	0	0	0	0	0	0	0	0	0	0	0	0	0	0	0	0	0	0	0	0	0	0	0
Otu195	0.021002	0.015025	0.018662	0.00222	0.061067	0.021808	0.100913	0.083548	0.046091	0.041186	0.083741	0.035846	0.045051	0.064863	0.124868	0.048112	0.150379	0.188512	0.154281	0.309857	0.084303	0.03199	0.032407	0.082793	0.021777	0.03699	0.024193	0.033136	0.142111	0.028192	0.110082	0.111054	0.045663	0.025967	0.054866	0.007235	0.171488	0.086662	0.149704	0.144995	0.040461	0.153306	0.08069	0.156839	0.088426	0.107101	0.107078	0.020643
Otu1950	0	0	0	0	0	0	0	0	0	0	0	0	0	0	0	0	0	0.001813	0.001978	0	0	0.004922	0	0.018695	0	0	0	0	0	0	0	0	0	0	0	0	0.002811	0.018383	0.002415	0	0.002023	0	0.002069	0	0.00239	0	0	0
Otu1951	0.004667	0.007512	0.002333	0.00222	0.010178	0.008723	0.006441	0.01129	0.015364	0.020593	0.005234	0.046088	0	0.007784	0.002448	0.002406	0.002005	0.001813	0.001978	0	0.016392	0.036911	0.008102	0.013354	0.004839	0.002312	0	0.007647	0	0	0.002393	0.006407	0.00721	0.005193	0.011927	0.004823	0.008434	0.007878	0.002415	0.005178	0	0.007762	0.006207	0.002119	0.035848	0.012454	0.013058	0.029817
Otu1952	0.009334	0.007512	0.009331	0.00222	0.002036	0.004362	0.004294	0	0.023046	0.025741	0.03402	0.025604	0.004742	0	0.002448	0.002406	0	0	0	0	0.025759	0.014765	0.027006	0.029378	0.00242	0.002312	0.008798	0.005098	0	0	0.004786	0	0.02163	0.012984	0.021469	0.019293	0.002811	0.002626	0.002415	0.002589	0	0.001941	0	0	0.026289	0.022416	0.013058	0.011468
Otu1953	0.014001	0.002504	0.006998	0.011099	0.012213	0.010904	0.021471	0.009032	0.007682	0.005148	0.005234	0.015363	0.023711	0.005189	0.019587	0.009622	0.002005	0.001813	0.007912	0.003898	0.007025	0.002461	0.016204	0.002671	0.00242	0.004624	0	0.010196	0.038966	0.020137	0.011965	0.010678	0	0.01558	0.021469	0.002412	0	0.010504	0.014488	0.020714	0.004046	0.013584	0.008276	0.008478	0.00478	0.004981	0.002612	0.02523
Otu1954	0	0	0	0	0	0.006542	0	0.004516	0	0.002574	0	0	0	0	0	0	0	0	0	0	0	0	0	0	0.014518	0	0	0	0	0.002014	0	0	0.002403	0.002597	0	0.002412	0	0	0	0	0	0	0	0	0	0	0	0
Otu1955	0.002334	0.005008	0	0.006659	0.002036	0.006542	0	0	0	0.002574	0	0	0.007113	0.007784	0.012242	0.014433	0.00802	0.012688	0.007912	0.003898	0	0.004922	0.024305	0.021366	0.004839	0.006936	0.006598	0.005098	0.004584	0.002014	0.004786	0.002136	0	0	0.002385	0	0.002811	0.013131	0.007244	0.002589	0.012138	0.009703	0.014483	0.002119	0.00717	0.019926	0.002612	0
Otu1956	0.002334	0	0	0	0	0	0	0	0.010242	0.002574	0.005234	0.005121	0	0	0	0	0	0	0	0	0.016392	0.009843	0.016204	0.010683	0	0.002312	0	0	0	0	0.002393	0	0	0.002597	0.011927	0	0	0	0	0	0	0	0	0	0.016729	0.022416	0.005223	0.022936
Otu1957	0.007001	0.002504	0.004665	0.00222	0.002036	0.010904	0.017177	0.006774	0.007682	0.002574	0.013085	0.015363	0	0	0.004897	0	0.002005	0.001813	0.005934	0	0.002342	0.002461	0.002701	0.005341	0.004839	0	0	0.002549	0.009168	0.008055	0.011965	0.006407	0.002403	0.010387	0.004771	0.012058	0.002811	0.002626	0.009658	0.002589	0.004046	0	0.002069	0.004239	0.00717	0	0	0
Otu1958	0.002334	0	0.004665	0	0.002036	0	0	0	0	0	0.018318	0.012802	0.002371	0.025945	0.004897	0.004811	0.00401	0.00725	0.007912	0.001949	0.011709	0.004922	0.005401	0.016024	0	0.002312	0	0	0	0.002014	0.004786	0.002136	0.004807	0.01558	0.011927	0.021705	0	0.007878	0.004829	0.007768	0.006069	0.001941	0.006207	0	0.00717	0.014944	0.010447	0.004587
Otu1959	0.002334	0.002504	0.002333	0	0	0	0.002147	0.002258	0.007682	0.005148	0.020935	0.00256	0.004742	0.007784	0.004897	0.002406	0.00401	0.001813	0.005934	0.007795	0.002342	0.019686	0.010802	0	0	0.004624	0	0.005098	0	0.004027	0.004786	0.002136	0.009613	0.00779	0.016698	0.007235	0.002811	0.002626	0.007244	0.010357	0.002023	0	0.008276	0.004239	0.00478	0.009963	0	0.018349
Otu196	0.070005	0.045074	0.074646	0.042175	0.040712	0.067604	0.030059	0.038387	0.125471	0.059205	0.115144	0.099857	0.187319	0.124536	0.455402	0.209286	0.030076	0.025377	0.081097	0.037027	0.325504	0.219007	0.491507	0.232353	0.082269	0.067044	0.050586	0.09686	0.041258	0.034233	0.035896	0.017085	0.02884	0.199948	0.166985	0.021705	0.059037	0.136558	0.362188	0.569624	0.018208	0.03493	0.084828	0.031792	0.152953	0.161897	0.094019	0.071103
Otu1960	0	0	0	0	0	0	0	0	0	0	0	0.007681	0.002371	0	0	0	0	0	0	0	0.002342	0	0	0	0	0	0	0	0	0	0	0.002136	0.00721	0.002597	0	0.01447	0	0	0.002415	0	0	0	0	0	0	0	0	0
Otu1961	0	0	0	0	0	0.002181	0.002147	0	0.005121	0	0.005234	0	0	0.005189	0.002448	0.002406	0.002005	0	0	0	0.014051	0.024608	0.016204	0.010683	0	0	0.002199	0	0	0	0.002393	0	0	0.005193	0.004771	0.004823	0.002811	0.010504	0.014488	0.002589	0	0	0.002069	0.002119	0.00956	0.007472	0.018282	0.002294
Otu1962	0	0	0	0	0	0	0	0	0	0	0	0	0	0	0	0	0	0	0	0	0	0	0	0	0	0	0	0	0	0	0	0	0	0	0	0	0	0	0	0	0	0	0	0	0	0	0	0.022936
Otu1963	0	0	0	0	0.004071	0.002181	0	0.002258	0	0	0	0	0	0.002595	0.002448	0.002406	0.006015	0.014501	0.00989	0.003898	0.002342	0	0	0	0	0.002312	0	0	0	0	0	0	0	0	0.002385	0	0.002811	0.002626	0	0.002589	0.006069	0.009703	0	0.004239	0	0	0.002612	0.004587
Otu1964	0.007001	0.005008	0.006998	0.00222	0.006107	0.002181	0	0	0.017924	0.023167	0.020935	0.020483	0	0.005189	0	0	0	0	0	0	0	0	0.013503	0.002671	0.014518	0.016183	0.006598	0.015294	0	0	0.004786	0.002136	0.004807	0.018177	0.002385	0.007235	0	0	0	0.002589	0	0	0	0	0.00478	0.002491	0.002612	0
Otu1965	0	0	0	0	0	0.002181	0	0	0.002561	0.002574	0	0	0	0	0	0	0	0	0	0	0	0	0	0	0	0	0	0	0	0.006041	0	0	0	0	0	0	0	0.002626	0.002415	0	0	0	0	0	0.014339	0	0	0.011468
Otu1966	0.009334	0	0.006998	0	0	0.004362	0	0.002258	0.007682	0.012871	0.005234	0.007681	0.002371	0.005189	0.002448	0	0	0	0.001978	0	0.007025	0	0.002701	0	0.00242	0	0	0.002549	0	0	0.002393	0.006407	0.00721	0.002597	0.011927	0.002412	0	0	0.004829	0	0	0.001941	0	0	0	0.002491	0.002612	0.002294
Otu1967	0	0	0	0	0	0	0	0	0	0	0.007851	0	0	0	0	0	0	0	0	0	0.011709	0.002461	0	0.002671	0	0	0	0.002549	0	0	0	0	0	0.002597	0.004771	0.009646	0	0	0	0	0	0	0	0	0	0.004981	0	0
Otu1968	0.009334	0	0.002333	0.017758	0	0	0	0.002258	0.007682	0.005148	0.007851	0.010242	0.002371	0.002595	0.004897	0.004811	0	0	0	0	0.035126	0.017225	0.016204	0.005341	0	0.002312	0.002199	0.010196	0	0.002014	0	0	0	0.010387	0.019084	0	0.002811	0	0.009658	0.007768	0	0	0	0	0.033458	0.012454	0.002612	0.018349
Otu1969	0	0	0	0	0	0	0	0	0	0	0.002617	0	0.004742	0	0	0	0	0.001813	0	0.009744	0.014051	0.012304	0	0.002671	0	0	0	0	0	0	0	0	0	0	0	0.002412	0.002811	0	0.004829	0	0	0	0	0.004239	0	0.004981	0.018282	0.004587
Otu197	0.037336	0.040066	0.039656	0.028857	0.032569	0.021808	0.038647	0.020322	0.038409	0.054057	0.099443	0.102417	0.066392	0.075241	0.142007	0.110657	0.010025	0.012688	0.00989	0.01559	0.121771	0.236232	0.210646	0.14689	0.043554	0.018495	0.021994	0.043332	0.016045	0.028192	0.038289	0.01495	0.031243	0.070112	0.131202	0.031351	0.056226	0.08141	0.169021	0.106157	0.034392	0.036871	0.057931	0.012717	0.086036	0.087175	0.065291	0.027524
Otu1970	0.014001	0.002504	0.009331	0.00222	0.002036	0	0	0.002258	0.007682	0.005148	0.007851	0.015363	0.002371	0	0.019587	0.009622	0.00401	0	0.003956	0	0.023418	0.014765	0.021605	0.002671	0.004839	0.009247	0.002199	0.012745	0.002292	0	0	0.002136	0.002403	0.01558	0.031011	0.002412	0	0.005252	0.002415	0.005178	0	0	0.006207	0	0.00717	0.002491	0.005223	0.004587
Otu1971	0	0	0.002333	0	0	0	0	0	0	0.002574	0.002617	0	0.004742	0	0	0.002406	0.002005	0	0	0	0.004684	0	0.005401	0.008012	0	0	0.002199	0	0	0	0	0	0	0.002597	0.004771	0.007235	0.008434	0	0.002415	0	0	0	0.004138	0	0.019119	0.002491	0.013058	0.011468
Otu1972	0	0	0	0	0.004071	0.002181	0	0	0.002561	0.025741	0.005234	0.017923	0.002371	0.002595	0.004897	0	0	0	0	0.001949	0.004684	0.009843	0.008102	0.024037	0	0	0	0.002549	0	0	0.004786	0	0.00721	0.00779	0.007156	0.007235	0	0.002626	0.004829	0.005178	0	0	0	0	0.00478	0.004981	0.002612	0.009175
Otu1973	0.004667	0	0.004665	0	0	0	0.004294	0.002258	0.007682	0.005148	0.015701	0.010242	0	0.002595	0	0.002406	0	0	0.001978	0	0.002342	0	0	0.010683	0.009679	0.004624	0	0.002549	0	0	0.002393	0	0.02163	0.00779	0.004771	0.040997	0.002811	0	0.002415	0.012946	0	0	0.002069	0	0	0	0	0
Otu1974	0.002334	0.002504	0	0	0	0.002181	0.002147	0	0.002561	0.002574	0	0.00256	0.002371	0	0	0	0	0	0	0	0	0.012304	0.005401	0	0	0	0.002199	0.007647	0	0.002014	0	0	0	0	0.007156	0.007235	0	0.002626	0	0	0	0	0	0	0.00239	0	0	0
Otu1975	0	0	0	0	0	0	0	0.002258	0	0	0	0	0.007113	0.005189	0.009794	0	0	0.001813	0.011868	0.017539	0	0.002461	0.013503	0.005341	0	0	0	0	0	0	0	0	0	0	0	0	0.002811	0	0.004829	0.007768	0.004046	0.011643	0.008276	0.010597	0.00717	0	0.005223	0.002294
Otu1976	0	0	0	0	0	0	0	0.002258	0	0.002574	0.005234	0.005121	0	0	0	0	0	0	0	0	0	0	0	0	0.00242	0	0	0	0	0	0	0	0.016823	0.005193	0	0.007235	0	0	0	0	0	0	0	0	0	0	0	0
Otu1977	0.009334	0	0.006998	0.00222	0.006107	0.010904	0.006441	0.004516	0.030727	0.007722	0.03402	0.030725	0.004742	0.015567	0.019587	0.004811	0.002005	0.005438	0.001978	0.003898	0.014051	0.004922	0.021605	0.002671	0.007259	0.006936	0.004399	0.012745	0.002292	0.004027	0.002393	0.004271	0.01442	0.025967	0.02624	0.01447	0.008434	0.002626	0.004829	0.010357	0	0.003881	0	0.002119	0.00717	0.009963	0.013058	0
Otu1978	0	0.002504	0.004665	0.00444	0.002036	0	0	0	0.020485	0.005148	0.002617	0.007681	0.002371	0	0.009794	0	0	0.003625	0.001978	0	0.014051	0.017225	0.008102	0.010683	0.014518	0.006936	0	0.005098	0.002292	0.004027	0	0.004271	0.009613	0.033757	0	0.007235	0.002811	0.005252	0.009658	0	0	0	0.002069	0.002119	0.021509	0.019926	0.005223	0.009175
Otu1979	0.002334	0	0.004665	0.00222	0.002036	0	0.002147	0.004516	0.002561	0	0.002617	0.010242	0.004742	0.005189	0.002448	0.012028	0	0.001813	0	0	0.011709	0.012304	0.005401	0.013354	0	0	0	0.005098	0	0	0.004786	0.002136	0.002403	0.00779	0.004771	0	0	0.002626	0.004829	0.002589	0	0	0	0.002119	0.016729	0.002491	0.005223	0
Otu198	0	0	0.013996	0	0.004071	0.002181	0.045089	0	0	0.005148	0.010468	0.005121	0.014227	0.002595	0.012242	0.004811	0.00401	0.010876	0.007912	0.136415	0.007025	0.002461	0.005401	0.253719	0.00242	0.002312	0.004399	0.002549	0.009168	0.004027	0.004786	0.006407	0.002403	0.002597	0.007156	0	0.002811	0.013131	0.012073	0.010357	0.006069	0.151365	0.031035	0.004239	0.028679	0.002491	0.002612	0
Otu1980	0	0	0	0	0	0	0	0	0	0	0	0	0	0	0	0	0	0	0	0	0	0	0	0	0	0	0	0	0	0	0	0	0.012017	0	0	0	0	0	0	0	0	0	0	0	0	0	0	0
Otu1981	0	0	0.004665	0.00222	0	0.004362	0	0.002258	0	0.005148	0.007851	0	0	0.002595	0.007345	0.007217	0	0.001813	0	0.001949	0.002342	0.002461	0.008102	0.002671	0.004839	0	0	0.002549	0	0	0	0	0.002403	0.00779	0.002385	0	0	0	0.004829	0.015535	0	0	0.004138	0.002119	0.00717	0.007472	0.010447	0.009175
Otu1982	0	0	0	0	0	0	0	0	0	0	0	0	0	0	0	0	0	0	0	0	0.002342	0.007382	0	0	0	0	0	0	0	0	0	0	0	0	0	0	0	0	0	0	0	0	0	0	0.016729	0	0	0
Otu1983	0.002334	0	0.004665	0.00444	0.006107	0.002181	0.006441	0.015806	0.002561	0.010297	0.013085	0.007681	0	0	0	0	0	0	0	0	0	0	0	0	0.007259	0	0	0.005098	0.006876	0.012082	0.009572	0.006407	0.012017	0.005193	0.007156	0.016881	0	0	0	0	0	0	0	0	0	0	0	0
Otu1984	0.028002	0.012521	0	0.008879	0.002036	0.002181	0.002147	0	0.017924	0.018019	0.015701	0.007681	0.002371	0	0	0.002406	0	0	0	0	0.018734	0.027068	0.005401	0.016024	0.019357	0.011559	0.008798	0.012745	0	0	0.002393	0	0.01442	0.01558	0.004771	0.002412	0.002811	0	0	0	0	0	0	0	0.014339	0.017435	0.010447	0.004587
Otu1985	0	0	0	0	0	0	0	0.002258	0	0	0	0	0.002371	0	0	0	0	0	0	0	0	0	0	0	0	0	0	0	0	0.002014	0	0	0	0	0	0	0	0	0	0	0.002023	0	0.002069	0	0.00478	0	0	0.027524
Otu1986	0.007001	0.010017	0.009331	0	0.006107	0.006542	0.006441	0.004516	0.010242	0.012871	0.002617	0.012802	0.011856	0.007784	0.004897	0.004811	0.002005	0.003625	0.001978	0.001949	0.002342	0.024608	0.002701	0.008012	0.004839	0.006936	0.004399	0.002549	0.004584	0.006041	0.019145	0	0.009613	0.002597	0.004771	0.009646	0.011245	0.021009	0.014488	0.010357	0.002023	0	0.002069	0.004239	0	0.007472	0.002612	0.002294
Otu1987	0.011668	0.005008	0.006998	0.008879	0.004071	0.002181	0	0.002258	0.010242	0.005148	0.018318	0.005121	0	0	0	0	0	0	0	0	0.004684	0	0.005401	0	0.009679	0.004624	0.004399	0.017843	0.004584	0	0	0.004271	0.004807	0.012984	0.009542	0.004823	0	0	0	0	0	0	0	0	0	0.002491	0.002612	0.004587
Otu1988	0.002334	0.002504	0.002333	0	0.008142	0.008723	0.008588	0.004516	0.005121	0.007722	0	0.00256	0.004742	0	0.007345	0.007217	0	0.001813	0.00989	0.005846	0.011709	0.002461	0.002701	0.005341	0	0	0.004399	0.002549	0.002292	0.006041	0.004786	0.010678	0.002403	0.01558	0.002385	0	0	0.002626	0.009658	0.002589	0.002023	0.003881	0.004138	0.002119	0	0	0	0
Otu1989	0.018668	0.002504	0	0.00222	0.002036	0	0.004294	0.002258	0.005121	0.025741	0.013085	0.017923	0	0.002595	0.002448	0	0	0	0	0	0.011709	0.022147	0	0.008012	0.00242	0	0	0.007647	0.004584	0	0	0.002136	0.00721	0.01558	0.002385	0.004823	0.002811	0.005252	0.004829	0	0	0	0	0	0.00239	0.007472	0.020893	0
Otu199	0	0	0	0	0	0	0	0	0.012803	0	0	0	0.007113	0	0.002448	0.002406	0	0	0	0.001949	0	0	0	0.002671	0.004839	0	0	0	0.004584	0.006041	0	0	0	0	0	0	0.002811	0.002626	0	0.007768	0	0	0	0	0.00239	0.004981	0.005223	0.199546
Otu1990	0.016335	0.007512	0.006998	0.006659	0.012213	0	0.012882	0.009032	0.007682	0.010297	0.013085	0.010242	0.004742	0.002595	0.007345	0.002406	0.002005	0.003625	0	0	0	0.002461	0.002701	0.005341	0.016938	0	0.002199	0.010196	0.004584	0.006041	0.011965	0.004271	0.009613	0.00779	0.004771	0.024116	0.008434	0.013131	0.007244	0	0	0	0.002069	0.002119	0.00478	0.009963	0.007835	0
Otu1991	0.007001	0.002504	0	0	0	0.006542	0.002147	0	0.010242	0.018019	0.002617	0.007681	0.002371	0.002595	0.009794	0.02165	0	0.001813	0.001978	0	0.004684	0.007382	0.005401	0.002671	0.004839	0	0	0	0.002292	0.002014	0.009572	0	0.004807	0.00779	0	0.004823	0.005623	0.007878	0	0.007768	0	0.001941	0.002069	0	0.00717	0.017435	0.013058	0
Otu1992	0	0.005008	0	0	0	0	0	0	0.017924	0	0	0	0	0	0	0	0	0	0	0	0	0	0	0	0	0.002312	0.002199	0	0	0.002014	0	0	0.002403	0	0	0	0	0	0	0.005178	0.004046	0	0	0.002119	0	0	0	0
Otu1993	0.004667	0	0	0.00222	0.006107	0.004362	0.002147	0.013548	0	0.007722	0	0.010242	0	0	0	0	0	0.001813	0	0	0.002342	0.002461	0.008102	0	0.00242	0	0.006598	0.002549	0	0	0	0.004271	0.002403	0.005193	0.002385	0.012058	0	0	0	0	0	0.001941	0	0	0.016729	0.014944	0	0.006881
Otu1994	0	0.002504	0	0.00222	0.006107	0.002181	0.002147	0.002258	0.002561	0	0.002617	0.00256	0	0.005189	0.002448	0.002406	0	0	0	0.001949	0	0.004922	0.024305	0.005341	0	0	0	0.002549	0	0	0.002393	0	0.00721	0	0.007156	0.004823	0.002811	0.002626	0.002415	0	0	0	0.002069	0	0.019119	0.004981	0	0.002294
Otu1995	0	0	0.002333	0	0	0.004362	0.004294	0	0.005121	0.005148	0.002617	0.005121	0	0	0	0	0	0	0	0	0	0	0	0	0.007259	0	0.002199	0.002549	0	0	0	0	0.002403	0.00779	0.011927	0	0	0	0	0	0	0	0	0	0	0.002491	0	0
Otu1996	0	0	0.002333	0.00444	0.010178	0.015266	0.006441	0.009032	0.002561	0	0	0.00256	0.02134	0.002595	0.017139	0.014433	0.034086	0.023564	0.027692	0.027283	0.002342	0.004922	0.008102	0	0.00242	0.002312	0	0	0.006876	0.020137	0.028717	0.004271	0.002403	0.002597	0.002385	0.004823	0.002811	0.005252	0.009658	0.012946	0.040461	0.027168	0.02069	0.033911	0.00717	0.002491	0.002612	0.002294
Otu1997	0	0.005008	0.002333	0.00222	0	0.002181	0.002147	0.002258	0	0.005148	0.010468	0.020483	0.002371	0.020756	0.002448	0.002406	0	0	0	0	0.011709	0.012304	0.005401	0.005341	0.00242	0	0.002199	0.007647	0	0	0.002393	0.002136	0.004807	0.012984	0.002385	0.004823	0	0.002626	0	0	0	0	0	0	0.00956	0.004981	0.002612	0
Otu1998	0	0.002504	0.002333	0.00222	0	0	0	0	0.017924	0.002574	0.013085	0.017923	0	0	0.004897	0	0	0	0	0	0.014051	0.009843	0.005401	0.002671	0	0.011559	0	0.005098	0.004584	0.002014	0.002393	0	0.002403	0.012984	0.004771	0.012058	0.002811	0	0	0	0	0	0	0	0.019119	0.027398	0.020893	0
Otu1999	0.023335	0.010017	0.018662	0.008879	0.004071	0.004362	0	0	0.012803	0.033464	0.018318	0.010242	0	0	0	0	0	0	0	0	0	0.012304	0	0	0.041134	0.013871	0.002199	0.010196	0	0	0	0.002136	0.04326	0.002597	0.014313	0.043409	0	0	0	0	0	0	0	0	0	0	0	0
Otu2	0.95207	0.197826	0.18195	0.432852	0.531287	1.42623	1.20451	2.02095	0.064016	0.120984	0.039254	0.071692	1.95144	0.661599	1.18503	2.15059	6.60665	7.35014	15.2323	12.673	0.030443	0.152567	0.545518	1.06562	0.104046	0.309791	0.384895	0.298226	0.414871	0.441008	0.698782	0.815821	0.026437	0.028564	0.042939	0.055467	1.9201	0.680165	0.178679	1.27648	2.73316	2.38303	3.78209	2.1788	0.250938	0.151934	0.295116	0.029817
Otu20	2.43851	2.20614	2.82022	5.06992	2.30428	1.42405	1.88728	2.37773	0.230456	0.270284	0.256457	0.194592	2.37113	1.34914	0.67331	2.92759	0.088222	0.097881	0.201752	0.089644	0.325504	0.174713	0.143131	0.224341	3.69483	1.08427	1.43841	4.71044	1.19877	0.849796	0.990739	1.47788	0.12978	0.251883	0.233779	0.352096	1.3213	0.903385	0.615719	0.758635	0.716164	0.250335	0.177932	0.267051	0.20314	0.273979	0.164534	0.052754
Otu200	0.042003	0.035058	0.058317	0.019978	0.022391	0.010904	0.047236	0.02258	0.169001	0.169893	0.314029	0.258603	0.02134	0.05189	0.017139	0.019245	0.002005	0.001813	0.003956	0.001949	0.03981	0.086126	0.064814	0.042732	0.07501	0.034678	0.021994	0.040783	0.016045	0.022151	0.064613	0.029899	0.252349	0.148014	0.150286	0.270101	0.025302	0.023635	0.041048	0.03107	0	0.003881	0.002069	0.002119	0.038238	0.059777	0.075738	0.016055
Otu2000	0.004667	0.027545	0	0.00222	0.008142	0.004362	0.010735	0.004516	0	0	0	0.00256	0	0	0	0	0.006015	0.005438	0.001978	0.001949	0	0.014765	0.016204	0	0.004839	0.002312	0.006598	0.002549	0	0.022151	0.03111	0.023492	0.004807	0.002597	0.009542	0.002412	0.030924	0.002626	0.002415	0	0.004046	0	0.002069	0	0.00239	0.002491	0.002612	0
Otu2001	0	0.002504	0	0	0	0	0	0	0	0.002574	0	0.00256	0	0.002595	0	0	0	0	0	0	0.011709	0.004922	0	0.002671	0.00242	0.002312	0.002199	0.002549	0.002292	0	0.004786	0	0.002403	0.00779	0.002385	0.002412	0.002811	0	0	0	0	0	0	0	0	0	0.002612	0
Otu2002	0	0	0	0	0	0	0	0	0	0	0	0	0	0	0	0	0	0	0	0	0	0	0	0	0	0	0	0	0	0	0	0	0	0	0	0	0	0	0	0	0	0	0	0	0.011949	0	0	0.004587
Otu2003	0.009334	0.005008	0.013996	0.006659	0.002036	0.002181	0	0.004516	0.002561	0.007722	0	0.00256	0.002371	0.018162	0.009794	0.004811	0	0	0	0	0	0.002461	0.010802	0.002671	0.00242	0.016183	0.004399	0.002549	0.011461	0.002014	0	0.004271	0	0.00779	0.009542	0.009646	0.011245	0.013131	0.004829	0.007768	0.002023	0.001941	0.004138	0	0	0.009963	0.002612	0
Otu2004	0.009334	0.005008	0.004665	0.00444	0.004071	0.015266	0.004294	0.004516	0.015364	0.018019	0.031403	0.020483	0.004742	0.012973	0.007345	0.004811	0.002005	0.001813	0.007912	0.009744	0.002342	0.009843	0.005401	0.016024	0.029036	0.006936	0.006598	0.002549	0.009168	0.012082	0.004786	0	0.05047	0.057128	0.007156	0.024116	0	0	0.002415	0.002589	0.002023	0.003881	0.002069	0	0	0	0.020893	0.002294
Otu2005	0.004667	0	0.002333	0.00444	0	0	0.004294	0.002258	0.005121	0.002574	0.007851	0.007681	0	0.002595	0.002448	0	0	0.001813	0	0	0	0.002461	0	0	0.00242	0.002312	0.002199	0	0	0.002014	0	0	0.00721	0.012984	0.014313	0.004823	0.005623	0.002626	0	0.002589	0	0	0	0	0	0	0	0
Otu2006	0.004667	0	0.004665	0	0.004071	0.006542	0.002147	0.004516	0.010242	0.018019	0.015701	0.015363	0.007113	0.05189	0.007345	0.012028	0	0.005438	0.011868	0	0.028101	0.029529	0.051311	0.021366	0.004839	0.004624	0.004399	0.010196	0	0	0.002393	0	0.01442	0.01558	0.014313	0.016881	0.008434	0.026261	0.021731	0.007768	0.008092	0.005822	0.006207	0.002119	0.033458	0.049814	0.036563	0.018349
Otu2007	0.011668	0.010017	0	0	0.002036	0.004362	0.006441	0	0.007682	0.023167	0.002617	0.012802	0.002371	0.005189	0.004897	0.007217	0.002005	0.001813	0.001978	0	0.009367	0.002461	0	0.008012	0.007259	0	0.002199	0.005098	0.009168	0.002014	0.002393	0.004271	0.019227	0.01558	0.004771	0.01447	0.011245	0.002626	0.002415	0	0	0.005822	0.004138	0.004239	0.00478	0.004981	0.002612	0
Otu2008	0	0.002504	0.002333	0.00222	0	0	0	0	0.010242	0	0.013085	0	0.004742	0.002595	0	0.007217	0	0.001813	0	0	0.009367	0.009843	0.008102	0.005341	0.009679	0	0.002199	0.002549	0.002292	0.002014	0	0	0	0.002597	0.007156	0.009646	0.005623	0.015757	0.014488	0.002589	0	0	0	0.002119	0.00956	0.007472	0.01567	0.002294
Otu2009	0.021002	0.005008	0.020994	0.008879	0.012213	0.004362	0	0.002258	0.015364	0.018019	0.013085	0.010242	0	0.005189	0	0	0	0.005438	0	0.001949	0.007025	0.03199	0.027006	0.016024	0.016938	0	0.015396	0.020392	0.004584	0.006041	0.007179	0.006407	0.004807	0.033757	0.02624	0.009646	0	0	0.004829	0.007768	0	0	0.008276	0	0.019119	0.009963	0.005223	0.016055
Otu201	0.09334	0.065107	0.086309	0.044395	0.046818	0.058881	0.075148	0.054193	0.238138	0.319193	0.353283	0.281647	0.059278	0.127131	0.058762	0.048112	0.00802	0.019939	0.033625	0.005846	0.100696	0.071362	0.110724	0.085463	0.113724	0.092475	0.050586	0.068821	0.052718	0.042288	0.088544	0.032035	0.346079	0.205142	0.23855	0.318333	0.059037	0.102419	0.120729	0.059552	0.014161	0.007762	0.012414	0.012717	0.069307	0.06974	0.099243	0.004587
Otu2010	0.018668	0.010017	0.018662	0.024417	0.032569	0.045797	0.0365	0.054193	0.048652	0.020593	0.031403	0.038406	0.056907	0.031134	0.080797	0.062545	0.038096	0.056191	0.073185	0.056515	0.060886	0.036911	0.056712	0.048073	0.009679	0.011559	0.004399	0.033136	0.041258	0.050343	0.03111	0.032035	0.012017	0.038951	0.066794	0.021705	0.053414	0.070905	0.070023	0.059552	0.064738	0.064039	0.120001	0.061464	0.031069	0.032379	0.020893	0.032111
Otu2011	0.007001	0.002504	0	0	0.004071	0.002181	0.002147	0	0.012803	0.002574	0.005234	0.005121	0.007113	0.007784	0.009794	0	0	0	0.003956	0	0.002342	0.009843	0.018904	0.010683	0	0.002312	0.002199	0.005098	0	0	0.002393	0.002136	0	0.010387	0.011927	0.007235	0.005623	0.007878	0	0	0	0	0.002069	0	0.00478	0.004981	0.007835	0
Otu2012	0.014001	0.015025	0.011663	0.013319	0.008142	0.006542	0.017177	0.004516	0.017924	0.036038	0.023552	0.033286	0.009485	0.015567	0.004897	0.012028	0	0	0	0	0.011709	0.022147	0.016204	0.016024	0.016938	0.013871	0.008798	0.010196	0.004584	0.002014	0.019145	0.006407	0.026437	0.023371	0.021469	0.028939	0.036547	0.018383	0.004829	0.002589	0	0.001941	0.006207	0	0.016729	0.009963	0.020893	0.002294
Otu2013	0.007001	0.005008	0.006998	0.006659	0	0.008723	0.002147	0.002258	0.007682	0.007722	0.013085	0.017923	0.002371	0.002595	0.004897	0.002406	0.002005	0.001813	0	0	0.004684	0.002461	0.013503	0.008012	0.024197	0.011559	0	0.007647	0	0.002014	0.002393	0	0.016823	0.018177	0.016698	0.01447	0	0.013131	0.016902	0.002589	0.004046	0.003881	0.002069	0	0.019119	0.012454	0.007835	0
Otu2014	0.016335	0.010017	0.02566	0.013319	0.01832	0.015266	0.017177	0.018064	0.005121	0.007722	0.018318	0.033286	0.052165	0.007784	0.026932	0.045706	0.038096	0.045315	0.029669	0.037027	0.018734	0.029529	0.008102	0.040061	0.021777	0.006936	0.010997	0.012745	0.029797	0.024165	0.033503	0.019221	0.002403	0.023371	0.016698	0.002412	0.016868	0.007878	0.062779	0.023303	0.048554	0.102851	0.051724	0.059345	0.011949	0.012454	0.01567	0.018349
Otu2015	0.004667	0.010017	0.004665	0	0	0	0.006441	0.002258	0.012803	0.005148	0.020935	0.00256	0	0.010378	0.002448	0	0	0	0	0	0.002342	0.002461	0.008102	0.002671	0.00242	0.002312	0.002199	0.002549	0.002292	0.004027	0	0.002136	0.009613	0.005193	0	0	0	0.007878	0	0	0	0	0	0	0.00717	0	0.002612	0.002294
Otu2016	0.004667	0.002504	0.004665	0.013319	0.004071	0.006542	0.017177	0.01129	0.023046	0.015445	0.018318	0.025604	0.007113	0.002595	0.002448	0.012028	0	0	0.003956	0.001949	0.009367	0.004922	0.010802	0.008012	0.007259	0.002312	0.002199	0.002549	0.009168	0.004027	0.009572	0.010678	0.012017	0.012984	0.009542	0.026528	0.008434	0.002626	0.007244	0.002589	0	0.003881	0	0.002119	0.00717	0.022416	0.005223	0.002294
Otu2017	0.014001	0.005008	0.013996	0.011099	0.006107	0.010904	0.010735	0.002258	0.010242	0	0.015701	0.007681	0.014227	0.010378	0.034278	0.024056	0	0	0.005934	0.003898	0.011709	0.007382	0.027006	0.016024	0	0.002312	0.006598	0.015294	0.011461	0.018124	0.014359	0.017085	0.004807	0.041548	0.009542	0	0.005623	0.002626	0.021731	0.023303	0.004046	0.001941	0.006207	0	0.014339	0.004981	0.018282	0.029817
Otu2018	0.002334	0	0	0	0	0	0	0	0	0	0	0	0	0	0	0	0	0	0	0	0	0	0	0	0.00242	0	0	0	0	0.002014	0	0	0.002403	0.012984	0	0	0	0	0	0	0	0	0	0	0	0	0	0
Otu2019	0.018668	0.012521	0.009331	0.00222	0.004071	0.004362	0.008588	0.006774	0.023046	0.033464	0.007851	0.025604	0.002371	0.002595	0.002448	0.002406	0	0	0.001978	0.001949	0.007025	0.009843	0.002701	0.005341	0.004839	0.004624	0.008798	0	0.009168	0.004027	0.004786	0.004271	0.02163	0.012984	0.016698	0.024116	0.008434	0.002626	0.002415	0	0	0	0	0.002119	0.00956	0.004981	0.002612	0.002294
Otu202	0	0	0	0	0	0	0	0	0	0	0	0	0.381752	0.324313	0.450506	0.300698	0.022056	0.03444	0.039559	0.01559	0.149872	0.06644	0.043209	0.069439	0	0	0	0	0	0.002014	0	0	0	0.002597	0	0	0.244581	0.514719	0.451527	0.191601	0.066761	0.06792	0.035173	0.019075	0.126664	0.089666	0.096631	0.034404
Otu2020	0	0	0.002333	0	0	0	0	0.002258	0.017924	0	0	0.00256	0.011856	0.002595	0.004897	0.004811	0	0	0	0.003898	0	0	0.002701	0.005341	0	0	0	0.002549	0.002292	0.006041	0	0	0	0	0.002385	0	0	0.007878	0.007244	0	0	0	0	0	0.00478	0.002491	0.023505	0.029817
Otu2021	0	0.002504	0	0	0	0	0.002147	0	0.002561	0.005148	0	0	0.002371	0	0	0.007217	0	0.010876	0	0.001949	0.002342	0.007382	0.008102	0.005341	0	0.002312	0	0	0	0	0.002393	0	0.002403	0	0	0.002412	0.002811	0	0.007244	0.005178	0.004046	0.001941	0.008276	0.002119	0.00717	0.007472	0.010447	0.004587
Otu2022	0	0	0.004665	0	0	0	0	0	0.005121	0	0	0.005121	0	0.007784	0	0	0	0	0	0	0.009367	0.004922	0.010802	0.008012	0	0	0.002199	0.002549	0	0.002014	0	0	0	0	0.004771	0	0.002811	0.002626	0.004829	0.005178	0	0	0	0	0.00956	0.019926	0.002612	0.004587
Otu2023	0.011668	0.010017	0	0	0.004071	0.008723	0.002147	0.002258	0	0.005148	0.010468	0.00256	0.009485	0.005189	0.004897	0	0.00401	0.001813	0.001978	0	0	0.002461	0.002701	0.002671	0.009679	0.002312	0.002199	0	0.004584	0	0	0.002136	0.012017	0.00779	0	0.009646	0.002811	0.005252	0.012073	0.002589	0	0	0.002069	0	0.00478	0	0	0
Otu2024	0	0.002504	0.002333	0	0	0	0	0.002258	0	0.005148	0.002617	0.017923	0	0	0	0.002406	0	0	0	0	0.002342	0	0	0	0.007259	0	0.002199	0	0	0.002014	0.002393	0	0.004807	0.012984	0.007156	0	0	0	0	0	0	0	0	0	0	0	0	0
Otu2025	0.004667	0.005008	0.004665	0.011099	0.002036	0	0	0.002258	0.002561	0	0	0	0.002371	0	0	0	0.00401	0.003625	0.007912	0.001949	0	0.004922	0	0.010683	0	0.004624	0.013196	0.002549	0	0	0.004786	0.008543	0	0	0	0	0	0	0	0	0	0.003881	0	0	0.00239	0.012454	0.020893	0.002294
Otu2026	0.002334	0	0	0	0	0	0.004294	0.004516	0.002561	0.002574	0	0.005121	0.002371	0	0	0.004811	0	0	0.001978	0	0.002342	0	0.002701	0.008012	0	0	0	0.002549	0	0	0.002393	0.002136	0.00721	0	0.002385	0.004823	0	0.002626	0.002415	0.005178	0	0	0	0	0.019119	0.009963	0.002612	0.004587
Otu2027	0.053671	0.022537	0.03499	0.008879	0.022391	0.043616	0.030059	0.009032	0.074258	0.082372	0.054955	0.06145	0.023711	0.041512	0.063658	0.036084	0.002005	0.005438	0.017802	0.01559	0.016392	0.012304	0.032407	0.018695	0.024197	0.032366	0.013196	0.045881	0.009168	0.01611	0.009572	0.008543	0.09373	0.054531	0.04771	0.069937	0.028113	0.028887	0.03139	0.012946	0.010115	0.007762	0.014483	0.008478	0.00478	0.014944	0.013058	0
Otu2028	0	0.002504	0	0	0	0	0.002147	0.004516	0	0.002574	0	0	0	0	0	0	0	0	0	0	0	0	0	0	0	0	0.002199	0	0	0.002014	0.002393	0.002136	0.012017	0	0	0	0	0	0	0	0	0	0	0	0	0	0.002612	0
Otu2029	0	0	0	0	0	0	0	0	0	0.005148	0	0	0	0	0.002448	0	0	0	0	0	0	0	0	0	0	0	0	0	0	0	0	0	0.002403	0	0	0	0	0	0	0	0	0	0	0	0.011949	0	0	0.002294
Otu203	0.08634	0.070116	0.055985	0.022198	0.095672	0.126486	0.163178	0.083548	0.089622	0.061779	0.07589	0.084494	0.170721	0.064863	0.357466	0.08179	0.064162	0.119632	0.085053	0.103286	0.072594	0.078744	0.145832	0.082793	0.07501	0.055485	0.043988	0.050979	0.080224	0.088604	0.088544	0.087562	0.067293	0.14282	0.078721	0.050644	0.073093	0.183828	0.272848	0.139817	0.180053	0.163009	0.215174	0.127167	0.081256	0.054796	0.052233	0.055047
Otu2030	0	0	0	0	0	0.002181	0	0	0	0	0	0.00256	0.014227	0.018162	0.017139	0	0.00802	0.005438	0.005934	0.007795	0.009367	0.012304	0.005401	0.005341	0	0	0	0	0.002292	0.002014	0	0	0	0.002597	0	0	0.014056	0.007878	0.012073	0.018124	0.004046	0.011643	0.002069	0.002119	0	0.004981	0.002612	0.002294
Otu2031	0.011668	0	0.009331	0.006659	0.016285	0.019627	0.021471	0.02258	0.012803	0.033464	0.015701	0.012802	0.026082	0.012973	0.024484	0.02165	0.010025	0.003625	0.013846	0.009744	0.044493	0.03199	0.04591	0.040061	0.00242	0.006936	0.002199	0.007647	0.016045	0.012082	0.021538	0.010678	0.009613	0.038951	0.071565	0.009646	0.019679	0.021009	0.016902	0.012946	0.010115	0.015525	0.02069	0.004239	0.052577	0.027398	0.023505	0.022936
Otu2032	0	0.002504	0	0	0	0.010904	0.004294	0	0	0.002574	0	0.005121	0.007113	0.002595	0.012242	0.004811	0.002005	0.00725	0.005934	0.005846	0.004684	0.007382	0.013503	0.024037	0	0	0.002199	0.002549	0.002292	0.004027	0	0.002136	0.012017	0	0	0	0.005623	0.013131	0.014488	0.002589	0.002023	0.007762	0.006207	0.008478	0.00239	0.002491	0.010447	0.002294
Otu2033	0.014001	0.002504	0.002333	0	0.002036	0	0.004294	0	0.017924	0.018019	0.007851	0.010242	0.002371	0.002595	0	0	0	0	0	0	0.009367	0.004922	0.018904	0.005341	0.007259	0	0.004399	0.007647	0	0	0	0.002136	0.012017	0.01558	0.014313	0.01447	0.002811	0	0.002415	0.002589	0	0	0	0	0.014339	0.022416	0.018282	0.004587
Otu2034	0	0	0.002333	0	0.004071	0.002181	0.002147	0.002258	0.007682	0	0.005234	0.007681	0.004742	0.012973	0.002448	0.012028	0.002005	0	0.001978	0	0.002342	0.007382	0.002701	0.010683	0.004839	0.004624	0.002199	0	0.004584	0.006041	0.007179	0.004271	0.012017	0.010387	0.004771	0	0.016868	0.007878	0.019317	0.002589	0	0.011643	0	0.004239	0.00239	0.012454	0.005223	0
Otu2035	0.018668	0.002504	0.011663	0.00444	0.006107	0.002181	0.004294	0	0.005121	0.007722	0.002617	0.012802	0.002371	0	0	0	0	0	0.001978	0	0	0	0	0	0.009679	0.004624	0	0.005098	0.004584	0.002014	0	0	0.012017	0.00779	0.002385	0.004823	0.005623	0	0	0	0	0	0	0	0	0	0	0
Otu2036	0	0.002504	0.002333	0	0.002036	0.004362	0	0	0.005121	0.002574	0.002617	0.005121	0	0.002595	0.002448	0	0	0	0	0	0.002342	0.002461	0.008102	0	0	0	0.002199	0	0	0	0	0.002136	0.002403	0.005193	0	0.002412	0	0.002626	0	0	0	0.001941	0	0	0	0.004981	0.018282	0.004587
Otu2037	0	0	0	0	0	0	0	0	0	0	0	0	0.002371	0.002595	0.002448	0	0	0	0	0	0	0	0	0.002671	0	0	0	0	0	0	0	0	0	0	0	0	0.002811	0	0	0.005178	0	0	0	0	0.00239	0.009963	0.002612	0.018349
Otu2038	0.016335	0	0.002333	0.006659	0	0.002181	0	0	0.005121	0.005148	0.005234	0.00256	0.007113	0	0.007345	0.002406	0.002005	0	0	0	0.011709	0.007382	0.024305	0.018695	0.00242	0	0.002199	0.005098	0.002292	0.004027	0.004786	0	0.012017	0.00779	0.004771	0	0.002811	0.002626	0.007244	0	0	0.001941	0	0	0.011949	0.009963	0.007835	0.006881
Otu2039	0	0	0	0	0	0	0.006441	0.009032	0	0.002574	0	0.00256	0.011856	0.005189	0.007345	0.007217	0.006015	0.009063	0	0.005846	0	0.004922	0.002701	0.010683	0.00242	0	0	0	0.002292	0.006041	0.007179	0	0.002403	0	0.002385	0	0.005623	0.007878	0.014488	0.010357	0.006069	0.015525	0.014483	0.021195	0.00717	0	0.002612	0
Otu204	0.04667	0.020033	0.062983	0.026637	0.020356	0.032712	0.019324	0.013548	0.069137	0.038612	0.041871	0.033286	0.130412	0.145292	0.173836	0.098629	0.018045	0.009063	0.023736	0.005846	0.100696	0.113195	0.162035	0.168256	0.031456	0.032366	0.019795	0.04843	0.022921	0.024165	0.019145	0.012814	0.026437	0.067515	0.052481	0.021705	0.089961	0.076157	0.193167	0.111336	0.024277	0.019406	0.016552	0.021195	0.088426	0.107101	0.060068	0.05046
Otu2040	0.004667	0.007512	0.004665	0.00444	0.002036	0.006542	0.004294	0	0.005121	0.002574	0.007851	0.012802	0.007113	0.002595	0.002448	0	0.002005	0	0.001978	0	0.007025	0.002461	0.002701	0	0.009679	0.006936	0.002199	0	0.002292	0	0	0	0	0.018177	0.019084	0.004823	0	0	0	0	0.002023	0	0	0	0	0.002491	0	0
Otu2041	0	0.005008	0	0.00222	0	0	0.002147	0	0.005121	0.002574	0.002617	0	0.002371	0	0	0.004811	0.002005	0	0.001978	0	0.004684	0.002461	0	0	0	0	0	0.002549	0.002292	0.002014	0	0	0.002403	0.005193	0	0.009646	0	0.007878	0.002415	0.002589	0	0	0.004138	0.002119	0.00478	0.007472	0.002612	0.022936
Otu2042	0.002334	0	0.002333	0.00444	0.002036	0	0	0.002258	0.017924	0.007722	0	0.012802	0.002371	0	0	0.007217	0	0	0	0.005846	0.004684	0.002461	0.002701	0.002671	0	0	0.002199	0	0	0	0	0.004271	0.002403	0.010387	0.002385	0.004823	0.002811	0.002626	0	0	0	0	0	0.002119	0.00239	0.007472	0.002612	0.002294
Otu2043	0	0	0	0	0	0	0	0	0	0	0	0	0	0	0	0	0	0	0	0	0	0.009843	0	0.016024	0	0	0	0	0	0	0	0	0	0	0	0	0.005623	0	0	0.002589	0	0	0	0	0	0.002491	0	0
Otu2044	0	0.002504	0	0	0	0.002181	0	0	0.002561	0.002574	0	0	0	0	0.002448	0	0	0	0	0	0	0	0	0.002671	0	0	0	0	0.011461	0.024165	0.002393	0	0	0	0	0	0.005623	0.007878	0.002415	0	0	0.003881	0.002069	0	0	0.002491	0	0.002294
Otu2045	0.002334	0	0	0.00222	0	0	0.008588	0.006774	0.005121	0.023167	0.002617	0.005121	0	0	0	0	0	0	0	0	0.014051	0.004922	0	0	0.004839	0	0	0.005098	0	0.002014	0	0	0.019227	0	0	0.002412	0	0	0	0	0	0	0	0	0.019119	0.007472	0.01567	0.011468
Otu2046	0	0	0	0	0	0	0	0	0.002561	0	0	0	0	0	0.002448	0	0	0	0	0	0	0	0.005401	0.005341	0	0	0	0	0	0	0	0	0	0	0.004771	0	0.005623	0	0	0.005178	0	0	0.002069	0	0.00239	0.004981	0.020893	0
Otu2047	0	0.005008	0.002333	0	0	0	0	0	0.002561	0.002574	0.005234	0	0	0.002595	0	0	0	0	0	0	0.014051	0.002461	0.002701	0.005341	0	0.002312	0	0.002549	0	0	0	0	0	0	0.004771	0.004823	0	0.002626	0	0	0	0	0	0	0	0.009963	0	0.002294
Otu2048	0.023335	0.005008	0.016329	0.011099	0.020356	0.034893	0.040794	0.029355	0.04097	0.028315	0.036637	0.035846	0.030825	0.023351	0.04652	0.016839	0.01604	0.009063	0.017802	0.025334	0.042152	0.019686	0.024305	0.024037	0.009679	0.011559	0.006598	0.002549	0.036674	0.018124	0.019145	0.012814	0.02163	0.041548	0.050095	0.009646	0.002811	0.03414	0.060365	0.051784	0.024277	0.013584	0.012414	0.014836	0.023899	0.024907	0.010447	0.011468
Otu2049	0.016335	0.005008	0.002333	0.00444	0.002036	0.006542	0.010735	0.006774	0.007682	0.020593	0.018318	0	0	0	0.002448	0.009622	0	0.001813	0.001978	0.001949	0.011709	0.014765	0.005401	0.005341	0.00242	0.009247	0.002199	0.002549	0.006876	0.006041	0	0.002136	0.02163	0.023371	0.002385	0.01447	0.002811	0	0	0.002589	0.002023	0.001941	0.010345	0.002119	0.033458	0.014944	0.005223	0.027524
Otu205	0.042003	0.055091	0.020994	0.00444	0.030534	0.026169	0.073001	0.018064	0.171562	0.162171	0.154398	0.202274	0.004742	0.007784	0.007345	0.002406	0	0.005438	0.01978	0.007795	0.011709	0.004922	0.016204	0.018695	0.016938	0.004624	0.010997	0.017843	0.022921	0.01611	0.06222	0.025628	0.170636	0.186964	0.26479	0.200164	0.005623	0	0.009658	0.002589	0.004046	0	0.002069	0.002119	0.00956	0.014944	0.026116	0
Otu2050	0	0	0	0	0	0	0	0	0	0	0	0	0.004742	0	0	0	0	0.005438	0.011868	0.001949	0	0	0	0.016024	0	0	0	0	0	0	0	0	0	0	0	0	0	0	0	0.002589	0.002023	0.003881	0	0	0	0	0.005223	0
Otu2051	0.025669	0.015025	0.009331	0.006659	0.020356	0.015266	0.027912	0.018064	0.015364	0.020593	0.031403	0.023044	0.009485	0.010378	0.007345	0.026461	0.00802	0.010876	0.027692	0.025334	0.065569	0.012304	0.024305	0.016024	0.009679	0	0.006598	0.015294	0.009168	0.028192	0.021538	0.012814	0.012017	0.012984	0.009542	0.036174	0.039358	0.013131	0.014488	0.018124	0.012138	0.021346	0.010345	0.021195	0.054967	0.054796	0.041786	0.018349
Otu2052	0	0.002504	0	0.00222	0.010178	0.002181	0.002147	0.002258	0.002561	0.010297	0.020935	0	0.002371	0.005189	0	0	0	0	0	0	0.009367	0.009843	0	0	0.00242	0	0	0	0	0	0	0	0.002403	0.002597	0.002385	0	0.011245	0	0	0	0	0	0	0	0.00239	0.002491	0	0
Otu2053	0.007001	0	0.011663	0.006659	0.010178	0.019627	0.010735	0.009032	0.007682	0.010297	0.002617	0.015363	0	0	0	0	0	0	0	0	0	0	0	0	0.004839	0.004624	0	0.005098	0.027505	0.010069	0.023931	0.006407	0.009613	0.01558	0.014313	0.002412	0	0	0	0.002589	0	0	0	0	0	0	0	0
Otu2054	0.004667	0	0	0.00222	0.002036	0.002181	0	0	0.002561	0	0.002617	0.00256	0	0	0.002448	0	0	0	0	0	0.002342	0.002461	0	0.008012	0	0.002312	0.002199	0.002549	0	0.002014	0.002393	0	0	0.005193	0.004771	0	0	0	0	0.002589	0	0	0	0	0.00478	0	0.002612	0.029817
Otu2055	0	0	0.002333	0	0.006107	0.008723	0.010735	0.006774	0	0	0.005234	0.00256	0.004742	0	0.004897	0	0.01203	0.027189	0.00989	0.005846	0	0	0	0	0	0.004624	0.002199	0.005098	0.016045	0.018124	0.028717	0.032035	0.004807	0	0.002385	0.002412	0.005623	0.015757	0.009658	0	0.006069	0.040752	0.008276	0.008478	0.011949	0.002491	0.005223	0
Otu2056	0.002334	0	0	0.00222	0	0	0	0	0.012803	0	0.002617	0	0	0	0	0	0	0	0	0	0	0	0	0	0	0	0	0.002549	0	0	0.002393	0	0	0.002597	0	0.002412	0	0	0.002415	0	0	0	0	0	0	0	0	0
Otu2057	0	0	0.002333	0	0	0	0	0	0	0.002574	0	0.007681	0	0	0	0	0	0	0	0	0	0	0	0	0	0	0	0	0	0	0	0.004271	0.002403	0	0	0.012058	0	0	0	0	0	0	0	0	0	0	0.002612	0
Otu2058	0	0	0	0	0	0	0	0	0	0	0	0	0	0.018162	0	0	0	0.001813	0	0	0.004684	0	0	0	0	0	0	0	0	0	0	0	0	0	0	0	0.005623	0	0	0	0.002023	0	0	0	0	0	0	0
Otu2059	0	0	0	0	0	0	0	0	0	0	0	0	0	0.007784	0	0.004811	0.002005	0.003625	0.005934	0.003898	0	0.002461	0	0.005341	0	0	0	0	0	0	0	0	0	0	0	0	0	0	0.002415	0.005178	0	0	0.012414	0	0.00717	0	0.005223	0
Otu206	0.009334	0.010017	0.013996	0.019978	0.006107	0	0.008588	0.009032	0.005121	0.002574	0	0.230438	0.054536	0.015567	0.080797	0.009622	0.036091	0.043503	0.015824	0.025334	0.004684	0.019686	0.008102	0.050744	0	0.025431	0.010997	0.007647	0	0.002014	0.035896	0.025628	0	0.020774	0.009542	0	0.056226	0.010504	0.08451	0.132049	0.036415	0.003881	0.033104	0.052986	0.035848	0.007472	0.033951	0.020643
Otu2060	0.002334	0	0	0	0.004071	0.004362	0	0	0.002561	0.005148	0	0	0.004742	0.012973	0.019587	0.009622	0.010025	0.00725	0.015824	0.005846	0.011709	0.002461	0.010802	0.008012	0	0.002312	0.002199	0.002549	0	0.002014	0.002393	0.002136	0.002403	0.010387	0.004771	0.004823	0.033735	0.015757	0.009658	0.012946	0.024277	0.015525	0.022759	0.016956	0.00478	0.014944	0.010447	0.002294
Otu2061	0.004667	0.007512	0.002333	0.006659	0.006107	0.004362	0	0.006774	0.012803	0.020593	0.005234	0.005121	0.007113	0.007784	0.002448	0.004811	0	0	0	0	0.025759	0.017225	0.013503	0.002671	0	0.002312	0	0.005098	0.004584	0.002014	0.011965	0.004271	0.026437	0.005193	0.011927	0.004823	0.002811	0.010504	0.004829	0	0.002023	0.001941	0	0	0.014339	0.022416	0.010447	0.004587
Otu2062	0	0	0.002333	0.00222	0	0	0	0	0.007682	0.010297	0.007851	0.00256	0.002371	0.005189	0.017139	0.004811	0.002005	0	0	0	0.002342	0.007382	0.008102	0.005341	0.00242	0.002312	0	0	0	0	0.002393	0	0.002403	0.002597	0	0.002412	0.002811	0.002626	0	0	0	0	0	0	0	0.004981	0	0.004587
Otu2063	0.011668	0.020033	0.004665	0	0	0.006542	0.002147	0	0.020485	0.007722	0.039254	0.00256	0.007113	0.020756	0.002448	0	0	0.003625	0	0	0.011709	0.009843	0.016204	0.005341	0.00242	0.004624	0.004399	0.002549	0.004584	0	0	0	0.012017	0.025967	0.019084	0.007235	0.014056	0.007878	0.012073	0	0	0	0	0	0.026289	0.024907	0.007835	0.016055
Otu2064	0	0	0.002333	0	0.002036	0.002181	0	0	0	0.002574	0.015701	0	0	0.002595	0.002448	0	0.002005	0	0.001978	0.003898	0.002342	0.004922	0.002701	0.005341	0	0	0	0.002549	0	0	0	0	0	0	0	0	0.005623	0	0	0.002589	0	0.007762	0.004138	0.004239	0.00717	0	0	0
Otu2065	0.004667	0	0	0	0	0	0.004294	0.004516	0	0	0	0	0	0.005189	0.007345	0	0	0.003625	0	0.003898	0	0.009843	0.002701	0.002671	0	0	0.002199	0.005098	0	0	0.009572	0	0	0.002597	0.002385	0.002412	0.002811	0.005252	0	0.005178	0	0.009703	0.002069	0.006358	0	0.012454	0.002612	0
Otu2066	0.007001	0	0	0	0	0	0	0.002258	0.002561	0	0	0	0	0.005189	0	0	0	0	0	0	0.009367	0.019686	0.005401	0.010683	0	0	0	0	0	0	0	0	0.002403	0	0.004771	0	0	0	0.002415	0	0	0	0	0	0.00956	0.009963	0.002612	0.011468
Otu2067	0.016335	0.002504	0	0.00222	0.004071	0.004362	0	0	0.005121	0	0.007851	0.005121	0.002371	0	0	0	0.002005	0	0	0	0.002342	0	0	0	0.00242	0.004624	0	0.005098	0	0.004027	0	0.004271	0	0.01558	0.009542	0	0	0	0.004829	0	0	0	0	0	0	0.002491	0	0
Otu2068	0.004667	0	0	0	0	0.006542	0	0	0.002561	0.002574	0	0.007681	0.002371	0.020756	0.009794	0.002406	0.00401	0.00725	0.00989	0.009744	0.009367	0.019686	0.021605	0.002671	0.004839	0	0	0	0.004584	0	0	0.002136	0.009613	0.005193	0.002385	0.002412	0.002811	0.021009	0.019317	0.023303	0	0.013584	0	0.008478	0.00239	0.004981	0.007835	0.011468
Otu2069	0	0	0	0	0	0	0	0	0	0	0	0	0	0	0	0	0	0	0	0	0	0	0	0.018695	0	0	0	0	0	0	0	0	0	0	0	0	0	0	0	0	0	0	0	0	0	0	0	0
Otu207	0.074672	0.112686	0.067648	0.051054	0.061067	0.069785	0.077295	0.058709	0.035849	0.025741	0.041871	0.038406	0.199175	0.070052	0.394192	0.08179	0.156394	0.213888	0.172083	0.183186	0.044493	0.044294	0.105323	0.085463	0.133082	0.083227	0.07258	0.068821	0.123774	0.13492	0.129227	0.044849	0.055277	0.036354	0.069179	0.031351	0.15462	0.249481	0.451527	0.58257	0.242768	0.285265	0.382761	0.216184	0.035848	0.047324	0.06268	0.038992
Otu2070	0	0	0	0	0	0	0	0.002258	0	0	0	0	0	0	0	0	0	0.009063	0	0	0	0	0	0	0.00242	0	0	0	0	0.002014	0	0	0	0	0	0.002412	0	0	0	0	0.002023	0.001941	0	0	0	0	0	0
Otu2071	0	0	0	0	0.002036	0.004362	0	0.004516	0	0.010297	0.002617	0	0	0.002595	0.004897	0.024056	0	0.001813	0.001978	0.001949	0	0.002461	0	0	0	0	0.002199	0	0.004584	0.002014	0.004786	0	0	0	0	0	0.030924	0	0	0.002589	0.004046	0.003881	0.002069	0.002119	0	0.004981	0	0.002294
Otu2072	0	0.002504	0.004665	0.00444	0.002036	0.015266	0.004294	0.006774	0.005121	0.007722	0.010468	0.012802	0.002371	0.002595	0	0.004811	0	0.001813	0	0.001949	0.011709	0.007382	0.005401	0.002671	0.00242	0	0	0	0.006876	0.004027	0.004786	0.002136	0.002403	0.018177	0.011927	0.016881	0.002811	0.002626	0.002415	0	0	0.001941	0	0.004239	0.00478	0.009963	0.005223	0
Otu2073	0	0.002504	0.002333	0	0	0	0	0.006774	0.012803	0.03089	0.007851	0	0	0.002595	0.002448	0	0	0	0	0.001949	0	0	0	0	0	0	0.002199	0.005098	0.006876	0.002014	0.002393	0	0	0	0	0	0	0	0	0	0	0	0	0	0	0	0	0.002294
Otu2074	0	0	0	0	0	0	0	0	0.030727	0	0.002617	0	0	0.002595	0.004897	0	0	0	0	0	0	0.002461	0	0	0	0	0	0.002549	0	0.002014	0	0.002136	0	0.002597	0.002385	0.002412	0	0	0	0.002589	0	0.001941	0	0	0.00478	0.007472	0	0.002294
Otu2075	0	0	0.004665	0	0	0.002181	0.002147	0	0.002561	0.007722	0.010468	0.005121	0.016598	0.010378	0.017139	0.009622	0	0.001813	0	0	0.009367	0.007382	0.018904	0.010683	0.007259	0.002312	0	0.002549	0	0.002014	0.002393	0	0.002403	0.005193	0.014313	0.004823	0.002811	0.013131	0.021731	0.007768	0	0.003881	0.004138	0	0.00956	0.002491	0.007835	0.006881
Otu2076	0	0	0	0	0	0	0	0	0	0	0	0	0	0.002595	0.029381	0.014433	0	0	0.00989	0.003898	0.002342	0	0.010802	0.013354	0	0	0	0	0	0	0	0	0	0	0	0	0.014056	0.007878	0	0.002589	0	0	0.004138	0	0.011949	0.002491	0	0
Otu2077	0.002334	0	0	0	0	0	0	0.002258	0	0.002574	0.010468	0.007681	0	0	0	0.002406	0	0	0	0	0.002342	0.002461	0.005401	0	0	0.002312	0	0	0	0	0.002393	0	0	0.005193	0.002385	0.002412	0	0	0.002415	0	0	0	0	0	0.00717	0.014944	0.002612	0.027524
Otu2078	0.016335	0.002504	0.004665	0.00444	0.006107	0.004362	0.006441	0.006774	0.010242	0.012871	0.028786	0.005121	0.011856	0.010378	0.019587	0.019245	0.00802	0.010876	0.00989	0.001949	0.014051	0.019686	0.008102	0.013354	0.00242	0.006936	0	0.012745	0.016045	0.008055	0.004786	0.01495	0.009613	0.018177	0.023855	0.009646	0	0.013131	0.014488	0.007768	0.010115	0.005822	0.016552	0.019075	0.00478	0.002491	0.013058	0.011468
Otu2079	0	0	0	0.00222	0	0.002181	0.002147	0	0	0	0	0	0.007113	0	0	0.009622	0	0.005438	0	0	0.002342	0.009843	0	0.010683	0.00242	0	0	0	0.002292	0	0	0	0	0.002597	0.007156	0.002412	0	0.002626	0.016902	0.010357	0.004046	0.001941	0.004138	0.002119	0.00478	0.007472	0	0.006881
Otu208	0.095674	0.080132	0.051319	0.055494	0.136384	0.128666	0.238325	0.124193	0.066576	0.11841	0.107293	0.110098	0.139897	0.083024	0.18363	0.096223	0.112283	0.241077	0.100876	0.150057	0.114746	0.226389	0.143131	0.280426	0.125823	0.043926	0.054985	0.079017	0.275053	0.382609	0.244095	0.202887	0.12978	0.075305	0.097805	0.079583	0.151809	0.194333	0.159363	0.139817	0.248837	0.141662	0.260691	0.125048	0.083646	0.17186	0.138417	0.07569
Otu2080	0.058338	0.017529	0.023327	0.046615	0.014249	0.008723	0.019324	0.024839	0.005121	0.015445	0.007851	0.010242	0.018969	0.018162	0.01469	0.019245	0.018045	0.014501	0.045493	0.037027	0.016392	0.014765	0.008102	0.016024	0.016938	0.011559	0.019795	0.035685	0.025213	0.01611	0.019145	0.017085	0.00721	0.005193	0.016698	0.012058	0.005623	0.015757	0.004829	0.012946	0.020231	0.046574	0.033104	0.021195	0.014339	0.042342	0.023505	0.004587
Otu2081	0.002334	0.005008	0.002333	0	0	0.015266	0.010735	0.002258	0.002561	0.005148	0	0.00256	0.002371	0.002595	0	0	0	0.001813	0.003956	0	0	0	0	0	0	0	0	0	0	0.002014	0.002393	0	0	0	0	0.002412	0	0	0	0	0.002023	0	0	0.012717	0.00478	0.002491	0	0
Otu2082	0.002334	0	0	0.008879	0.008142	0.004362	0.002147	0.002258	0.023046	0.005148	0.015701	0.00256	0	0	0	0	0	0	0	0	0.009367	0.002461	0.005401	0	0.004839	0.002312	0	0.002549	0	0	0.004786	0.002136	0.00721	0.005193	0.014313	0.004823	0	0	0	0	0	0	0	0	0.00239	0.002491	0	0
Otu2083	0.002334	0	0.006998	0	0	0	0	0	0	0.002574	0.010468	0.015363	0	0	0.004897	0	0	0	0	0	0.004684	0	0	0	0	0	0	0	0	0.004027	0.002393	0.002136	0	0.01558	0	0.004823	0.002811	0	0	0.002589	0	0.001941	0	0	0	0.002491	0	0
Otu2084	0	0.002504	0.004665	0	0	0.004362	0	0	0	0.002574	0	0	0.002371	0	0	0	0.00401	0.001813	0.001978	0	0	0	0	0	0	0	0.006598	0.002549	0	0.002014	0	0.002136	0	0	0.004771	0	0.005623	0	0	0.002589	0.002023	0	0.016552	0.004239	0	0	0	0
Otu2085	0.002334	0	0	0	0	0	0	0	0	0	0	0	0	0.005189	0.004897	0	0.00401	0	0	0.001949	0.018734	0.009843	0.008102	0.005341	0	0	0	0	0	0	0	0	0	0	0.002385	0	0.002811	0.005252	0	0.002589	0.002023	0.003881	0.002069	0	0.014339	0.007472	0	0.004587
Otu2086	0	0	0	0	0	0	0	0	0	0	0	0	0.002371	0.007784	0	0	0	0	0	0	0	0	0	0	0	0	0	0	0	0	0	0	0	0	0	0	0	0	0	0	0	0	0	0	0.014339	0	0	0
Otu2087	0.002334	0.005008	0.004665	0.00444	0.004071	0	0.002147	0.002258	0.007682	0.020593	0.020935	0.015363	0	0	0.007345	0	0	0	0	0.001949	0	0	0.002701	0.016024	0.00242	0.013871	0	0.007647	0.009168	0.004027	0.002393	0.004271	0.03605	0.005193	0.007156	0.007235	0	0.007878	0.007244	0	0	0	0	0	0	0.009963	0.005223	0
Otu2088	0.002334	0.015025	0.002333	0	0	0.002181	0.010735	0.002258	0.005121	0.007722	0.002617	0.005121	0.009485	0	0.002448	0.002406	0.002005	0	0	0	0.016392	0.002461	0.008102	0.002671	0.004839	0.002312	0	0	0.006876	0.004027	0.014359	0.002136	0.002403	0	0.011927	0.012058	0.011245	0.002626	0	0	0	0.023287	0.004138	0	0.00478	0.002491	0.002612	0
Otu2089	0.004667	0.005008	0	0	0.012213	0.008723	0.017177	0.01129	0.017924	0.012871	0.010468	0.012802	0.018969	0.010378	0.004897	0.014433	0.00401	0.005438	0.001978	0.009744	0.002342	0.019686	0.002701	0.016024	0.009679	0	0	0.012745	0.006876	0.006041	0.007179	0.012814	0.012017	0.00779	0.011927	0.024116	0.011245	0.007878	0.004829	0	0.004046	0.009703	0.008276	0.004239	0.011949	0.017435	0.018282	0.004587
Otu209	0.088673	0.025041	0.072313	0.075472	0.059032	0.050158	0.073001	0.108386	0.051212	0.066928	0.078507	0.028165	0.023711	0.023351	0.041623	0.033678	0.014035	0.019939	0.027692	0.005846	0.028101	0.086126	0.054012	0.07478	0.128242	0.11097	0.090175	0.058626	0.045842	0.050343	0.074186	0.042713	0.045663	0.031161	0.212309	0.021705	0.098395	0.018383	0.02656	0.018124	0.050577	0.007762	0.012414	0.023314	0.054967	0.089666	0.067903	0.013762
Otu2090	0.002334	0.010017	0.002333	0.00222	0.010178	0.002181	0.004294	0.01129	0.005121	0.007722	0	0.010242	0.009485	0	0	0.002406	0	0.003625	0	0	0.002342	0.004922	0.013503	0.002671	0.00242	0.006936	0.004399	0.005098	0	0.008055	0.009572	0.010678	0.04326	0	0.004771	0.01447	0.011245	0.005252	0.007244	0	0.004046	0	0.002069	0	0.00956	0.014944	0.018282	0
Otu2091	0	0.037562	0.023327	0.00222	0.022391	0.006542	0.034353	0.002258	0.038409	0.082372	0.054955	0.010242	0.002371	0.005189	0	0.002406	0	0	0.001978	0	0.004684	0.022147	0.005401	0.013354	0.014518	0.011559	0.006598	0.030587	0	0.006041	0.009572	0.010678	0.048067	0.01558	0.011927	0.06029	0.02249	0.03414	0.004829	0.010357	0.002023	0.003881	0	0.004239	0.050188	0.06974	0.135806	0.23395
Otu2092	0.002334	0.002504	0	0	0	0.002181	0	0.002258	0.005121	0.002574	0.002617	0.00256	0.002371	0.007784	0	0	0	0	0.001978	0	0.004684	0.009843	0.005401	0.002671	0	0	0	0	0	0	0	0	0	0	0.002385	0.002412	0.002811	0.002626	0.004829	0.005178	0	0.001941	0.012414	0.002119	0.00478	0.009963	0.010447	0.002294
Otu2093	0	0	0	0	0	0	0	0.002258	0	0	0	0	0	0	0	0	0	0	0	0	0	0	0	0	0	0	0	0	0	0	0	0	0	0	0	0	0	0	0	0	0	0.001941	0	0	0.00239	0.002491	0	0.013762
Otu2094	0	0	0	0	0	0	0	0	0	0.005148	0	0	0.002371	0	0	0	0	0	0	0	0	0.007382	0.002701	0.005341	0.00242	0	0	0	0	0	0	0.002136	0	0	0	0	0	0	0	0	0	0	0	0	0.014339	0.012454	0.002612	0.002294
Otu2095	0.014001	0.002504	0	0	0	0	0	0	0.005121	0.007722	0.005234	0.00256	0	0	0	0	0	0	0	0	0	0	0	0	0.014518	0	0	0.012745	0	0	0	0	0.002403	0.005193	0	0.009646	0	0	0	0	0	0	0	0	0	0	0	0
Otu2096	0	0.002504	0.002333	0	0.002036	0	0	0	0.005121	0.010297	0.015701	0.005121	0	0	0	0	0	0	0	0	0	0	0	0	0.007259	0.004624	0	0	0	0.002014	0	0	0.016823	0.010387	0.011927	0.021705	0	0	0	0	0	0	0	0	0	0	0	0
Otu2097	0.004667	0.007512	0.006998	0.006659	0	0.002181	0.004294	0	0.015364	0.015445	0.013085	0.007681	0	0	0	0	0	0	0	0	0.002342	0.002461	0.010802	0	0.007259	0.002312	0.002199	0.002549	0	0	0	0	0.00721	0.012984	0.011927	0.012058	0	0	0	0	0	0	0	0	0.00717	0.002491	0.010447	0.002294
Otu2098	0	0	0	0	0.002036	0	0.004294	0.002258	0	0	0.002617	0.00256	0.002371	0	0.002448	0.016839	0	0	0	0	0	0	0.005401	0.005341	0.004839	0.002312	0.002199	0	0.002292	0	0.002393	0	0	0.005193	0.002385	0.004823	0.002811	0	0	0	0.004046	0	0.004138	0	0	0.009963	0	0.002294
Otu2099	0	0	0	0	0	0	0	0	0	0	0	0	0	0.002595	0	0	0	0	0.001978	0	0.007025	0.014765	0	0	0	0	0	0	0	0	0	0	0	0	0	0.002412	0	0	0.002415	0	0	0	0.002069	0	0.00239	0	0.005223	0
Otu21	0.079339	0.017529	0.018662	0.09323	0.002036	0.019627	0.021471	0.031613	1.43907	0.339786	0.282626	0.030725	0.066392	0.002595	0	0	0	0.005438	0	0	0.203733	0.039372	0.002701	0.005341	0.004839	0.006936	0.006598	0.005098	0.11919	0.080549	0.038289	0.01495	0.02884	0.020774	0.04771	0.01447	0.067471	0.154941	0.002415	0.002589	0.012138	0.001941	0	0.002119	0.2127	0.219184	0.195874	2.53217
Otu210	0	0	0	0	0	0.002181	0	0	0	0	0	0	0	0	0	0	0	0	0	0	0	0.187017	0	0	0	0	0.002199	0	0	0	0.002393	0	0.002403	0	0.002385	0	0	0	0	0	0	0	0.002069	0	0	0	0	0
Otu2100	0.049004	0.035058	0.02566	0.033296	0.024427	0.047977	0.030059	0.027097	0.038409	0.072076	0.057572	0.064011	0.087732	0.171237	0.019587	0.074573	0.010025	0.012688	0.015824	0.019488	0.070253	0.135341	0.032407	0.064097	0.055652	0.039302	0.024193	0.035685	0.04355	0.014096	0.040683	0.027764	0.074503	0.077902	0.09542	0.028939	0.075905	0.057775	0.101413	0.049195	0.024277	0.005822	0.024828	0.023314	0.105155	0.074722	0.125359	0.116975
Otu2101	0	0	0	0	0	0	0	0	0	0	0	0	0	0	0	0	0	0	0	0	0	0	0	0	0	0	0	0	0	0	0	0	0	0	0	0	0	0	0	0	0	0	0	0	0	0	0	0.011468
Otu2102	0.004667	0.002504	0.002333	0	0	0	0.002147	0	0.007682	0.012871	0	0.00256	0	0	0	0	0	0	0	0	0.016392	0.002461	0.010802	0	0	0	0	0.002549	0.004584	0	0	0	0.004807	0	0	0.004823	0	0.002626	0.002415	0.002589	0	0	0.002069	0	0.00717	0.007472	0.002612	0
Otu2103	0	0	0	0	0.002036	0	0.006441	0	0	0	0	0	0.002371	0	0.002448	0	0.020051	0.00725	0.003956	0.003898	0.002342	0.002461	0.002701	0.016024	0	0	0	0	0	0.004027	0.007179	0.002136	0	0	0	0	0.005623	0.005252	0.004829	0	0.006069	0.013584	0	0.004239	0.00239	0	0	0
Otu2104	0	0.002504	0	0	0	0	0.002147	0	0.005121	0.005148	0.007851	0.00256	0	0.002595	0	0	0	0	0	0	0.004684	0.002461	0	0	0	0	0.002199	0	0	0	0	0.002136	0	0	0	0.004823	0	0.002626	0.002415	0	0	0	0	0	0.035848	0.002491	0.018282	0.034404
Otu2105	0	0	0	0	0	0	0	0	0	0	0	0	0	0	0	0	0	0.003625	0	0.011693	0	0	0	0.002671	0	0	0	0	0	0	0	0	0	0	0	0	0.002811	0	0	0.018124	0.002023	0.001941	0	0.006358	0	0	0.002612	0
Otu2106	0.007001	0.010017	0.006998	0.00222	0	0.002181	0.002147	0.002258	0	0.002574	0.005234	0.010242	0.002371	0	0.004897	0.009622	0	0	0.001978	0.001949	0.002342	0.007382	0.008102	0.002671	0.00242	0.004624	0.006598	0.007647	0.006876	0.004027	0.009572	0.004271	0.016823	0.002597	0.004771	0.007235	0	0.007878	0.007244	0.005178	0.006069	0.001941	0.002069	0	0	0.002491	0.007835	0.004587
Otu2107	0.004667	0	0	0.008879	0.006107	0.004362	0.017177	0.015806	0.010242	0.007722	0.005234	0.007681	0.016598	0	0.019587	0.031273	0.014035	0.003625	0.005934	0.007795	0.007025	0	0.005401	0.005341	0.00242	0.004624	0	0	0	0	0.004786	0.008543	0.004807	0	0	0.004823	0.016868	0.013131	0.016902	0.010357	0.016185	0.005822	0.008276	0.010597	0.00239	0.002491	0.002612	0.002294
Otu2108	0	0	0	0	0.002036	0	0.002147	0.002258	0.002561	0.007722	0.018318	0.005121	0	0	0	0	0	0	0	0	0	0	0	0	0	0	0	0.002549	0	0	0	0	0.004807	0.00779	0.002385	0	0	0	0	0	0	0	0	0	0	0	0	0
Otu2109	0.007001	0.010017	0.002333	0.00222	0	0.004362	0.004294	0	0.005121	0.005148	0.005234	0.010242	0.002371	0.015567	0.002448	0.002406	0.002005	0	0	0	0.016392	0.004922	0.010802	0.005341	0.014518	0.006936	0.008798	0.005098	0	0	0.002393	0.004271	0.012017	0.023371	0.007156	0.004823	0.002811	0.002626	0	0.005178	0	0	0.002069	0	0.00478	0.009963	0.002612	0.002294
Otu211	0	0.002504	0.002333	0	0.006107	0	0	0	0.002561	0.005148	0.018318	0.00256	0	0	0.004897	0.004811	0.002005	0	0.005934	0.003898	0	0	0	0.002671	0.00242	0.004624	0	0	0.004584	0.004027	0.004786	0	0.002403	0	0.002385	0.002412	0.005623	0.002626	0.002415	0.007768	0.004046	0.001941	0.002069	0.004239	0.00717	0.007472	0.007835	0.272942
Otu2110	0	0	0	0	0	0.002181	0	0	0.002561	0	0	0	0	0	0	0	0	0	0	0	0.016392	0.009843	0.002701	0	0	0	0	0	0	0	0	0	0	0	0	0	0	0	0	0	0	0	0	0	0.00717	0.004981	0	0.002294
Otu2111	0.002334	0	0.004665	0	0	0.008723	0.002147	0	0.002561	0	0.005234	0.00256	0.009485	0.002595	0.004897	0	0.002005	0	0.003956	0.003898	0	0.004922	0.002701	0.002671	0.007259	0.004624	0.002199	0.005098	0.002292	0	0.004786	0.004271	0.004807	0.00779	0.004771	0	0.005623	0.018383	0.019317	0.015535	0.004046	0	0.008276	0.006358	0	0	0.007835	0.004587
Otu2112	0.002334	0	0.006998	0.008879	0	0.004362	0.004294	0.002258	0.007682	0.005148	0.010468	0.005121	0.011856	0	0.022036	0.004811	0	0.009063	0.001978	0.007795	0.004684	0	0.002701	0.005341	0.007259	0.002312	0	0.002549	0.004584	0	0.007179	0	0	0.00779	0.007156	0	0.005623	0.010504	0.016902	0.018124	0.014161	0	0.012414	0.006358	0.00239	0	0	0.002294
Otu2113	0	0	0	0	0	0	0	0	0	0	0	0	0	0.007784	0	0	0	0	0	0	0.002342	0	0.002701	0.002671	0	0	0	0	0	0	0	0	0	0.002597	0	0	0.002811	0.002626	0	0	0.002023	0	0	0	0.00239	0.007472	0.01567	0.016055
[truncated: 4,826 more rows]

## Sheet: Assign taxonomy to OTUs 
Assign taxonomy to OTUs
[truncated: 6,067 more rows]
