# Supplementary material for: Enrichments/Derichments of Root-Associated Bacteria Related to Plant Growth and Nutrition Caused by the Growth of an EPSPS-Transgenic Maize Line in the Field
Source: Front Microbiol. 2019 Jun 18;10:1335. doi: 10.3389/fmicb.2019.01335 (PMC6591461; doi:10.3389/fmicb.2019.01335)
Supplement: Supplementary file 20 [file Table_8.XLS]

## Sheet: Adonis表
Table S8 Significance tests of bacterial community structure between CC2TSS and Z958TSS
Database	Treatment	Adonis		ANOSIM
		F. Model	P-value	R-value	P-value
silva128/16s	Without subsampling	2.0343	0.041	0.3333	0.024
	With subsampling	2.1326	0.028	0.3438	0.027
greengenes135/16s	Without subsampling	2.0343	0.032	0.3333	0.021
	With subsampling	2.0541	0.028	0.3438	0.026
