# Supplementary material for: Enrichments/Derichments of Root-Associated Bacteria Related to Plant Growth and Nutrition Caused by the Growth of an EPSPS-Transgenic Maize Line in the Field
Source: Front Microbiol. 2019 Jun 18;10:1335. doi: 10.3389/fmicb.2019.01335 (PMC6591461; doi:10.3389/fmicb.2019.01335)
Supplement: Supplementary file 21 [file Table_9.XLSX]

## Sheet: phylum
Table S9 Relative abundances of bacterial of samples
Relative abundances of major bacterial phylum of samples
	CC2FRh1	CC2FRh2	CC2FRh3	CC2FRh4	CC2FRt1	CC2FRt2	CC2FRt3	CC2FRt4	CC2FSS1	CC2FSS2	CC2FSS3	CC2FSS4	CC2TRh1	CC2TRh2	CC2TRh3	CC2TRh4	CC2TRt1	CC2TRt2	CC2TRt3	CC2TRt4	CC2TSS1	CC2TSS2	CC2TSS3	CC2TSS4	Z958FRh1	Z958FRh2	Z958FRh3	Z958FRh4	Z958FRt1	Z958FRt2	Z958FRt3	Z958FRt4	Z958FSS1	Z958FSS2	Z958FSS3	Z958FSS4	Z958TRh1	Z958TRh2	Z958TRh3	Z958TRh4	Z958TRt1	Z958TRt2	Z958TRt3	Z958TRt4	Z958TSS1	Z958TSS2	Z958TSS3	Z958TSS4
Acidobacteria	15.1141	10.9881	11.1829	6.38624	6.61768	8.3655	10.5335	5.65867	26.2259	23.7927	27.3991	24.3573	14.7366	21.0518	18.7425	17.7195	3.59105	5.29464	6.7053	7.458	24.7032	20.3922	21.1186	17.5841	12.6089	7.62686	5.72723	13.6088	5.92739	5.61228	7.77754	5.02947	25.3311	28.6107	22.1994	24.9409	12.8222	18.0362	19.6064	12.9693	5.9033	6.59409	7.50212	6.07859	21.595	20.2396	15.0379	10.6103
Actinobacteria	5.98311	3.56839	8.69393	5.14095	12.1219	14.4848	12.3564	10.7483	5.14429	3.38499	4.99568	4.98515	13.7597	5.64045	15.3147	11.5829	8.71596	13.968	9.63665	15.0485	5.12142	4.60653	7.48602	7.40058	5.43215	3.8955	3.77417	7.93995	12.7647	12.5899	14.6601	9.19187	2.72537	6.55414	6.77481	3.13751	5.98802	7.25334	13.966	17.6765	12.3144	15.1792	12.8463	12.6447	4.23966	5.1807	3.37947	4.08496
Armatimonadetes	0.107341	0.107678	0.086309	0.015538	0.136384	0.095955	0.199678	0.117419	0.261184	0.218801	0.259074	0.174109	0.106701	0.223127	0.24484	0.113062	0.17845	0.219326	0.193841	0.335191	0.163923	0.083666	0.148532	0.170926	0.137921	0.076292	0.07478	0.122349	0.213166	0.054371	0.191447	0.164446	0.170636	0.238899	0.181298	0.077172	0.306429	0.189081	0.268019	0.282223	0.060692	0.205701	0.126208	0.199229	0.155343	0.204239	0.232437	0.048166
BHI80-139	0.009334	0.007512	0.009331	0.008879	0.002036	0	0.002147	0.004516	0.012803	0.007722	0.010468	0.012802	0.004742	0.010378	0.012242	0.014433	0.002005	0	0.001978	0.003898	0.009367	0.014765	0.016204	0.010683	0.007259	0.011559	0.004399	0.012745	0	0.002014	0.002393	0.002136	0.02163	0.023371	0.014313	0.012058	0.014056	0.007878	0.004829	0.002589	0.002023	0	0	0.002119	0.033458	0.032379	0.033951	0.020643
BRC1	0.016335	0.022537	0.02566	0.00444	0.014249	0.010904	0.034353	0.020322	0.043531	0.056631	0.047104	0.079373	0.035567	0.036323	0.031829	0.02165	0.010025	0.010876	0.011868	0.031181	0.067911	0.056597	0.062113	0.034719	0.024197	0.006936	0.010997	0.033136	0.018337	0.012082	0.043076	0.012814	0.024033	0.038951	0.035782	0.048232	0.019679	0.013131	0.038633	0.012946	0.014161	0.013584	0.012414	0.008478	0.057357	0.052305	0.039175	0.034404
Bacteroidetes	10.9488	15.3679	8.82456	6.25971	9.88275	8.31752	16.6785	11.358	12.9644	17.8825	13.5294	15.1526	10.2219	15.8654	10.2661	13.8441	6.20764	8.01718	8.61602	8.94103	9.99461	14.4028	9.40074	14.8118	12.7807	8.05687	7.58792	9.21697	12.4576	14.509	20.4465	12.0729	20.5869	9.38198	13.416	22.1024	20.3368	18.4958	13.4372	10.1859	7.03014	7.00161	10.0759	11.4578	16.1843	15.6417	24.2439	10.5071
Chlamydiae	0.023335	0.082636	0.046654	0.008879	0.101779	0.067604	0.109501	0.040645	0.115228	0.172467	0.096826	0.076813	0.026082	0.044107	0.007345	0.012028	0.038096	0.04169	0.031647	0.017539	0.100696	0.073823	0.040509	0.104158	0.065331	0.034678	0.021994	0.035685	0.032089	0.030206	0.102903	0.034171	0.141796	0.057128	0.093034	0.06029	0.061848	0.052522	0.045877	0.025892	0.016185	0.019406	0.037242	0.072061	0.047798	0.064759	0.070514	0.073396
Chlorobi	0.263686	0.280463	0.163288	0.077691	0.097708	0.11122	0.100913	0.072258	0.353366	0.537994	0.39777	0.337976	0.090103	0.350258	0.095488	0.101034	0.020051	0.023564	0.037581	0.01559	0.334871	0.206703	0.216047	0.296451	0.212931	0.203445	0.07258	0.129996	0.089392	0.153044	0.122048	0.096105	0.708981	0.386912	0.274332	0.554671	0.365466	0.199585	0.111071	0.108746	0.066761	0.06598	0.028966	0.025433	0.403891	0.408478	0.383912	0.302759
Chloroflexi	3.87828	3.36806	3.04182	1.90899	4.92	5.12703	6.26087	4.20901	5.97905	5.99773	6.70191	7.14359	5.84009	5.86099	8.01606	4.88092	2.71685	4.25058	4.37526	4.54067	8.46545	8.51174	6.49221	6.93321	4.19328	2.765	1.70453	3.97125	4.78592	5.40083	5.19061	4.89065	6.1429	6.99299	6.15458	7.03709	4.81572	5.80372	8.36895	4.56735	4.9565	6.87935	5.56142	4.5653	8.24272	8.72998	5.34343	5.96115
Cyanobacteria	0.581043	0.528372	0.268259	0.401776	23.4479	13.2701	7.87976	23.6802	3.32625	1.75299	2.01764	0.691315	1.06464	0.539657	0.609652	0.368054	32.9691	20.7743	10.5604	5.33578	1.20132	0.959693	0.696751	1.06829	0.271003	0.510924	0.259529	0.471554	21.6696	23.2647	11.9535	19.742	1.0142	0.508959	0.713263	0.557083	1.31006	1.61244	0.66884	0.359899	25.6646	12.0607	21.147	16.5423	3.43905	2.00005	5.43223	31.5581
Elusimicrobia	0.22635	0.245405	0.179617	0.110988	0.083459	0.085051	0.077295	0.072258	0.468594	0.574032	0.520765	0.476239	0.054536	0.194588	0.0759	0.067356	0.00802	0.001813	0.005934	0.003898	0.447275	0.314976	0.291663	0.245707	0.198413	0.127153	0.10997	0.201366	0.071055	0.072494	0.145978	0.081155	0.547958	0.30122	0.424618	0.643901	0.095583	0.118175	0.082096	0.044016	0.014161	0.005822	0.010345	0.010597	0.322635	0.383571	0.370854	0.112388
Euryarchaeota	0.056004	0.035058	0.023327	0.019978	0.012213	0.006542	0.004294	0.01129	0.110107	0.090095	0.091592	0.089615	0	0.005189	0.002448	0	0	0	0	0	0.220125	0.093509	0.118826	0.085463	0.07501	0.03699	0.030792	0.050979	0.004584	0.004027	0.007179	0.010678	0.05047	0.101272	0.135973	0.009646	0.005623	0.005252	0	0	0	0	0	0	0.107545	0.146953	0.091408	0.043579
FBP	0.011668	0.010017	0.004665	0.00222	0.002036	0.006542	0.002147	0	0	0.023167	0.015701	0.005121	0.004742	0.005189	0	0.004811	0.006015	0.016314	0.003956	0.013642	0.016392	0.019686	0.024305	0.005341	0.00242	0	0.006598	0.012745	0.004584	0	0.004786	0.006407	0.024033	0.01558	0.002385	0.004823	0	0.002626	0.004829	0	0.002023	0.003881	0.002069	0.012717	0.016729	0.022416	0.028728	0.004587
FCPU426	0.002334	0	0.004665	0.00222	0	0	0	0	0.002561	0.005148	0.002617	0.007681	0	0	0	0	0	0	0	0	0.004684	0.009843	0	0	0.007259	0.004624	0.002199	0.002549	0	0	0	0	0.009613	0	0.009542	0.012058	0	0	0	0	0	0	0	0	0.00717	0.007472	0.002612	0
Fibrobacteres	0.025669	0.050083	0.013996	0.015538	0.024427	0.043616	0.030059	0.029355	0.035849	0.038612	0.018318	0.035846	0.011856	0.018162	0.009794	0.009622	0.006015	0.005438	0.003956	0.003898	0.021076	0.044294	0.037808	0.040061	0.036295	0.025431	0.032991	0.045881	0.009168	0.020137	0.057434	0.023492	0.026437	0.025967	0.031011	0.033763	0.059037	0.028887	0.012073	0.007768	0.042484	0.013584	0.010345	0.006358	0.066917	0.047324	0.117524	0.057341
Firmicutes	5.05204	4.46236	6.09531	8.79245	5.63653	3.95813	6.46484	7.26866	1.21374	0.849465	0.908068	0.893589	8.51235	4.28353	3.43266	14.4335	1.44564	1.90324	3.35265	1.90396	1.2224	0.721	0.772368	1.45287	8.735	2.26563	3.46405	10.6163	4.33208	3.26426	4.30277	4.91201	0.660915	0.804986	0.854008	1.40115	4.68359	4.87933	2.77919	4.33432	4.76229	5.48214	3.08899	3.22369	0.915326	1.30016	1.4129	0.330283
Fusobacteria	0	0	0	0	0	0	0	0	0	0	0	0	0	0	0	0	0	0	0	0	0	0	0	0	0	0	0	0	0.002292	0.004027	0.002393	0	0	0	0	0	0	0	0	0	0	0	0	0	0	0	0	0
GAL15	0.004667	0.005008	0.009331	0	0	0	0	0	0.007682	0.007722	0.010468	0.005121	0.011856	0.002595	0.012242	0.002406	0.002005	0	0.001978	0.001949	0	0	0	0.002671	0.004839	0	0	0.010196	0	0	0	0	0.004807	0.023371	0.007156	0.002412	0.002811	0.005252	0.004829	0.012946	0	0.003881	0	0	0	0.002491	0	0.002294
GN02	0.037336	0.032554	0.02566	0.011099	0.028498	0.015266	0.019324	0.018064	0.074258	0.146726	0.117761	0.092175	0.009485	0.070052	0.022036	0.014433	0.00401	0.014501	0.003956	0.009744	0.065569	0.068901	0.024305	0.053415	0.033875	0.027742	0.021994	0.035685	0.016045	0.012082	0.023931	0.023492	0.13699	0.059725	0.064408	0.258043	0.039358	0.123428	0.014488	0.007768	0.006069	0.009703	0.004138	0.006358	0.074086	0.112082	0.096631	0.02523
GN04	0.002334	0.002504	0.002333	0.00222	0	0.004362	0	0	0.002561	0.012871	0	0.010242	0	0	0	0	0	0	0	0	0	0	0	0	0.012098	0.002312	0	0.002549	0	0.002014	0	0	0.004807	0.005193	0	0.004823	0	0	0	0	0	0	0	0	0	0	0	0
Gemmatimonadetes	2.95422	1.40482	2.28837	1.26304	1.22746	1.84713	1.16371	1.05677	4.62192	3.32321	4.48015	4.53963	3.38123	3.45069	4.19411	2.70868	0.513293	0.623539	0.975137	0.584636	8.91507	6.86796	8.71749	5.14916	2.84311	1.49116	0.939143	2.79109	1.02457	1.11762	1.08885	0.736802	2.93446	6.62166	6.57681	2.73236	2.80847	2.98852	3.51563	4.37315	1.0176	0.694727	1.27242	0.601924	6.13962	5.79591	3.04257	4.31203
Kazan-3B-28	0	0.005008	0	0	0.002036	0	0.002147	0.002258	0.010242	0	0.007851	0	0.004742	0.018162	0	0.002406	0.002005	0.003625	0	0.003898	0.007025	0.004922	0.002701	0.008012	0.004839	0.002312	0.002199	0	0	0	0.004786	0	0	0.002597	0	0.012058	0.042169	0.010504	0.004829	0	0.008092	0.007762	0	0	0.016729	0.014944	0.005223	0
Lentisphaerae	0.002334	0	0	0.00222	0	0.002181	0	0	0.002561	0.002574	0.010468	0	0	0	0	0	0	0	0	0	0.002342	0	0	0	0	0	0	0.002549	0	0	0	0	0	0	0.002385	0	0	0	0.002415	0	0	0	0	0	0	0	0	0
MVP-21	0	0	0	0	0	0	0	0	0	0	0.002617	0.005121	0.004742	0.002595	0	0	0	0	0	0	0.002342	0	0.002701	0	0	0	0	0	0	0	0	0.002136	0.004807	0.002597	0	0	0	0	0	0	0	0	0	0.002119	0.00239	0	0.005223	0.004587
NKB19	0.016335	0.010017	0.013996	0	0.006107	0.008723	0.008588	0	0.030727	0.028315	0.018318	0.033286	0.002371	0.015567	0	0.012028	0.006015	0.003625	0.00989	0.003898	0.002342	0.004922	0.008102	0.005341	0.012098	0.013871	0.006598	0.012745	0.004584	0.002014	0.007179	0.004271	0.04326	0.020774	0.023855	0.024116	0.033735	0.007878	0.012073	0.010357	0	0.003881	0.004138	0.006358	0.016729	0.004981	0.010447	0.006881
Nitrospirae	1.86214	1.59513	1.28531	0.612653	1.35773	1.39134	1.75201	1.04548	4.55279	4.69522	4.04051	3.63836	0.855978	1.50222	1.11892	0.615829	0.288728	0.340771	0.494491	0.270881	2.66258	2.33771	1.8499	1.83212	1.5873	1.01491	0.7302	1.57015	0.953516	0.948469	1.44064	0.89484	4.31397	3.67437	3.29676	3.79106	1.18074	1.21327	1.26524	0.906219	0.34999	0.36871	0.36414	0.353949	2.25366	2.60529	2.47323	0.818826
OD1	0.683717	0.621025	0.457207	0.310766	0.40101	0.41435	0.500268	0.435804	1.25215	1.69378	1.39743	1.32118	0.097216	0.352853	0.139559	0.110657	0.024061	0.030814	0.055383	0.099388	0.491769	0.610266	0.448297	0.491414	0.566202	0.300543	0.184749	0.563316	0.311726	0.348376	0.370929	0.37374	1.70155	0.947806	1.09971	1.70019	0.522898	0.231099	0.161777	0.082854	0.066761	0.044633	0.08069	0.050867	1.08023	0.537996	0.710368	0.405973
OP3	0.077006	0.047579	0.051319	0.022198	0.026463	0.032712	0.012882	0.024839	0.128031	0.136429	0.225054	0.104977	0	0.007784	0.002448	0	0	0	0.001978	0	0.058544	0.012304	0.029706	0.005341	0.101626	0.039302	0.015396	0.063723	0.020629	0.004027	0.026324	0.017085	0.12978	0.116853	0.085878	0.110934	0.005623	0.005252	0.002415	0	0	0	0	0	0.021509	0.032379	0.03134	0.004587
Planctomycetes	0.893732	0.590975	0.851431	0.319645	0.555714	0.656417	0.416532	0.293546	1.65672	1.42607	1.77165	1.45688	0.694741	0.957372	1.00629	0.327159	0.130328	0.179449	0.183951	0.130569	2.15676	1.87755	2.07945	1.21785	1.14934	0.804531	0.505861	0.971146	0.254424	0.221511	0.538445	0.286178	0.956524	1.68787	1.93225	0.795833	0.573501	0.638147	1.06966	0.719797	0.169937	0.170771	0.260691	0.258573	1.24513	1.33005	0.867067	0.573408
Proteobacteria	46.6374	52.0559	53.3812	66.1043	28.602	36.6045	29.2947	27.2953	26.464	27.3734	25.8917	28.687	35.9653	34.5199	33.1538	28.944	40.5742	41.4889	51.4231	47.5289	29.9651	33.7148	36.5416	36.5302	45.1389	67.3148	72.402	43.8316	28.7361	27.6848	24.735	37.0921	26.4847	28.8704	30.9518	24.707	37.4097	33.5119	30.7473	40.5002	35.1022	42.0116	34.0471	40.8885	29.1255	31.2013	31.4965	27.2323
SBR1093	0	0.002504	0.002333	0	0	0	0.004294	0	0.002561	0.010297	0.010468	0.005121	0	0	0	0	0.002005	0	0.001978	0	0.002342	0.002461	0	0.008012	0.004839	0.004624	0	0	0.002292	0	0	0	0.002403	0.005193	0.002385	0.009646	0	0.010504	0.002415	0.005178	0.004046	0.001941	0	0	0	0.002491	0.005223	0
Spirochaetes	0.025669	0.012521	0.004665	0.013319	0.022391	0.026169	0.027912	0.047419	0.033288	0.038612	0.03402	0.053769	0	0.002595	0	0	0.00802	0.016314	0.001978	0.001949	0.037468	0.03199	0.021605	0.024037	0.019357	0.013871	0.013196	0.005098	0.018337	0.014096	0.014359	0.038442	0.033647	0.020774	0.028626	0.048232	0.002811	0.002626	0.009658	0	0.012138	0.015525	0.004138	0.008478	0.045408	0.037361	0.01567	0.048166
TM6	0.021002	0.102669	0.051319	0.035516	0.075317	0.037073	0.042941	0.024839	0.130592	0.082372	0.060189	0.110098	0.026082	0.106375	0.080797	0.036084	0.028071	0.019939	0.063295	0.037027	0.056202	0.022147	0.029706	0.061427	0.060492	0.039302	0.030792	0.068821	0.041258	0.038261	0.045469	0.032035	0.139393	0.059725	0.054866	0.320745	0.078716	0.065653	0.070023	0.038838	0.016185	0.031049	0.024828	0.04027	0.038238	0.03487	0.065291	0.013762
TM7	1.28109	1.64271	0.697474	0.865705	0.940439	1.13619	2.65808	1.41806	1.36481	1.74784	1.35294	2.64236	1.28515	1.8862	0.989154	1.46981	1.32133	1.51172	1.59226	6.52454	0.887525	0.989222	0.788571	2.09118	0.662989	0.712056	0.675215	0.98644	1.76263	2.93804	3.35511	1.05074	1.3026	0.695923	1.18321	1.62061	3.54221	1.78051	1.49463	1.04862	1.53753	1.85519	2.01519	1.16358	1.66097	1.07101	2.02664	1.42205
Tenericutes	0.095674	0.050083	0.009331	0.042175	0.038676	0.071966	0.066559	0.051935	0.158759	0.19306	0.157015	0.092175	0.014227	0.012973	0.002448	0.004811	0.018045	0.003625	0	0.001949	0.007025	0.034451	0.002701	0.018695	0.077429	0.023119	0.030792	0.086664	0.020629	0.036247	0.088544	0.036306	0.110553	0.064918	0.076336	0.137462	0.008434	0.039392	0.009658	0.020714	0.002023	0	0	0.016956	0.021509	0.037361	0.039175	0.002294
Thermi	0.002334	0	0	0.00222	0.002036	0.004362	0.004294	0.004516	0	0.015445	0.005234	0.00256	0	0.015567	0.01469	0.031273	0.002005	0.005438	0.001978	0.011693	0.004684	0.007382	0.013503	0.010683	0	0	0.002199	0	0.004584	0.008055	0.009572	0.002136	0	0	0.019084	0	0.036547	0.005252	0.007244	0.036249	0.006069	0.013584	0.033104	0.014836	0.00956	0.009963	0.013058	0.020643
Verrucomicrobia	2.42218	2.14854	1.45327	0.934517	3.32003	3.35187	3.04026	4.81416	2.26103	2.55612	2.32382	1.59771	2.72443	2.01593	1.74081	2.12894	1.08874	1.11657	1.57051	1.06209	1.42613	1.99567	1.3935	1.66119	2.1898	2.0645	1.24926	1.82249	4.28853	1.42371	2.95307	2.93653	2.42736	1.80213	2.19227	2.02334	2.15344	1.97747	1.48738	1.09005	0.722233	1.13136	1.28484	1.64046	1.91669	2.0125	2.16244	1.07571
WPS-2	0.058338	0.03005	0.027992	0.015538	0.014249	0.017446	0.01503	0.009032	0.048652	0.095243	0.049721	0.048648	0.02134	0.070052	0.044071	0.06014	0	0.005438	0.011868	0.011693	0.07962	0.091048	0.094521	0.053415	0.026616	0.018495	0.004399	0.035685	0.011461	0.010069	0.004786	0.004271	0.0721	0.070112	0.04771	0.043409	0.070282	0.04727	0.050706	0.051784	0.012138	0.005822	0.022759	0.004239	0.069307	0.067249	0.04701	0.027524
WS2	0.007001	0.010017	0.006998	0.00222	0.004071	0.008723	0.010735	0.009032	0.020485	0.010297	0.018318	0.005121	0.018969	0.020756	0.031829	0.004811	0	0.010876	0.001978	0.003898	0.028101	0.024608	0.059413	0.008012	0.00242	0.006936	0.002199	0.017843	0.004584	0	0	0.002136	0.01442	0.025967	0.007156	0.002412	0.02249	0.049896	0.028975	0.025892	0.008092	0.015525	0.006207	0.012717	0.021509	0.022416	0.018282	0.02523
WS3	0.382695	0.320529	0.489864	0.197558	0.158775	0.274779	0.141707	0.088064	0.527488	0.61007	0.586188	0.670832	0.298762	0.52409	0.335431	0.16358	0.030076	0.043503	0.031647	0.005846	0.606515	0.467543	0.577925	0.251048	0.481514	0.316726	0.215541	0.453711	0.093976	0.120824	0.196233	0.104647	0.550362	0.789405	0.72042	0.55226	0.309241	0.359778	0.410479	0.287401	0.0526	0.042693	0.074483	0.044508	0.186411	0.303868	0.305563	0.10092
WS6	0	0	0	0	0	0	0	0	0	0	0	0	0	0.007784	0	0	0.00401	0.001813	0	0	0.002342	0.002461	0	0	0	0.002312	0	0	0	0	0	0	0	0	0	0	0.008434	0	0.002415	0	0.002023	0.009703	0	0.002119	0.00478	0.007472	0	0
ZB3	0.007001	0.005008	0.006998	0.006659	0	0	0	0	0.007682	0.018019	0.002617	0.00256	0	0	0	0	0	0	0	0	0	0	0	0	0.00242	0.002312	0.002199	0	0	0	0.002393	0	0.01442	0.005193	0	0.007235	0	0	0	0	0	0	0	0	0	0	0	0
Unclassified	0.22635	0.180297	0.219273	0.079911	0.116028	0.143932	0.083736	0.07	0.384093	0.391269	0.413472	0.355899	0.113814	0.308746	0.249737	0.190041	0.038096	0.052566	0.035603	0.052617	0.437908	0.319898	0.391585	0.272414	0.229868	0.1364	0.081378	0.196268	0.048134	0.076522	0.083758	0.091833	0.430195	0.384316	0.3125	0.46303	0.26426	0.228472	0.2318	0.204547	0.054623	0.036871	0.051724	0.033911	0.21509	0.293905	0.342126	0.128443

## Sheet: genera
Relative abundances of major bacterial genera of samples
	CC2FRh1	CC2FRh2	CC2FRh3	CC2FRh4	CC2FRt1	CC2FRt2	CC2FRt3	CC2FRt4	CC2FSS1	CC2FSS2	CC2FSS3	CC2FSS4	CC2TRh1	CC2TRh2	CC2TRh3	CC2TRh4	CC2TRt1	CC2TRt2	CC2TRt3	CC2TRt4	CC2TSS1	CC2TSS2	CC2TSS3	CC2TSS4	Z958FRh1	Z958FRh2	Z958FRh3	Z958FRh4	Z958FRt1	Z958FRt2	Z958FRt3	Z958FRt4	Z958FSS1	Z958FSS2	Z958FSS3	Z958FSS4	Z958TRh1	Z958TRh2	Z958TRh3	Z958TRh4	Z958TRt1	Z958TRt2	Z958TRt3	Z958TRt4	Z958TSS1	Z958TSS2	Z958TSS3	Z958TSS4
Acidovorax	0.95907	0.197826	0.18195	0.437292	0.531287	1.42623	1.20451	2.02095	0.064016	0.120984	0.039254	0.071692	1.95144	0.661599	1.18503	2.15059	6.62068	7.35014	15.2363	12.6749	0.030443	0.152567	0.545518	1.06562	0.104046	0.309791	0.389293	0.298226	0.414871	0.441008	0.698782	0.817957	0.026437	0.028564	0.042939	0.055467	1.9201	0.680165	0.178679	1.27648	2.73316	2.38303	3.78209	2.1788	0.250938	0.151934	0.295116	0.029817
Acinetobacter	0.09334	0.237893	0.065315	0.204218	0.040712	0.015266	0.038647	0.051935	0.048652	0.028315	0	0.040967	0.526391	0.262045	0.01469	0.327159	0.164414	0.119632	0.027692	0.19293	0.028101	0.004922	0.005401	0.029378	0.179055	0.143336	0.164955	0.142741	0.440084	0.044302	0.040683	0.452759	0.01442	0.018177	0.007156	0.024116	0.078716	0.039392	0.014488	0.126871	0.133522	0.43663	0.159311	1.36705	0.026289	0.019926	0.013058	0.004587
Adhaeribacter	0.443366	0.410678	0.403555	0.190899	0.075317	0.095955	0.199678	0.153547	0.340563	0.64096	0.494596	0.581217	0.154123	0.555224	0.166491	0.695213	0.024061	0.023564	0.051427	0.050668	0.395757	0.733304	0.429393	0.531475	0.22019	0.277425	0.261728	0.563316	0.183368	0.21547	0.26324	0.213566	0.689755	0.327188	0.663168	0.819949	0.244581	0.393918	0.25836	0.230439	0.040461	0.042693	0.051724	0.052986	1.34551	0.963909	1.18569	0.41056
Aeromicrobium	0.074672	0.112686	0.067648	0.051054	0.061067	0.069785	0.077295	0.058709	0.035849	0.025741	0.041871	0.038406	0.199175	0.070052	0.394192	0.08179	0.156394	0.213888	0.172083	0.183186	0.044493	0.044294	0.105323	0.085463	0.133082	0.083227	0.07258	0.068821	0.123774	0.13492	0.129227	0.044849	0.055277	0.036354	0.069179	0.031351	0.15462	0.249481	0.451527	0.58257	0.242768	0.285265	0.382761	0.216184	0.035848	0.047324	0.06268	0.038992
Agrobacterium	0.291688	1.02669	0.268259	0.419534	0.502789	0.412169	0.515298	0.361288	0.056334	0.046334	0.028786	0.064011	0.680514	0.295774	0.225253	0.365648	1.71232	1.74917	1.42018	1.96438	0.037468	0.081205	0.064814	0.232353	0.316976	0.490117	0.226538	0.354303	0.59824	0.489337	0.521693	0.484794	0.069696	0.01558	0.04771	0.038586	0.579123	0.454319	0.224556	0.828543	1.46874	1.9988	1.9676	1.71464	0.047798	0.094647	0.42831	0.098626
Arthrobacter	2.3405	1.21701	4.95696	2.55938	6.41412	6.28503	4.80515	4.36707	0.537731	0.226524	0.282626	0.381503	3.62071	1.16753	2.05176	3.10561	1.04263	1.02775	1.40238	2.72051	0.592464	0.447857	0.715655	0.782523	1.96477	1.63218	1.98606	3.79027	4.05703	5.01822	6.31297	2.9707	0.197073	0.490782	0.663168	0.197752	1.97633	1.73586	2.44115	5.36223	2.29415	3.59007	1.48553	3.97397	0.279617	0.555431	0.211543	0.318815
Azoarcus	0.016335	0.002504	0	0.006659	0	0.002181	0.004294	0.004516	0.005121	0.005148	0.005234	0.00256	0.253711	0.609709	0.056313	0.08179	0.058147	0.070692	0.007912	0.003898	0.114746	0.135341	0.043209	0.077451	0.012098	0.004624	0.004399	0.010196	0.004584	0.004027	0	0.002136	0.02163	0.00779	0.021469	0.007235	0.359844	0.099793	0.045877	0.069908	0.222537	0.031049	0.016552	0.021195	0.112325	0.124536	0.026116	0.006881
Bacillus	3.66827	3.12766	4.68404	7.24972	4.45385	2.84375	5.02201	5.62029	0.650398	0.558587	0.659461	0.596579	7.29122	2.99665	1.96606	11.1667	0.916309	1.28514	1.22634	0.937366	0.597148	0.354348	0.353777	0.55284	6.62989	1.7131	2.5579	8.06994	2.86284	2.44266	3.23067	3.46617	0.372516	0.594651	0.55105	0.983939	3.2414	3.55314	2.02342	3.47988	4.00364	4.56812	2.49726	2.21271	0.451688	0.62019	0.349961	0.107801
Balneimonas	0.074672	0.055091	0.048986	0.028857	0.207629	0.33366	0.433709	0.293546	0.099864	0.115836	0.091592	0.064011	0.457628	0.25945	0.247288	0.365648	0.286723	0.389712	0.270981	0.760027	0.149872	0.113195	0.145832	0.173597	0.043554	0.046237	0.026393	0.09686	0.247547	0.300046	0.287171	0.198616	0.067293	0.106466	0.126431	0.072348	0.469484	0.401796	0.268019	0.445342	0.343921	0.438571	0.366209	0.445085	0.162512	0.201748	0.266388	0.252299
Bdellovibrio	0.31969	0.247909	0.114302	0.133185	0.266661	0.22244	0.723564	0.343224	0.20741	0.283155	0.21197	0.204834	0.184948	0.147887	0.164043	0.18523	0.390985	0.28458	0.443064	0.389757	0.241201	0.428171	0.270059	0.315146	0.21535	0.270489	0.184749	0.173328	0.286513	0.332266	0.337426	0.194345	0.334062	0.129836	0.212309	0.233927	0.455427	0.315134	0.183508	0.144995	0.244791	0.265859	0.204829	0.317918	0.647659	0.418441	0.477932	0.389917
Bradyrhizobium	0.205348	0.182802	0.163288	0.077691	0.221878	0.292225	0.35212	0.18516	0.058894	0.123558	0.073273	0.092175	0.384123	0.233505	0.315844	0.264614	0.294743	0.415088	0.411417	0.588533	0.056202	0.152567	0.156634	0.160244	0.212931	0.083227	0.098973	0.203915	0.449253	0.430939	0.363749	0.352383	0.105746	0.106466	0.093034	0.120581	0.258638	0.391292	0.354944	0.362488	0.291321	0.6695	0.378623	0.553177	0.081256	0.129518	0.122747	0.055047
Chitinophaga	0.049004	0.14524	0.046654	0.031077	0.124171	0.080689	0.169619	0.036129	0.017924	0.023167	0.031403	0.038406	0.066392	0.098591	0.154249	0.074573	0.284717	0.400587	0.34021	0.600226	0.044493	0.041833	0.067515	0.488743	0.038715	0.07398	0.098973	0.033136	0.075639	0.078536	0.478618	0.187938	0.168233	0.00779	0.076336	0.028939	0.208035	0.349274	0.265604	0.25892	0.358082	0.479323	0.699315	0.402696	0.066917	0.174351	0.156699	0.020643
Chondromyces	0.018668	0.002504	0.009331	0.013319	0.014249	0	0	0.002258	0	0	0.013085	0.005121	0.004742	0	0.004897	0.012028	0.002005	0.001813	0.001978	0	0.035126	0.014765	0.024305	0.024037	0.019357	0.004624	0	0.010196	0.004584	0.008055	0.004786	0.004271	0.004807	0.01558	0.011927	0.004823	0.005623	0.002626	0.009658	0.005178	0.002023	0	0.004138	0.002119	0.016729	0.122045	0.018282	1.74316
Chryseobacterium	0.070005	0.292983	0.032658	0.037736	0.034605	0.071966	0.05153	0.090322	0.087061	0.046334	0.013085	0.015363	0.075876	0.025945	0.026932	0.019245	0.234591	0.911744	0.114722	0.105234	0.014051	0.019686	0.008102	0.210987	0.053233	0.03699	0.120967	0.058626	0.481342	0.020137	0.045469	0.046984	0.026437	0.012984	0.009542	0.166401	0.089961	0.057775	0.03139	0.119103	0.153753	0.205701	0.153105	1.36069	0.023899	0.151934	0.088796	0.022936
Couchioplanes	0.100341	0.022537	0.06065	0.042175	0.03664	0.08287	0.083736	0.045161	0.069137	0.018019	0.107293	0.097296	0.324845	0.088213	0.560684	0.283859	0.044111	0.050753	0.120656	0.214366	0.084303	0.09843	0.145832	0.181609	0.050813	0.032366	0.021994	0.081566	0.0871	0.066453	0.090937	0.068341	0.012017	0.080499	0.090649	0.038586	0.067471	0.08141	0.499819	0.163119	0.095084	0.151365	0.148967	0.146242	0.102765	0.146953	0.052233	0.094039
Cupriavidus	0.191347	0.147744	0.261261	0.277469	0.152669	0.329299	0.130972	0.110644	0.04097	0.056631	0.03402	0.030725	0.341443	0.376203	0.164043	0.647101	0.20251	0.134133	0.263069	0.214366	0.028101	0.06398	0.243053	0.080122	0.343593	0.24737	0.173752	0.114702	0.245255	0.163112	0.148372	0.395097	0.01442	0.036354	0.042939	0.043409	0.261449	0.157567	0.268019	0.305525	0.129476	0.161068	0.206898	0.345471	0.016729	0.024907	0.060068	0.032111
Devosia	0.170346	0.318025	0.209942	0.08657	0.394903	0.510304	0.588298	0.338707	0.104986	0.169893	0.133462	0.099857	0.476597	0.332097	0.717381	0.442627	1.24313	1.31414	1.35095	2.22746	0.145189	0.233771	0.27546	0.421975	0.297619	0.150272	0.164955	0.211562	0.797653	0.841741	0.555197	0.499744	0.218703	0.171384	0.166985	0.108523	0.860251	0.638147	0.676084	0.890684	1.39389	1.4826	1.56415	1.42851	0.21031	0.204239	0.305563	0.213308
Duganella	1.34177	0.826363	1.15701	0.865705	0.582176	0.741468	0.526033	0.851285	0.24838	0.177615	0.081124	0.087054	0.151752	0.036323	0.097936	0.254992	0.086217	0.04169	0.197797	0.103286	0.098354	0.174713	0.294364	0.328499	0.79849	1.24379	0.556448	0.361949	0.850371	0.515516	0.320674	1.18529	0.08652	0.129836	0.107347	0.084407	0.177111	0.08141	0.062779	0.168298	0.19826	0.126138	0.124139	0.286126	0.155343	0.204239	0.25333	0.048166
Enterobacter	0.268353	0.641058	0.062983	3.11876	0.107886	0.076328	0.060118	0.036129	0.012803	0.012871	0.013085	0.00256	0.052165	0.023351	0.009794	0.038489	0.164414	1.87787	0.174061	0.331294	0	0.004922	0	0.005341	0.404084	1.23223	0.749995	0.186073	0.747227	0.104714	0.06222	2.70588	0.00721	0.002597	0.009542	0.002412	0.042169	0.005252	0.002415	0.126871	0.388428	0.628748	0.078621	1.44123	0.00956	0.012454	0.005223	0.009175
Escherichia	0	0	0	0.017758	0.008142	0.047977	0.008588	0.09258	0	0	0	0	0	0	0	0	0.014035	0.009063	0.015824	0.013642	0	0	0	0	0	0	0	0	0	0.004027	0.586307	0.087562	0	0	0	0	0	0	0	0	2.12017	1.36617	0.153105	0.069942	0	0	0	0
Flavisolibacter	0.616045	0.613512	0.359234	0.337403	0.614746	0.466688	1.10574	0.89193	0.645277	1.03995	0.544317	0.757886	0.991132	1.3206	0.648826	1.4674	0.475197	0.616288	0.901952	0.736641	1.14044	1.22299	0.802074	0.892023	0.425861	0.298231	0.307916	0.525082	0.877877	0.769246	0.81365	0.689817	1.01901	0.514152	0.677481	0.873004	2.30525	1.8199	0.883738	0.942468	0.714141	0.723836	1.06966	0.828706	2.23454	1.49194	2.14416	1.45187
Flavobacterium	0.091007	0.555917	0.114302	0.059933	0.5435	0.032712	0.115942	0.056451	0.097304	0.172467	0.24599	0.263724	0.384123	0.233505	0.115075	0.093818	0.164414	0.067067	0.820856	0.249445	0.07962	0.250997	0.167436	0.568865	0.716221	0.325974	0.398091	0.084115	0.110021	0.068467	0.378108	0.091833	0.245139	0.067515	0.233779	0.277336	0.168677	0.191707	0.14246	0.222671	0.093061	0.093148	0.28345	0.313679	0.188801	0.278961	0.639854	0.220189
Geobacter	0	0	0	0.00222	0.002036	0	0.002147	0	0	0.007722	0	0.00256	0.056907	0.557819	0.004897	0	0.054136	0.112382	0	0	0.063227	0.06398	0	0.002671	0.00242	0	0	0.002549	0.002292	0.002014	0	0	0	0	0	0.004823	0.3739	0.052522	0.009658	0.002589	0.123407	0.027168	0.004138	0	0.066917	0.077212	0	0
Haliangium	0.011668	0.015025	0.009331	0.006659	0.004071	0.004362	0.004294	0.002258	0.020485	0.005148	0.005234	0.007681	0.002371	0.010378	0.01469	0.002406	0	0.014501	0.017802	0	0.114746	0.044294	0.008102	0.002671	0.004839	0.006936	0	0.002549	0.009168	0.008055	0.002393	0.002136	0.002403	0.044144	0.002385	0.019293	0.011245	0.013131	0.014488	0.010357	0.010115	0.003881	0.002069	0.006358	0.081256	0.024907	0.007835	0.931214
Herbaspirillum	0.023335	0.050083	0.027992	0.048835	0.010178	0.034893	0.004294	0.031613	0	0.002574	0.002617	0	0.007113	0.002595	0.004897	0.014433	0.048121	0.005438	0.035603	0.033129	0.002342	0.007382	0.002701	0.021366	0.009679	0.03699	0.065982	0.028038	0.050426	0.008055	0.03111	0.826499	0.02163	0.005193	0.002385	0.002412	0.005623	0.010504	0.007244	0.010357	0	0.040752	0.037242	0.027553	0.00478	0.002491	0.007835	0.004587
Hydrogenophaga	0.028002	0.032554	0.006998	0.011099	0.006107	0.004362	0.01503	0.009032	0.017924	0.020593	0.010468	0.012802	0.092474	0.023351	0.012242	0.007217	0.102258	0.048941	0.011868	0.023385	0.007025	0.041833	0.010802	0.03739	0.016938	0.032366	0.028592	0.007647	0.018337	0.030206	0.004786	0.012814	0.012017	0	0.009542	0	0.556633	0.013131	0.007244	0.03107	0.333805	0.050455	0.026897	0.010597	0.066917	0.054796	0.229825	0.112388
Hylemonella	0.515704	0.222868	0.354569	0.195339	0.205594	0.257333	0.246914	0.200966	0.194607	0.180189	0.149164	0.18179	0.343814	0.324313	0.178733	0.197258	0.072182	0.106944	0.079119	0.185135	0.131138	0.167331	0.175538	0.213658	0.401665	0.32135	0.21994	0.331362	0.146695	0.155057	0.198626	0.185802	0.13699	0.140223	0.326813	0.086818	0.163054	0.199585	0.275263	0.168298	0.058669	0.170771	0.134484	0.103853	0.234209	0.196767	0.167145	0.279823
Inhella	0	0	0	0	0	0	0	0	0.038409	0.002574	0	0	0.002371	0.002595	0	0	0	0.001813	0	0	0.002342	0	0	0.002671	0	0.004624	0	0	0	0	0	0	0	0.002597	0	0	0	0	0	0	0	0	0	0	0.038238	0.007472	0.013058	0.516067
Kaistobacter	2.18183	2.34637	2.2977	1.12098	0.956724	1.47857	1.60816	1.39773	1.59271	2.15713	1.25873	1.70268	4.91298	5.84542	3.42286	4.9988	3.174	3.31527	4.47416	6.54792	1.77739	2.61086	3.14078	2.37428	1.81475	1.11201	1.05351	2.63051	1.66178	1.38343	1.10082	1.1383	1.87459	1.94495	2.13025	1.63508	5.48762	6.05846	3.83436	7.31707	2.22335	3.0176	3.74899	3.68149	2.11027	2.76719	3.25411	3.25007
Lacibacter	0.256685	0.287975	0.205277	0.297447	0.305337	0.281322	0.538916	0.295805	0.074258	0.180189	0.078507	0.087054	0.258453	0.396959	0.102833	0.153957	0.068172	0.056191	0.041537	0.023385	0.028101	0.054137	0.016204	0.032049	0.788811	0.534042	0.272725	0.290579	0.1742	0.503433	0.435542	0.356655	0.120166	0.041548	0.062023	0.098876	0.590369	0.593503	0.275263	0.277044	0.149707	0.1339	0.153105	0.108092	0.043018	0.109592	0.114913	0.013762
Lentzea	0.049004	0.022537	0.039656	0.044395	0.189309	0.198452	0.373591	0.243869	0.028167	0.010297	0.052338	0.046088	0.232371	0.025945	0.318292	0.257397	0.449132	0.340771	0.179995	0.498889	0.044493	0.088587	0.064814	0.122853	0.07501	0.071668	0.065982	0.061175	0.375905	0.360458	0.483404	0.190073	0.019227	0.033757	0.031011	0.012058	0.014056	0.055149	0.236629	0.170887	0.305483	0.665619	0.215174	0.430249	0.062137	0.077212	0.028728	0.055047
Leptolyngbya	0.007001	0.025041	0.011663	0.00444	0.024427	0.032712	0.066559	0.036129	0.24838	0.046334	0.170099	0.023044	0.177835	0.020756	0.031829	0.014433	0.006015	0.00725	0.00989	0.007795	0.037468	0.009843	0.013503	0.029378	0.021777	0.030054	0.010997	0.017843	0.084808	0.13492	0.148372	0.044849	0.03605	0.00779	0.02624	0.031351	0.101206	0.259986	0.045877	0.015535	0.016185	0.038812	0.022759	0.008478	0.265277	0.087175	0.282058	1.88995
Luteolibacter	0.114342	0.277959	0.125965	0.039956	0.168953	0.207175	0.154589	0.237095	0.107546	0.046334	0.049721	0.015363	0.156495	0.181615	0.176285	0.134713	0.138349	0.157697	0.25318	0.099388	0.035126	0.068901	0.051311	0.061427	0.106465	0.113282	0.189148	0.109604	0.667003	0.062426	0.112475	0.17726	0.048067	0.025967	0.064408	0.040997	0.326108	0.136558	0.171435	0.196779	0.111268	0.135841	0.163449	0.222542	0.052577	0.094647	0.060068	0.038992
Lysobacter	0.317357	0.373116	0.489864	0.264151	0.130277	0.130847	0.161031	0.128709	0.161319	0.154448	0.222437	0.29957	0.86072	0.659004	0.778591	0.437816	0.57545	0.36796	0.395593	0.493043	0.194366	0.319898	0.464501	0.443341	0.493612	0.18495	0.318913	0.285481	0.20629	0.267827	0.277598	0.170853	0.249946	0.28564	0.348282	0.204987	0.677518	0.470075	0.782325	1.08487	0.916448	0.289146	0.560694	0.546819	0.181631	0.336247	0.553669	0.288997
Massilia	0.378028	0.225372	0.587837	0.115427	0.052925	0.130847	0.083736	0.18516	0.143395	0.07465	0.039254	0.066571	0.123299	0.083024	0.100384	0.180419	0.018045	0.019939	0.124612	0.0799	0.110063	0.132881	0.126928	0.122853	0.183895	0.203445	0.21774	0.231954	0.077932	0.096659	0.083758	0.239194	0.069696	0.051935	0.04771	0.028939	0.163054	0.084036	0.070023	0.126871	0.074853	0.058217	0.126208	0.050867	0.301126	0.251563	0.336903	0.302759
Methylibium	0.336025	0.172785	0.200611	0.133185	0.521109	0.567005	0.652711	0.677415	0.110107	0.211079	0.099443	0.115219	0.661545	0.422904	0.501922	0.478711	0.491238	0.547409	2.89179	2.79651	0.135822	0.120577	0.094521	0.205646	0.295199	0.24737	0.167154	0.175877	0.59824	0.531626	0.61981	0.363062	0.11536	0.101272	0.085878	0.096465	0.289562	0.538354	0.219727	0.797473	0.47542	0.595758	0.488279	0.485355	0.129054	0.179332	0.122747	0.300466
Niabella	0.422364	0.651074	0.489864	0.248613	0.484469	0.460146	1.19377	0.677415	0.186925	0.211079	0.170099	0.189472	0.559586	0.739434	0.399089	0.630262	0.38898	0.44409	0.541963	0.578789	0.138164	0.287908	0.210646	0.288438	1.44212	0.393018	0.29252	0.517435	0.644082	1.19012	0.612631	0.420724	0.420582	0.192158	0.119275	0.294217	1.38315	1.07408	0.516721	0.657656	0.360105	0.380354	0.684832	0.587088	0.150563	0.219184	0.417864	0.073396
Niastella	0.189014	0.340562	0.125965	0.115427	0.445792	0.327118	0.622652	0.489997	0.151077	0.159596	0.172716	0.166428	0.14701	0.264639	0.252185	0.151552	0.208525	0.313582	0.112744	0.169544	0.11943	0.086126	0.094521	0.1095	0.486353	0.159519	0.160556	0.193719	0.605116	0.900139	0.794505	0.672732	0.324449	0.098676	0.178912	0.248396	0.317675	0.362404	0.248702	0.144995	0.380336	0.30079	0.32483	0.256454	0.076476	0.164388	0.193262	0.043579
Nitrospira	1.10841	1.26459	0.587837	0.310766	1.12771	1.11002	1.49651	0.896446	3.50549	4.03882	2.87337	2.47081	0.39835	1.00926	0.460299	0.351215	0.180455	0.179449	0.332298	0.142261	1.74461	1.59211	0.974912	1.22586	0.926732	0.633453	0.497064	1.0833	0.795361	0.75515	1.30423	0.709038	3.62902	2.09816	2.18034	3.13269	0.930533	0.821975	0.66884	0.38838	0.22456	0.205701	0.196553	0.256454	1.67053	1.96767	2.14939	0.621574
Nonomuraea	0.049004	0.027545	0.044321	0.031077	0.099744	0.069785	0.115942	0.051935	0.028167	0.010297	0.020935	0.023044	0.237113	0.012973	0.384399	0.161174	0.262662	0.458591	0.536029	1.31543	0.103037	0.135341	0.108023	0.341853	0.033875	0.023119	0.019795	0.035685	0.098561	0.096659	0.105296	0.087562	0.004807	0.028564	0.023855	0.012058	0.129319	0.076157	0.383919	0.393558	0.540158	0.481264	0.850351	0.366665	0.162512	0.119555	0.036563	0.077983
Others(<0.5%)	3.7056	3.46321	2.83188	2.58602	3.3811	4.01919	5.04348	3.77094	4.23527	3.69646	3.70816	4.2375	7.36236	4.91399	8.37843	6.43012	4.99659	5.78404	5.35633	6.53818	3.9201	4.08239	4.50458	6.55396	3.56417	2.88984	2.07843	3.55322	4.25873	4.34966	5.16668	3.82923	3.30457	3.5679	3.99571	3.49443	5.91774	5.58313	7.75082	9.15023	5.33886	6.66589	6.40142	7.49226	4.48104	4.75479	4.90468	5.38774
Paenibacillus	1.05241	0.956578	1.13835	1.06548	0.561821	0.420892	0.603328	0.747415	0.261184	0.064353	0.083741	0.066571	0.151752	0.145292	0.149352	0.158768	0.072182	0.105132	0.957335	0.140313	0.028101	0.03199	0.024305	0.061427	1.37437	0.379147	0.728001	1.797	0.570734	0.370527	0.509728	0.469845	0.10815	0.049338	0.135973	0.101288	0.230525	0.126054	0.118315	0.152763	0.256929	0.120316	0.140691	0.324276	0.083646	0.072231	0.114913	0.006881
Pedobacter	0.277687	1.2721	1.08703	0.1798	0.116028	0.050158	0.236178	0.097096	0.133152	0.033464	0.028786	0.040967	0.030825	0.010378	0.024484	0.036084	0.020051	0.048941	0.005934	0.095491	0.011709	0.004922	0.005401	0.021366	0.285521	0.108658	0.732399	0.364498	0.107729	0.082563	0.119654	0.09824	0.05047	0.020774	0.038168	0.045821	0.039358	0.073531	0.038633	0.038838	0.022254	0.116435	0.033104	0.059345	0.016729	0.042342	0.566728	0.006881
Phormidium	0	0	0	0	0	0.002181	0	0	0.005121	0	0	0	0	0	0.009794	0	0	0	0	0	0	0	0	0.002671	0	0	0	0	0	0.002014	0	0	0	0	0	0	0.002811	0.002626	0	0	0	0.005822	0	0	0.00478	0.004981	0.013058	0.561939
Phyllobacterium	0.077006	0.172785	0.142294	0.099889	0.177096	0.209356	0.225443	0.083548	0.020485	0.056631	0.015701	0.043527	0.25134	0.129725	0.288911	0.168391	0.282712	0.353459	0.231422	0.518377	0.016392	0.061519	0.086419	0.160244	0.116144	0.064732	0.059384	0.114702	0.160447	0.263799	0.291957	0.22638	0.040857	0.033757	0.042939	0.055467	0.210846	0.183828	0.253531	0.45052	0.216468	0.4017	0.285519	0.623119	0.026289	0.047324	0.070514	0.032111
Pontibacter	0.205348	0.057595	0.109636	0.064373	0.054961	0.071966	0.094471	0.088064	0.169001	0.139003	0.157015	0.330295	0.128041	0.059674	0.088142	0.175607	0.01203	0.025377	0.033625	0.037027	0.269302	0.578276	0.245753	0.219	0.07501	0.101722	0.061583	0.129996	0.077932	0.076522	0.043076	0.138818	0.096133	0.207738	0.109733	0.14952	0.070282	0.12868	0.077267	0.212314	0.018208	0.021346	0.022759	0.025433	1.01331	0.657551	0.363019	0.181197
Pseudomonas	15.4221	24.9812	29.2846	42.7525	2.12311	1.93218	1.81213	1.00032	0.209971	0.252265	0.125612	0.276526	0.749277	0.451444	0.252185	0.25018	4.57152	0.772173	1.7861	0.179288	0.110063	0.302672	0.251155	0.518121	17.0828	43.7799	53.8984	18.0771	1.03374	1.30087	0.952449	8.37391	0.223509	0.179174	0.326813	0.20981	0.348599	0.17595	0.458771	0.341774	0.880032	3.9549	0.60828	4.82387	0.21031	0.229146	1.54348	0.188078
Ramlibacter	1.24609	0.37562	0.655485	0.528302	0.574034	0.998801	0.824477	0.817414	0.33032	0.489086	0.39777	0.409668	0.607009	0.861376	0.401538	0.733702	0.18647	0.228389	0.265047	0.282574	0.562021	0.750529	0.432094	0.526133	0.595238	0.573344	0.369499	0.723899	0.689924	0.441008	0.660492	0.610798	0.355692	0.332381	0.364981	0.255631	0.306429	0.443814	0.408065	0.473823	0.192191	0.176593	0.177932	0.226781	0.654829	0.772124	0.692087	0.997729
Rhizobium	0.217016	0.440727	0.2426	0.248613	0.392867	0.521208	0.511004	0.471932	0.015364	0.054057	0.018318	0.025604	0.298762	0.217938	0.115075	0.442627	0.503268	0.589099	0.599324	0.859415	0.028101	0.068901	0.048611	0.056085	0.28794	0.441567	0.186949	0.28803	0.632621	0.600093	0.330246	0.435674	0.026437	0.005193	0.009542	0.028939	0.348599	0.370283	0.123144	0.434985	0.404613	0.677262	0.562763	0.733331	0.019119	0.032379	0.026116	0.006881
Rhodoplanes	0.420031	0.267942	0.33824	0.17758	0.333835	0.401265	0.375738	0.293546	0.317517	0.378398	0.353283	0.417349	0.554844	0.81208	1.03323	0.500361	0.322813	0.447715	0.59339	0.646997	0.337213	0.356809	0.491507	0.427316	0.28794	0.141024	0.131964	0.326264	0.401119	0.412815	0.385287	0.294721	0.350886	0.431057	0.443702	0.489558	0.444182	0.653904	0.750936	0.701673	0.426866	0.562768	0.622763	0.714255	0.21987	0.236619	0.376077	0.155967
Roseateles	2.47118	0.974107	0.440878	0.248613	7.54183	11.556	1.81642	5.43287	0.117789	0.113262	0.086358	0.099857	1.15474	0.402148	0.533751	0.242964	1.8667	6.17738	3.42781	2.04428	0.091328	0.22885	0.081018	0.448682	0.375048	0.695873	0.288121	0.104507	4.30457	2.86957	0.107689	3.77371	0.02163	0.064918	0.02624	0.176048	0.497596	0.241603	0.074852	0.165709	1.06615	1.53888	1.93863	1.05761	0.317855	0.184313	0.154087	0.139911
Rubrivivax	1.12008	0.413182	0.604166	0.568257	0.918047	1.18199	1.25604	1.07257	0.432745	0.805704	0.426556	0.460877	0.694741	0.612303	1.00384	0.993505	0.667683	0.627164	1.67534	1.26086	0.374681	0.548747	0.402387	0.750474	0.832365	0.795284	0.521257	0.507239	0.932887	0.986729	1.0027	0.63429	0.435002	0.394703	0.665553	0.359331	1.17511	0.719557	0.5795	1.09264	0.940724	0.622926	0.66828	0.625238	0.389551	0.789559	0.579786	0.337164
Sinorhizobium	0.035003	0.080132	0.037323	0.059933	0.099744	0.085051	0.109501	0.146773	0.005121	0.010297	0.005234	0.00256	0.25134	0.179021	0.132214	0.204474	0.433091	0.735921	0.385703	0.734692	0.037468	0.041833	0.035108	0.053415	0.062911	0.030054	0.021994	0.091762	0.114605	0.100687	0.136406	0.115325	0.00721	0.00779	0.028626	0.012058	0.331731	0.254734	0.096583	0.336596	0.681772	0.516194	0.562763	0.512907	0.028679	0.019926	0.03134	0.022936
Skermanella	0.205348	0.107678	0.123632	0.084351	0.158775	0.13739	0.35212	0.130967	0.184365	0.144152	0.065423	0.130582	0.46237	0.36842	0.308498	0.387299	0.078197	0.106944	0.158237	0.22411	0.217783	0.108273	0.126928	0.25906	0.077429	0.080916	0.054985	0.137643	0.165032	0.247689	0.284778	0.126004	0.055277	0.155804	0.195611	0.16399	0.584746	0.44644	0.415308	0.468645	0.105199	0.260038	0.10138	0.228901	0.090816	0.176841	0.161922	0.155967
Sphingobacterium	0.123676	0.122702	0.041988	0.055494	0.002036	0.074147	0.017177	0.018064	0.058894	0.005148	0.005234	0	0.016598	0	0.024484	0.016839	0.164414	0.206638	0.100876	0.054566	0.002342	0.002461	0.008102	0.008012	0.065331	0.057797	0.052786	0.017843	0.022921	0.014096	0.023931	0.006407	0.00721	0	0.004771	0.08923	0.019679	0.021009	0	0.020714	0.022254	0.023287	0.246209	0.835064	0.00717	0	0.03134	0.022936
Sphingobium	0.373361	1.19697	0.347571	0.603774	0.254448	0.287864	0.35212	0.535158	0.051212	0.066928	0.028786	0.064011	0.936596	0.256856	0.663516	0.687996	1.80455	0.772173	3.21617	0.781463	0.007025	0.007382	0.062113	0.093475	0.280681	0.325974	0.521257	0.813112	0.545521	0.310115	0.358963	1.55689	0.040857	0.046741	0.064408	0.031351	1.58556	0.593503	0.32114	0.802651	2.00283	5.29972	0.635177	2.30384	0.026289	0.012454	0.028728	0.013762
Sphingomonas	0.142344	0.215355	0.086309	0.09545	0.170989	0.298768	0.184648	0.322901	0.407139	0.090095	0.054955	0.066571	0.239484	0.134914	0.127317	0.120279	0.144364	0.145009	0.158237	0.204623	0.084303	0.073823	0.156634	0.136207	0.096787	0.09941	0.125366	0.175877	0.405703	0.356431	0.210592	0.271228	0.16583	0.057128	0.107347	0.038586	0.269883	0.27049	0.135217	0.346953	0.380336	0.747123	0.693108	0.531983	0.136224	0.122045	0.167145	0.252299
Stenotrophomonas	0.074672	0.137727	0.023327	0.150943	0.01832	0.008723	0.01503	0.002258	0	0	0.005234	0.005121	0.014227	0.007784	0.031829	0.02165	0.114288	0.090631	0.312519	0.085747	0	0.004922	0.002701	0.029378	0.113724	0.087851	0.105571	0.025489	0.04355	0.114783	0.026324	0.017085	0.004807	0	0.009542	0.002412	0.002811	0.031513	0.002415	0.023303	0.038438	0.215404	0.113794	0.771481	0	0.017435	0.007835	0.004587
Steroidobacter	0.786391	0.768768	0.56451	0.346282	0.822375	0.878857	1.3183	0.634512	0.893657	1.28449	1.10695	1.07794	1.08835	0.936616	1.80447	1.08011	0.312788	0.574598	0.482624	0.469657	1.1498	1.57242	1.59065	2.06981	1.01142	0.425384	0.29032	0.657626	1.07271	1.55259	1.16543	0.843584	1.43479	0.895871	1.14027	1.18893	1.26226	1.5284	1.17832	0.877738	0.677726	0.481264	0.73035	0.421771	1.10652	1.35744	1.41029	0.483956
Streptomyces	0.749055	0.470777	0.907416	0.650388	1.716	2.51663	1.86366	2.03902	0.220214	0.144152	0.308795	0.222757	2.07	0.49555	0.986705	1.35915	3.32638	8.048	2.81267	4.96551	0.255251	0.489689	0.437495	0.462036	0.914634	0.647324	0.527855	0.983891	3.43128	1.92312	2.2854	2.36844	0.13699	0.207738	0.333969	0.125404	0.39639	0.488458	1.18315	1.90565	4.06433	4.39735	3.2545	2.36319	0.198361	0.403497	0.135806	0.153673
Thermomonas	0.135343	0.177793	0.207609	0.144284	0.085494	0.08287	0.100913	0.099354	0.099864	0.100391	0.120378	0.186911	0.48371	0.31653	0.274221	0.31032	0.232586	0.24289	0.209664	0.196827	0.110063	0.268222	0.388884	0.459365	0.234708	0.108658	0.120967	0.178426	0.139818	0.19936	0.105296	0.102512	0.139393	0.236302	0.181298	0.077172	0.354221	0.388666	0.538452	0.735332	0.25086	0.163009	0.376554	0.197109	0.248548	0.191786	0.182815	0.270648
Trabulsiella	0.151678	0.901487	0.083977	2.18646	0.054961	0.02835	0.027912	0.020322	0.043531	0.010297	0.002617	0.007681	0.113814	0.007784	0	0.052923	0.242611	0.668854	0.083075	0.089644	0.002342	0.009843	0.005401	0.018695	0.07017	0.587215	1.49779	0.619392	0.286513	0.034233	0.023931	0.061934	0.009613	0	0.004771	0.024116	0.011245	0.005252	0	0.049195	0.341898	0.496788	0.107587	1.08728	0	0.007472	0	0
Unclassified	52.9449	45.162	40.9433	27.3807	59.4716	53.2112	58.628	59.4748	81.6762	80.5601	84.3247	82.712	54.1447	68.0227	66.5867	54.9026	53.3384	46.6711	40.7342	40.7725	83.5796	79.6348	80.0616	73.5865	51.3381	33.7672	24.6728	48.1877	59.7346	62.6996	62.9239	54.1688	82.0664	85.0273	82.0897	82.6484	59.9084	64.4108	68.0671	52.9439	54.0259	43.2866	56.9363	45.9349	78.4671	76.8164	73.1705	76.1256
Variovorax	0.672049	0.56343	0.884089	0.483907	0.256483	0.457965	0.322061	0.223547	0.071697	0.087521	0.049721	0.168988	0.384123	0.280207	0.345224	0.418571	0.296748	0.248328	0.290761	0.319601	0.056202	0.159949	0.129628	0.229682	0.573461	1.00335	0.804979	0.680567	0.407995	0.195332	0.308708	0.32462	0.076906	0.075305	0.114504	0.053056	0.230525	0.338769	0.371846	0.365077	0.40259	0.675322	0.467589	0.58073	0.078866	0.161897	0.127971	0.119269
Zea	0	0	0	0.00222	0.590319	0.833061	0.35212	0.90322	0.002561	0.002574	0	0	0.007113	0	0.004897	0.009622	5.18908	1.47728	1.11359	0.241649	0.002342	0.004922	0	0.002671	0	0	0	0	0.297974	1.51634	0.591093	0.392961	0	0	0.002385	0.016881	0.005623	0	0.002415	0.002589	3.27332	1.84937	0.794488	0.6973	0.00956	0.012454	0	0.002294

## Sheet: species
Relative abundances of bacterial species of samples
	CC2FRh1	CC2FRh2	CC2FRh3	CC2FRh4	CC2FRt1	CC2FRt2	CC2FRt3	CC2FRt4	CC2FSS1	CC2FSS2	CC2FSS3	CC2FSS4	CC2TRh1	CC2TRh2	CC2TRh3	CC2TRh4	CC2TRt1	CC2TRt2	CC2TRt3	CC2TRt4	CC2TSS1	CC2TSS2	CC2TSS3	CC2TSS4	Z958FRh1	Z958FRh2	Z958FRh3	Z958FRh4	Z958FRt1	Z958FRt2	Z958FRt3	Z958FRt4	Z958FSS1	Z958FSS2	Z958FSS3	Z958FSS4	Z958TRh1	Z958TRh2	Z958TRh3	Z958TRh4	Z958TRt1	Z958TRt2	Z958TRt3	Z958TRt4	Z958TSS1	Z958TSS2	Z958TSS3	Z958TSS4
Acinetobacter_rhizosphaerae	0.023335	0.237893	0.06065	0.18202	0.034605	0.013085	0.030059	0.047419	0.048652	0.005148	0	0.033286	0.500308	0.225722	0.009794	0.307914	0.160404	0.116007	0.01978	0.183186	0.004684	0.002461	0.005401	0.029378	0.162118	0.120217	0.151758	0.140192	0.437792	0.040275	0.040683	0.446352	0.009613	0.005193	0.007156	0.007235	0.019679	0.018383	0.002415	0.0958	0.127453	0.424987	0.157242	1.36705	0.00478	0.017435	0.005223	0.004587
Arthrobacter_oxydans	2.30084	1.19197	4.90564	2.5283	6.33473	6.21306	4.76221	4.31513	0.53261	0.22395	0.282626	0.376383	3.597	1.16493	2.03707	3.03103	1.02057	1.01144	1.36084	2.60163	0.587781	0.447857	0.715655	0.782523	1.95751	1.616	1.94647	3.72655	3.99514	4.93163	6.25793	2.9109	0.197073	0.482991	0.663168	0.197752	1.96789	1.73061	2.42666	5.2742	2.27595	3.54544	1.46898	3.86164	0.279617	0.55294	0.211543	0.318815
Bacillus_cereus	0.032669	0.040066	0.011663	0.039956	0.089566	0.058881	0.193237	0.144515	0.038409	0.046334	0.031403	0.035846	0.711339	0.18421	0.039174	0.979071	0.188475	0.157697	0.231422	0.202674	0.028101	0.009843	0.013503	0.034719	0.084688	0.023119	0.015396	0.040783	0.114605	0.050343	0.167516	0.076884	0.016823	0.025967	0.028626	0.048232	0.140564	0.204837	0.161777	0.38579	0.762695	0.688906	0.81104	0.400576	0.011949	0.032379	0.018282	0.006881
Bacillus_muralis	0.851729	0.616016	1.51625	1.36959	1.39641	0.846145	1.34622	1.74096	0.169001	0.095243	0.146547	0.115219	3.13226	1.12342	0.751659	5.42218	0.204515	0.31902	0.310541	0.220213	0.110063	0.09843	0.086419	0.162914	2.23335	0.43232	0.76539	2.63815	1.07729	0.898125	1.3497	1.20665	0.112956	0.186964	0.164599	0.219457	1.3213	1.86717	0.647109	1.37227	1.09448	1.34288	0.575176	0.782078	0.078866	0.13948	0.096631	0.02523
Duganella_nigrescens	1.34177	0.826363	1.15701	0.865705	0.582176	0.741468	0.526033	0.851285	0.24838	0.177615	0.081124	0.087054	0.151752	0.036323	0.097936	0.254992	0.086217	0.04169	0.197797	0.103286	0.098354	0.174713	0.294364	0.328499	0.79849	1.24379	0.556448	0.361949	0.850371	0.515516	0.320674	1.18529	0.08652	0.129836	0.107347	0.084407	0.177111	0.08141	0.062779	0.168298	0.19826	0.126138	0.124139	0.286126	0.155343	0.204239	0.25333	0.048166
Escherichia_coli	0	0	0	0.017758	0.008142	0.047977	0.008588	0.09258	0	0	0	0	0	0	0	0	0.014035	0.009063	0.015824	0.013642	0	0	0	0	0	0	0	0	0	0.004027	0.586307	0.087562	0	0	0	0	0	0	0	0	2.12017	1.36617	0.153105	0.069942	0	0	0	0
Flavobacterium_succinicans	0.042003	0.38814	0.048986	0.013319	0.460042	0.006542	0.027912	0.027097	0.015364	0.025741	0.013085	0.025604	0.215773	0.010378	0.034278	0.031273	0.062157	0.009063	0.751627	0.04872	0.009367	0.034451	0.021605	0.07211	0.662989	0.180326	0.294719	0.040783	0.064179	0.008055	0.143585	0.023492	0.012017	0.010387	0.033397	0.012058	0.053414	0.052522	0.002415	0.093211	0.030346	0.013584	0.113794	0.131406	0.064527	0.047324	0.041786	0.018349
Inhella_inkyongensis	0	0	0	0	0	0	0	0	0.038409	0.002574	0	0	0.002371	0.002595	0	0	0	0.001813	0	0	0.002342	0	0	0.002671	0	0.004624	0	0	0	0	0	0	0	0.002597	0	0	0	0	0	0	0	0	0	0	0.038238	0.007472	0.013058	0.516067
Lacibacter_cauensis	0.256685	0.287975	0.205277	0.297447	0.305337	0.281322	0.538916	0.295805	0.074258	0.180189	0.078507	0.087054	0.258453	0.396959	0.102833	0.153957	0.068172	0.056191	0.041537	0.023385	0.028101	0.054137	0.016204	0.032049	0.788811	0.534042	0.272725	0.290579	0.1742	0.503433	0.435542	0.356655	0.120166	0.041548	0.062023	0.098876	0.590369	0.593503	0.275263	0.277044	0.149707	0.1339	0.153105	0.108092	0.043018	0.109592	0.114913	0.013762
Lentzea_albidocapillata	0.049004	0.022537	0.039656	0.044395	0.189309	0.198452	0.373591	0.243869	0.028167	0.010297	0.052338	0.046088	0.232371	0.025945	0.318292	0.257397	0.449132	0.340771	0.179995	0.498889	0.044493	0.088587	0.064814	0.122853	0.07501	0.071668	0.065982	0.061175	0.375905	0.360458	0.483404	0.190073	0.019227	0.033757	0.031011	0.012058	0.014056	0.055149	0.236629	0.170887	0.305483	0.665619	0.215174	0.430249	0.062137	0.077212	0.028728	0.055047
Pedobacter_glucosidilyticus	0	0.002504	0	0	0	0	0	0	0.007682	0	0	0	0.02134	0.002595	0	0.004811	0	0	0	0	0	0.002461	0	0	0	0	0	0	0	0	0	0	0	0	0	0.002412	0.008434	0.013131	0	0	0.002023	0	0.002069	0	0.00239	0.007472	0.545834	0.002294
Pseudomonas_alcaligenes	0.606711	1.01668	0.429215	0.566038	0.150633	0.200632	0.270531	0.135483	0.08194	0.136429	0.03402	0.081934	0.220515	0.163454	0.117523	0.139524	0.124313	0.061629	0.090986	0.101337	0.018734	0.029529	0.145832	0.309804	1.08885	0.584903	0.899554	0.525082	0.13065	0.15103	0.210592	0.531779	0.067293	0.046741	0.04771	0.06029	0.140564	0.068279	0.17385	0.134638	0.17196	0.071801	0.163449	0.284007	0.076476	0.077212	1.38678	0.096332
Rhizobium_giardinii	0.207682	0.385636	0.226271	0.239734	0.360298	0.486316	0.474503	0.44032	0.015364	0.041186	0.013085	0.012802	0.270309	0.202371	0.105281	0.411354	0.443117	0.552847	0.551852	0.785361	0.028101	0.068901	0.040509	0.034719	0.263744	0.413825	0.180351	0.2396	0.547813	0.549749	0.284778	0.337434	0.02163	0.005193	0.009542	0.026528	0.317675	0.333517	0.108656	0.383201	0.378313	0.60158	0.504831	0.606163	0.011949	0.032379	0.023505	0.006881
Roseateles_depolymerans	2.47118	0.974107	0.440878	0.248613	7.54183	11.556	1.81642	5.43287	0.117789	0.113262	0.086358	0.099857	1.15474	0.402148	0.533751	0.242964	1.8667	6.17738	3.42781	2.04428	0.091328	0.22885	0.081018	0.448682	0.375048	0.695873	0.288121	0.104507	4.30457	2.86957	0.107689	3.77371	0.02163	0.064918	0.02624	0.176048	0.497596	0.241603	0.074852	0.165709	1.06615	1.53888	1.93863	1.05761	0.317855	0.184313	0.154087	0.139911
Sphingobacterium_multivorum	0.109675	0.112686	0.032658	0.051054	0.002036	0.05452	0.006441	0.015806	0.058894	0	0.005234	0	0.014227	0	0.019587	0.004811	0.164414	0.197575	0.098898	0.052617	0.002342	0.002461	0.008102	0.002671	0.062911	0.043926	0.050586	0.017843	0.022921	0.010069	0.023931	0	0.002403	0	0.004771	0.08923	0.019679	0.018383	0	0.018124	0.022254	0.023287	0.076552	0.786317	0.00478	0	0.028728	0.002294
Sphingomonas_yabuuchiae	0.102674	0.137727	0.062983	0.057714	0.150633	0.24861	0.146001	0.268708	0.399457	0.072076	0.052338	0.053769	0.208659	0.098591	0.105281	0.093818	0.088222	0.097881	0.128568	0.181237	0.074936	0.059058	0.129628	0.128195	0.041134	0.076292	0.076979	0.132545	0.199413	0.179222	0.157944	0.117461	0.139393	0.054531	0.076336	0.028939	0.208035	0.220594	0.111071	0.284812	0.269067	0.492907	0.651729	0.428129	0.114715	0.10212	0.159311	0.245418
Stenotrophomonas_geniculata	0.030336	0.127711	0.013996	0.144284	0.008142	0.006542	0.004294	0.002258	0	0	0.005234	0.005121	0.011856	0.007784	0.029381	0.016839	0.110278	0.07613	0.310541	0.081849	0	0.002461	0.002701	0.013354	0.113724	0.078604	0.098973	0.02294	0.018337	0.002014	0.019145	0.012814	0	0	0.009542	0.002412	0.002811	0.002626	0	0.020714	0.036415	0.159128	0.107587	0.733331	0	0.009963	0.007835	0.004587
Streptomyces_mirabilis	0.457367	0.318025	0.541184	0.368479	1.13789	1.83186	1.19163	1.5016	0.097304	0.097817	0.180567	0.133142	1.26381	0.272423	0.445609	0.714458	2.25969	6.06137	1.46567	3.6988	0.126455	0.332201	0.207945	0.235024	0.607336	0.390706	0.29252	0.596452	2.31273	1.00083	1.61055	1.37109	0.09373	0.119449	0.205153	0.084407	0.179922	0.249481	0.439454	0.862203	2.6057	2.84877	1.02828	1.32042	0.059747	0.199258	0.078349	0.036698
Streptomyces_reticuliscabiei	0.277687	0.147744	0.326576	0.259711	0.515002	0.614982	0.596887	0.4629	0.066576	0.036038	0.062806	0.06145	0.196804	0.062268	0.097936	0.141929	0.812046	1.5516	0.543941	0.635304	0.067911	0.071362	0.059413	0.048073	0.28794	0.224252	0.226538	0.367047	1.07271	0.837713	0.617417	0.929011	0.024033	0.059725	0.064408	0.026528	0.047792	0.04727	0.20524	0.155352	0.904309	1.19734	0.420003	0.57861	0.054967	0.064759	0.018282	0.020643
Thermomonas_dokdonensis	0.135343	0.177793	0.207609	0.144284	0.085494	0.08287	0.100913	0.099354	0.099864	0.100391	0.120378	0.186911	0.48371	0.31653	0.274221	0.31032	0.232586	0.24289	0.209664	0.196827	0.110063	0.268222	0.388884	0.459365	0.234708	0.108658	0.120967	0.178426	0.139818	0.19936	0.105296	0.102512	0.139393	0.236302	0.181298	0.077172	0.354221	0.388666	0.538452	0.735332	0.25086	0.163009	0.376554	0.197109	0.248548	0.191786	0.182815	0.270648
Variovorax_paradoxus	0.347692	0.250413	0.49453	0.248613	0.118064	0.170101	0.13956	0.08129	0.020485	0.025741	0.018318	0.048648	0.120928	0.059674	0.095488	0.108251	0.142359	0.128695	0.118678	0.183186	0.023418	0.044294	0.037808	0.056085	0.258904	0.589527	0.497064	0.321166	0.178784	0.094645	0.105296	0.160174	0.016823	0.012984	0.050095	0.016881	0.04498	0.068279	0.05795	0.119103	0.139591	0.465739	0.12207	0.209826	0.023899	0.037361	0.020893	0.036698
Zea_luxurians	0	0	0	0.00222	0.590319	0.833061	0.35212	0.90322	0.002561	0.002574	0	0	0.007113	0	0.004897	0.009622	5.18908	1.47728	1.11359	0.241649	0.002342	0.004922	0	0.002671	0	0	0	0	0.297974	1.51634	0.591093	0.392961	0	0	0.002385	0.016881	0.005623	0	0.002415	0.002589	3.27332	1.84937	0.794488	0.6973	0.00956	0.012454	0	0.002294
Unclassified	88.6102	91.1304	87.8047	90.6082	78.7546	74.1664	85.0177	81.2627	96.6763	97.655	97.8725	97.2834	85.0761	93.96	91.9668	84.9699	84.8558	79.5882	86.898	85.9999	97.3796	96.8109	96.3866	94.6585	87.9864	91.2611	91.8094	88.4049	82.1101	83.3726	84.3444	84.1684	98.0461	97.6629	97.0324	97.7114	91.8838	91.993	92.1695	86.3031	81.9826	80.2158	88.0972	83.0931	97.1775	96.4283	95.192	96.7545
Others(<0.5%)	1.74546	1.60765	1.47426	1.70255	1.18471	1.34118	2.07622	1.63483	1.16252	0.95243	0.86358	1.22644	2.14824	1.28168	2.81321	2.39355	1.45767	1.72379	1.93247	1.90202	1.16151	1.16393	1.29358	2.03509	1.91638	1.30621	1.39002	1.78936	1.57468	1.90499	2.03652	1.61883	0.853181	0.817969	1.19275	1.00082	2.00444	1.75162	2.30351	2.97758	1.83289	2.06478	1.94484	2.5709	1.15909	1.46454	1.41813	1.37389
