# Supplementary material for: Enrichments/Derichments of Root-Associated Bacteria Related to Plant Growth and Nutrition Caused by the Growth of an EPSPS-Transgenic Maize Line in the Field
Source: Front Microbiol. 2019 Jun 18;10:1335. doi: 10.3389/fmicb.2019.01335 (PMC6591461; doi:10.3389/fmicb.2019.01335)
Supplement: Supplementary file 22 [file Table_10.XLSX]

## Sheet: Phylum.CC2.TRt-Z958.TRt
Table S10 Wilcoxon Rank-Sum Test of the relative abundance of bacteria
Phylum	mean(CC2.TRt)	SD(CC2.TRt)	mean(Z958.TRt)	SD(Z958.TRt)	p.value	FDR
Chloroflexi	3.97084	0.844396	5.49064	1.01244	0.028571	0.469842
Fibrobacteres	0.004827	0.001066	0.018193	0.016462	0.028571	0.469842
Thermi	0.005279	0.004575	0.016898	0.011477	0.057143	0.469842
WS3	0.027768	0.015796	0.053571	0.014591	0.057143	0.469842
Chlorobi	0.024197	0.009501	0.046785	0.022664	0.114286	0.469842
Elusimicrobia	0.004916	0.002667	0.010231	0.003417	0.114286	0.469842
FBP	0.009982	0.005931	0.005173	0.005104	0.114286	0.469842
Firmicutes	2.15137	0.829438	4.13927	1.17372	0.114286	0.469842
WS2	0.004188	0.004734	0.010635	0.004255	0.114286	0.469842
Gemmatimonadetes	0.674151	0.205785	0.896669	0.307393	0.2	0.672727
Proteobacteria	45.2538	5.14166	38.0123	4.01905	0.2	0.672727
Armatimonadetes	0.231702	0.071022	0.147957	0.068438	0.342857	0.874876
Nitrospirae	0.348718	0.101604	0.359197	0.008703	0.342857	0.874876
Planctomycetes	0.156074	0.029647	0.214993	0.051553	0.342857	0.874876
MVP_21	0	0	0.00053	0.001059	0.453255	0.874876
OP3	0.000495	0.000989	0	0	0.453255	0.874876
WS6	0.001456	0.001905	0.003461	0.004274	0.459597	0.874876
Spirochaetes	0.007065	0.006795	0.01007	0.004891	0.485714	0.874876
WPS_2	0.00725	0.005684	0.011239	0.008404	0.485714	0.874876
GAL15	0.001483	0.000989	0.00097	0.00194	0.538472	0.874876
Tenericutes	0.005905	0.008228	0.004745	0.008197	0.657255	0.874876
Acidobacteria	5.76225	1.70271	6.51952	0.717685	0.685714	0.874876
Actinobacteria	11.8423	3.13248	13.2461	1.30724	0.685714	0.874876
Bacteroidetes	7.94547	1.2201	8.89136	2.23792	0.685714	0.874876
Cyanobacteria	17.4099	12.1944	18.8537	5.8633	0.685714	0.874876
NKB19	0.005857	0.002893	0.003594	0.002642	0.685714	0.874876
OD1	0.052411	0.034087	0.060738	0.01624	0.685714	0.874876
TM6	0.037083	0.018817	0.028083	0.010157	0.685714	0.874876
Verrucomicrobia	1.20948	0.241711	1.19472	0.380377	0.685714	0.874876
BHI80_139	0.00197	0.001592	0.001035	0.001196	0.88242	0.963865
Kazan_3B_28	0.002382	0.001794	0.003964	0.004579	0.88242	0.963865
BRC1	0.015988	0.010157	0.012159	0.00256	0.885714	0.963865
Chlamydiae	0.032243	0.010647	0.036223	0.025624	0.885714	0.963865
Unclassified	0.04472	0.009145	0.044282	0.010405	0.885714	0.963865
GN02	0.008053	0.005085	0.006567	0.002311	1	1
SBR1093	0.000996	0.00115	0.001497	0.00193	1	1
TM7	2.73746	2.52727	1.64287	0.376173	1	1

## Sheet: Phylum.CC2.TRh-Z958.TRh
Phylum	mean(CC2.TRh)	SD(CC2.TRh)	mean(Z958.TRh)	SD(Z958.TRh)	p.value	FDR
SBR1093	0	0	0.004524	0.004513	0.068918	0.891428
Armatimonadetes	0.171932	0.072243	0.261438	0.050777	0.114286	0.891428
Chlamydiae	0.022391	0.016523	0.046535	0.015241	0.114286	0.891428
Spirochaetes	0.000649	0.001298	0.003774	0.004128	0.124095	0.891428
MVP_21	0.001834	0.002292	0	0	0.185877	0.891428
Chlorobi	0.159221	0.127436	0.196217	0.120496	0.2	0.891428
WS2	0.019091	0.01109	0.031813	0.012343	0.2	0.891428
BRC1	0.031342	0.006754	0.021097	0.012103	0.342857	0.891428
Tenericutes	0.008615	0.005859	0.01955	0.014335	0.342857	0.891428
Verrucomicrobia	2.15253	0.414646	1.67709	0.482265	0.342857	0.891428
Lentisphaerae	0	0	0.000604	0.001208	0.453255	0.891428
FBP	0.003685	0.002465	0.001864	0.002332	0.459597	0.891428
Acidobacteria	18.0626	2.61902	15.8585	3.48117	0.485714	0.891428
BHI80_139	0.010449	0.00415	0.007338	0.004976	0.485714	0.891428
Chloroflexi	6.14952	1.32568	5.88893	1.73744	0.485714	0.891428
Cyanobacteria	0.6455	0.297288	0.987808	0.574461	0.485714	0.891428
Fibrobacteres	0.012359	0.004	0.026941	0.023257	0.485714	0.891428
NKB19	0.007491	0.007486	0.016011	0.011941	0.485714	0.891428
Nitrospirae	1.02324	0.379708	1.14137	0.160581	0.485714	0.891428
Proteobacteria	33.1457	3.02728	35.5423	4.28885	0.485714	0.891428
TM7	1.40758	0.37551	1.96649	1.0928	0.485714	0.891428
Kazan_3B_28	0.006327	0.008124	0.014375	0.01902	0.561363	0.891428
WS6	0.001946	0.003892	0.002712	0.003981	0.619839	0.891428
Euryarchaeota	0.001909	0.002472	0.002719	0.003143	0.644552	0.891428
Bacteroidetes	12.5494	2.78702	15.6139	4.64802	0.685714	0.891428
Firmicutes	7.66551	5.02916	4.16911	0.95364	0.685714	0.891428
GAL15	0.007275	0.005516	0.006459	0.004454	0.685714	0.891428
OD1	0.175071	0.119831	0.249657	0.191965	0.685714	0.891428
Thermi	0.015383	0.012776	0.021323	0.017427	0.685714	0.891428
WPS_2	0.048901	0.021265	0.05501	0.010361	0.685714	0.891428
OP3	0.002558	0.00367	0.003322	0.002638	0.88242	0.93359
Actinobacteria	11.5744	4.24175	11.2209	5.54779	0.885714	0.93359
Elusimicrobia	0.098095	0.064925	0.084968	0.031095	0.885714	0.93359
GN02	0.029001	0.02785	0.04626	0.053209	0.885714	0.93359
Gemmatimonadetes	3.43368	0.60743	3.42144	0.701851	0.885714	0.93359
Unclassified	0.215585	0.083377	0.23227	0.02454	0.885714	0.93359
WS3	0.330466	0.14874	0.341725	0.054952	0.885714	0.93359
Planctomycetes	0.746391	0.311172	0.750277	0.221177	1	1
TM6	0.062335	0.037788	0.063308	0.017193	1	1

## Sheet: Phylum.CC2.TSS-Z958.TSS
Phylum	mean(CC2.TSS)	SD(CC2.TSS)	mean(Z958.TSS)	SD(Z958.TSS)	p.value	FDR
BHI80_139	0.012755	0.003251	0.030108	0.006344	0.028571	0.380947
Cyanobacteria	0.981514	0.214018	10.6073	14.0379	0.028571	0.380947
Fibrobacteres	0.03581	0.010184	0.072277	0.031208	0.028571	0.380947
Chlorobi	0.263518	0.062336	0.37476	0.049171	0.057143	0.415585
Actinobacteria	6.15364	1.50434	4.2212	0.741182	0.114286	0.415585
Bacteroidetes	12.1525	2.84983	16.6443	5.67556	0.114286	0.415585
Gemmatimonadetes	7.41242	1.76823	4.82253	1.42724	0.114286	0.415585
Planctomycetes	1.8329	0.426595	1.00391	0.350528	0.114286	0.415585
Proteobacteria	34.1879	3.11353	29.7639	1.99035	0.114286	0.415585
WPS_2	0.079651	0.018613	0.052772	0.01961	0.114286	0.415585
WS3	0.475758	0.161346	0.22419	0.099319	0.114286	0.415585
GN02	0.053047	0.020285	0.077007	0.03788	0.2	0.571429
NKB19	0.005177	0.002358	0.00976	0.005169	0.2	0.571429
Unclassified	0.355451	0.07363	0.244891	0.09364	0.2	0.571429
MVP_21	0.001261	0.001463	0.00305	0.002368	0.300522	0.721804
Acidobacteria	20.9495	2.93004	16.8707	5.0405	0.342857	0.721804
BRC1	0.055335	0.0145	0.04581	0.010796	0.342857	0.721804
Chlamydiae	0.079796	0.029493	0.064117	0.011456	0.342857	0.721804
TM7	1.18912	0.606924	1.54517	0.402164	0.342857	0.721804
Lentisphaerae	0.000585	0.001171	0	0	0.453255	0.747252
OD1	0.510436	0.069612	0.683641	0.292294	0.485714	0.747252
Spirochaetes	0.028775	0.007298	0.036651	0.014719	0.485714	0.747252
Tenericutes	0.015718	0.014199	0.025085	0.017141	0.485714	0.747252
Thermi	0.009063	0.003844	0.013306	0.005135	0.485714	0.747252
Verrucomicrobia	1.61912	0.277914	1.79184	0.488011	0.485714	0.747252
WS2	0.030034	0.021457	0.021859	0.002863	0.485714	0.747252
WS6	0.001201	0.001387	0.003063	0.003704	0.644552	0.884792
Armatimonadetes	0.141762	0.039844	0.160046	0.081102	0.685714	0.884792
Chloroflexi	7.60065	1.04117	7.06932	1.66747	0.685714	0.884792
Euryarchaeota	0.129481	0.062079	0.097371	0.042782	0.685714	0.884792
Kazan_3B_28	0.005665	0.002359	0.009224	0.007961	0.685714	0.884792
GAL15	0.000668	0.001336	0.001196	0.001384	0.868661	0.984127
FCPU426	0.003632	0.004693	0.004314	0.003635	0.88242	0.984127
SBR1093	0.003204	0.0034	0.001929	0.002491	0.88242	0.984127
Elusimicrobia	0.324905	0.086507	0.297362	0.126078	0.885714	0.984127
FBP	0.016431	0.008074	0.018115	0.010264	0.885714	0.984127
Firmicutes	1.04216	0.354544	0.989667	0.488483	1	1
Nitrospirae	2.17058	0.403065	2.03775	0.825458	1	1
OP3	0.026474	0.023709	0.022454	0.012879	1	1
TM6	0.04237	0.019355	0.03804	0.021151	1	1

## Sheet: Phylum.CC2.FRt-Z958.TRt
Phylum	mean(CC2.FRt)	SD(CC2.FRt)	mean(Z958.FRt)	SD(Z958.FRt)	p.value	FDR
OD1	0.437858	0.044006	0.351193	0.028656	0.028571	0.571429
WS2	0.00814	0.002853	0.00168	0.002182	0.059072	0.571429
Fusobacteria	0	0	0.002178	0.001655	0.068918	0.571429
Gemmatimonadetes	1.32377	0.355944	0.991962	0.174498	0.114286	0.571429
Planctomycetes	0.480552	0.158795	0.325139	0.144634	0.114286	0.571429
WPS_2	0.013939	0.003543	0.007647	0.003651	0.114286	0.571429
Acidobacteria	7.79385	2.14283	6.08667	1.18703	0.2	0.571429
Bacteroidetes	11.5592	3.63164	14.8715	3.86747	0.2	0.571429
Chlamydiae	0.079882	0.03187	0.049842	0.035411	0.2	0.571429
Firmicutes	5.83204	1.41587	4.20278	0.685697	0.2	0.571429
Nitrospirae	1.38664	0.289106	1.05937	0.255565	0.2	0.571429
Spirochaetes	0.030973	0.011204	0.021308	0.011586	0.2	0.571429
Thermi	0.003802	0.001181	0.006087	0.003361	0.2	0.571429
Verrucomicrobia	3.63158	0.800721	2.90046	1.1707	0.2	0.571429
Fibrobacteres	0.031864	0.008225	0.027558	0.020836	0.342857	0.761904
OP3	0.024224	0.008288	0.017016	0.009459	0.342857	0.761904
TM7	1.53819	0.771901	2.27663	1.05949	0.342857	0.761904
Tenericutes	0.057284	0.015016	0.045431	0.029673	0.342857	0.761904
Lentisphaerae	0.000545	0.001091	0	0	0.453255	0.809523
MVP_21	0	0	0.000534	0.001068	0.453255	0.809523
ZB3	0	0	0.000598	0.001197	0.453255	0.809523
Euryarchaeota	0.008585	0.003789	0.006617	0.003036	0.485714	0.809523
NKB19	0.005855	0.004084	0.004512	0.002115	0.485714	0.809523
Unclassified	0.103424	0.033189	0.075062	0.01901	0.485714	0.809523
Kazan_3B_28	0.00161	0.001077	0.001197	0.002393	0.538472	0.861555
Actinobacteria	12.4279	1.54386	12.3016	2.27526	0.685714	0.945812
Armatimonadetes	0.137359	0.044708	0.155858	0.070532	0.685714	0.945812
Chlorobi	0.095525	0.016548	0.115147	0.028924	0.685714	0.945812
WS3	0.165831	0.078632	0.12892	0.046213	0.685714	0.945812
BHI80_139	0.002175	0.001847	0.001636	0.001102	0.771503	0.995488
FBP	0.002681	0.002757	0.003944	0.002753	0.771503	0.995488
Cyanobacteria	17.0695	7.81604	19.1574	5.01394	0.885714	1
Elusimicrobia	0.079516	0.005882	0.092671	0.035817	0.885714	1
GN02	0.020288	0.00573	0.018888	0.005803	0.885714	1
Proteobacteria	30.4491	4.18649	29.562	5.29806	0.885714	1
BRC1	0.019957	0.010359	0.021577	0.014602	1	1
Chloroflexi	5.12923	0.850726	5.067	0.280969	1	1
GN04	0.001091	0.002181	0.000504	0.001007	1	1
SBR1093	0.001074	0.002147	0.000573	0.001146	1	1
TM6	0.045042	0.021546	0.039256	0.005649	1	1

## Sheet: Phylum.CC2.FRh-Z958.TRh
Phylum	mean(CC2.FRh)	SD(CC2.FRh)	mean(Z958.FRh)	SD(Z958.FRh)	p.value	FDR
ZB3	0.006417	0.000953	0.001733	0.001159	0.028571	1
TM7	1.12175	0.42519	0.759175	0.152939	0.2	1
Euryarchaeota	0.033592	0.01628	0.048443	0.019621	0.342857	1
OD1	0.518179	0.168045	0.403703	0.19189	0.342857	1
Thermi	0.001139	0.001315	0.00055	0.001099	0.408352	1
WS6	0	0	0.000578	0.001156	0.453255	1
Chlorobi	0.196282	0.094485	0.154738	0.066133	0.485714	1
Cyanobacteria	0.444862	0.139719	0.378252	0.131535	0.485714	1
Elusimicrobia	0.19059	0.059834	0.159225	0.047491	0.485714	1
FCPU426	0.002305	0.001905	0.004158	0.002328	0.485714	1
Fibrobacteres	0.026322	0.016666	0.03515	0.008477	0.485714	1
Planctomycetes	0.663946	0.265719	0.85772	0.273583	0.485714	1
WPS_2	0.03298	0.018081	0.021299	0.013275	0.485714	1
Kazan_3B_28	0.001252	0.002504	0.002338	0.001978	0.538472	1
SBR1093	0.001209	0.001398	0.002366	0.002733	0.644552	1
Armatimonadetes	0.079216	0.043613	0.102835	0.032163	0.685714	1
Nitrospirae	1.33881	0.538435	1.22564	0.424009	0.685714	1
WS2	0.006559	0.003223	0.00735	0.007328	0.685714	1
Lentisphaerae	0.001139	0.001315	0.000637	0.001275	0.868661	1
GAL15	0.004752	0.003813	0.003759	0.00486	0.88242	1
Acidobacteria	10.9178	3.56928	9.89294	3.81541	0.885714	1
Actinobacteria	5.84659	2.14586	5.26044	1.93918	0.885714	1
BRC1	0.017243	0.009374	0.018816	0.012059	0.885714	1
Bacteroidetes	10.3502	3.85551	9.41061	2.34874	0.885714	1
Chloroflexi	3.04929	0.834503	3.15852	1.15473	0.885714	1
FBP	0.007142	0.004439	0.005441	0.00558	0.885714	1
Firmicutes	6.10054	1.91741	6.27025	4.0363	0.885714	1
GN02	0.026662	0.011429	0.029824	0.006229	0.885714	1
GN04	0.002348	0.000117	0.00424	0.005364	0.885714	1
NKB19	0.010087	0.007213	0.011328	0.003237	0.885714	1
Spirochaetes	0.014044	0.008679	0.01288	0.005876	0.885714	1
TM6	0.052626	0.035585	0.049852	0.017773	0.885714	1
BHI80_139	0.008764	0.000862	0.008991	0.003863	1	1
Chlamydiae	0.040376	0.032186	0.039422	0.018362	1	1
Gemmatimonadetes	1.97761	0.793522	2.01613	0.952182	1	1
OP3	0.049526	0.022427	0.055012	0.03681	1	1
Proteobacteria	54.5447	8.2401	57.1718	14.8053	1	1
Tenericutes	0.049316	0.035588	0.054501	0.032182	1	1
Unclassified	0.176458	0.067474	0.160978	0.065654	1	1
Verrucomicrobia	1.73963	0.674115	1.83151	0.417035	1	1
WS3	0.347662	0.122088	0.366873	0.123962	1	1

## Sheet: Phylum.CC2.FSS-Z958.TSS
Phylum	mean(CC2.FSS)	SD(CC2.FSS)	mean(Z958.FSS)	SD(Z958.FSS)	p.value	FDR
BHI80_139	0.010949	0.002416	0.017843	0.005502	0.114286	0.847982
BRC1	0.05666	0.01612	0.036749	0.009989	0.114286	0.847982
Cyanobacteria	1.94705	1.08347	0.698377	0.227897	0.114286	0.847982
TM7	1.77699	0.605371	1.20058	0.383758	0.114286	0.847982
Tenericutes	0.150252	0.042125	0.097317	0.033049	0.114286	0.847982
Lentisphaerae	0.003901	0.004542	0.000596	0.001192	0.124095	0.847982
Armatimonadetes	0.228292	0.04105	0.167001	0.066973	0.2	1
Chlamydiae	0.115334	0.041193	0.088062	0.039329	0.342857	1
FCPU426	0.004502	0.002439	0.007803	0.005332	0.342857	1
Fibrobacteres	0.032156	0.009317	0.029295	0.003748	0.342857	1
Nitrospirae	4.23172	0.4853	3.76904	0.420099	0.342857	1
OP3	0.148623	0.052661	0.110861	0.018421	0.342857	1
SBR1093	0.007112	0.003919	0.004907	0.003424	0.342857	1
Spirochaetes	0.039922	0.009527	0.03282	0.01156	0.342857	1
Firmicutes	0.966214	0.166886	0.930264	0.324443	0.485714	1
GAL15	0.007748	0.002184	0.009437	0.009489	0.485714	1
Thermi	0.00581	0.00677	0.004771	0.009542	0.538472	1
Chlorobi	0.406776	0.091078	0.481224	0.190584	0.685714	1
Chloroflexi	6.45557	0.568839	6.58189	0.500505	0.685714	1
Proteobacteria	27.104	1.21897	27.7535	2.73056	0.685714	1
Unclassified	0.386183	0.023749	0.39751	0.065223	0.685714	1
Verrucomicrobia	2.18467	0.411376	2.11128	0.264432	0.685714	1
WPS_2	0.060566	0.023124	0.058333	0.014876	0.685714	1
WS3	0.598645	0.05933	0.653112	0.120879	0.685714	1
GN04	0.006418	0.006119	0.003706	0.002477	0.771503	1
MVP_21	0.001935	0.002457	0.001851	0.00232	0.877782	1
Bacteroidetes	14.8822	2.20476	16.3718	6.00559	0.885714	1
Elusimicrobia	0.509907	0.048546	0.479424	0.148896	0.885714	1
Euryarchaeota	0.095352	0.009872	0.07434	0.055615	0.885714	1
GN02	0.10773	0.031536	0.129792	0.092529	0.885714	1
NKB19	0.027662	0.006551	0.028001	0.010285	0.885714	1
Planctomycetes	1.57783	0.164771	1.34312	0.552241	0.885714	1
WS2	0.013555	0.007129	0.012489	0.010253	0.885714	1
ZB3	0.007719	0.007274	0.006712	0.005973	0.885714	1
Acidobacteria	25.4438	1.66745	25.2705	2.62685	1	1
Actinobacteria	4.62753	0.831541	4.79796	2.1637	1	1
FBP	0.010997	0.010419	0.011705	0.01002	1	1
Gemmatimonadetes	4.24123	0.614769	4.71632	2.17584	1	1
Kazan_3B_28	0.004523	0.005313	0.003664	0.005729	1	1
OD1	1.41613	0.194376	1.36232	0.395819	1	1
TM6	0.095813	0.030894	0.143682	0.12424	1	1

## Sheet: Class.CC2.TRt-Z958.TRt
Class	mean(CC2.TRt)	SD(CC2.TRt)	mean(Z958.TRt)	SD(Z958.TRt)	p.value	FDR
Bacilli	1.67246	0.602921	3.83711	1.14814	0.028571	0.378566
Betaproteobacteria	18.9952	5.96085	8.09163	0.84641	0.028571	0.378566
Ellin6529	0.166176	0.035648	0.283501	0.065411	0.028571	0.378566
Fibrobacteria	0.004827	0.001066	0.018193	0.016462	0.028571	0.378566
Gitt_GS_136	0.08919	0.02708	0.161297	0.055348	0.028571	0.378566
RB25	0.004284	0.002186	0.010655	0.002254	0.028571	0.378566
Thermoleophilia	0.469067	0.107614	0.763123	0.212727	0.028571	0.378566
Thermomicrobia	0.052861	0.017066	0.132191	0.045827	0.028571	0.378566
Chloroflexi	0.995949	0.318334	1.61777	0.516214	0.057143	0.432654
Deinococci	0.005279	0.004575	0.016898	0.011477	0.057143	0.432654
PRR_12	0.027768	0.015796	0.053571	0.014591	0.057143	0.432654
Phycisphaerae	0.045445	0.007113	0.084622	0.027237	0.057143	0.432654
Synechococcophycideae	0.015014	0.003041	0.042926	0.015941	0.057143	0.432654
4C0d_2	0.039438	0.01398	0.025376	0.007531	0.057143	0.432654
AT_s54	0	0	0.001553	0.001036	0.068918	0.432654
Acidobacteria_6	1.65502	0.533902	2.4392	0.736141	0.114286	0.432654
Acidobacteriia	0.003413	0.004408	0.010526	0.008052	0.114286	0.432654
Elusimicrobia	0.004916	0.002667	0.010231	0.003417	0.114286	0.432654
Gammaproteobacteria	5.58717	1.87644	8.59231	3.1994	0.114286	0.432654
Gemm_2	0.006853	0.003901	0.013645	0.005307	0.114286	0.432654
Gemm_5	0.042995	0.012727	0.07275	0.026859	0.114286	0.432654
MB_A2_108	0.085633	0.028687	0.117979	0.00973	0.114286	0.432654
Nostocophycideae	0.005219	0.005086	0.013523	0.010327	0.114286	0.432654
OPB56	0.013232	0.008759	0.024192	0.0131	0.114286	0.432654
Rhodothermi	0.005266	0.002795	0.008592	0.00221	0.114286	0.432654
S085	0.064702	0.031998	0.110426	0.036241	0.114286	0.432654
SHA_109	0.004188	0.004734	0.010635	0.004255	0.114286	0.432654
iii1_8	0.044176	0.020856	0.091032	0.038287	0.114286	0.432654
Spirochaetes	0.000453	0.000906	0.001532	0.001024	0.124095	0.453589
BD7_11	0	0	0.001047	0.001209	0.185877	0.54359
DA052	0.000948	0.001096	0	0	0.185877	0.54359
IIB17	0	0	0.001015	0.001174	0.185877	0.54359
P2_11E	0	0	0.002094	0.002419	0.185877	0.54359
Cytophagia	1.88539	0.326748	2.29268	0.333901	0.2	0.54359
Gemm_1	0.382342	0.083229	0.500066	0.179194	0.2	0.54359
Ktedonobacteria	0.058112	0.042219	0.100217	0.032252	0.2	0.54359
ML635J_21	0.020713	0.007553	0.039892	0.017378	0.2	0.54359
Pla3	0.002939	0.002052	0.004593	0.001086	0.2	0.54359
Sva0725	0.155189	0.03762	0.210755	0.056575	0.2	0.54359
BSV26	0.002396	0.001831	0.000517	0.001035	0.218604	0.579301
SC3	0.007182	0.005081	0.004153	0.002963	0.245383	0.634405
Clostridia	0.478915	0.287835	0.301635	0.132345	0.342857	0.71234
Fimbriimonadia	0.229305	0.072445	0.146987	0.067366	0.342857	0.71234
Gemmatimonadetes	0.154284	0.073672	0.205186	0.07007	0.342857	0.71234
Nitrospira	0.348718	0.101604	0.359197	0.008703	0.342857	0.71234
Planctomycetia	0.078968	0.012863	0.094649	0.029714	0.342857	0.71234
S035	0.095307	0.023516	0.13441	0.040417	0.342857	0.71234
SJA_4	0.035139	0.017898	0.021321	0.005402	0.342857	0.71234
Solibacteres	0.239816	0.072863	0.278963	0.016815	0.342857	0.71234
TK10	0.041392	0.012303	0.058216	0.0153	0.342857	0.71234
TM7_3	1.44527	1.62644	0.583769	0.018692	0.342857	0.71234
C6	0.002355	0.002259	0.000517	0.001035	0.35617	0.71234
Chthonomonadetes	0.002397	0.001811	0.00097	0.00194	0.35617	0.71234
ABY1	0	0	0.001035	0.002069	0.453255	0.768443
BB34	0	0	0.000485	0.000971	0.453255	0.768443
GKS2_174	0	0	0.000517	0.001035	0.453255	0.768443
Pla4	0.000453	0.000906	0	0	0.453255	0.768443
koll11	0.000495	0.000989	0	0	0.453255	0.768443
B142	0.001456	0.001905	0.003461	0.004274	0.459597	0.768443
Nitriliruptoria	0.002836	0.00237	0.001047	0.001209	0.459597	0.768443
Oscillatoriophycideae	0.001956	0.002756	0.006897	0.008559	0.459597	0.768443
Anaerolineae	2.40113	0.524957	2.88798	0.540088	0.485714	0.768443
OM190	0.01729	0.009163	0.02244	0.003985	0.485714	0.768443
Saprospirae	4.05933	0.604609	4.45145	0.875036	0.485714	0.768443
TA18	0.029407	0.008241	0.033261	0.009047	0.485714	0.768443
TK17	0.07805	0.03466	0.103627	0.055778	0.485714	0.768443
VC2_1_Bac22	0.012709	0.011155	0.019109	0.009604	0.485714	0.768443
GN10	0.001435	0.000959	0.000506	0.001012	0.538472	0.839383
Methylacidiphilae	0.000495	0.000989	0.000991	0.001145	0.619839	0.865306
At12OctB3	0.000982	0.001134	0.001541	0.001946	0.644552	0.865306
Bacteroidia	0.001442	0.001881	0.002515	0.002975	0.644552	0.865306
Mollicutes	0.005905	0.008228	0.004745	0.008197	0.657255	0.865306
SBRH58	0.001943	0.001617	0.000991	0.001145	0.657255	0.865306
Acidimicrobiia	0.80186	0.139264	0.984563	0.289498	0.685714	0.865306
Acidobacteria_5	0.030197	0.014345	0.031729	0.011639	0.685714	0.865306
Actinobacteria	10.4631	3.07787	11.3565	1.52942	0.685714	0.865306
C0119	0.012763	0.010505	0.018173	0.005855	0.685714	0.865306
Chloroplast	17.3179	12.1927	18.6971	5.87216	0.685714	0.865306
Flavobacteriia	0.792927	0.303142	0.80597	0.717498	0.685714	0.865306
Gemm_3	0.046401	0.023815	0.070085	0.04408	0.685714	0.865306
Leptospirae	0.006612	0.005984	0.008537	0.005324	0.685714	0.865306
Opitutae	0.040935	0.014907	0.044757	0.014984	0.685714	0.865306
Pedosphaerae	0.071118	0.013272	0.078872	0.024963	0.685714	0.865306
3BR_5F	0.006165	0.003959	0.003538	0.00184	0.685714	0.865306
TSBW08	0.000996	0.00115	0.00106	0.002119	0.868661	0.98827
Chlamydiia	0.032243	0.010647	0.036223	0.025624	0.885714	0.98827
Chloracidobacteria	3.52229	1.48011	3.29836	0.537509	0.885714	0.98827
MJK10	0.003378	0.001873	0.003996	0.003642	0.885714	0.98827
PAUC37f	0.002431	0.00102	0.002017	0.001587	0.885714	0.98827
PRR_11	0.015988	0.010157	0.012159	0.00256	0.885714	0.98827
Rubrobacteria	0.015524	0.005515	0.016774	0.006897	0.885714	0.98827
Spartobacteria	0.282012	0.043063	0.292166	0.13463	0.885714	0.98827
TM7_1	0.681266	0.376933	0.708071	0.229502	0.885714	0.98827
Verrucomicrobiae	0.804872	0.252255	0.771951	0.244461	0.885714	0.98827
028H05_P_BN_P5	0.004243	0.003346	0.00355	0.002489	0.885714	0.98827
Alphaproteobacteria	19.0819	2.24414	19.7467	2.52343	1	1
BD1_5	0.000453	0.000906	0.000506	0.001012	1	1
BPC102	0.00679	0.001251	0.008267	0.006105	1	1
Deltaproteobacteria	1.55035	0.231398	1.51452	0.11162	1	1
SAR202	0.000906	0.001813	0.00097	0.00194	1	1
SJA_28	0.005727	0.004343	0.010936	0.012621	1	1
SM2F11	0.024719	0.019463	0.020292	0.003071	1	1
Sphingobacteriia	1.18169	0.565442	1.30437	0.900134	1	1
Unclassified	0.799349	0.601403	0.602784	0.173037	1	1
ZB2	0.001847	0.002564	0.001529	0.001941	1	1
vadinHA49	0.000453	0.000906	0.000517	0.001035	1	1

## Sheet: Class.CC2.TRh-Z958.TRh
Class	mean(CC2.TRh)	SD(CC2.TRh)	mean(Z958.TRh)	SD(Z958.TRh)	p.value	FDR
Acidobacteriia	0.025234	0.005819	0.048693	0.012225	0.028571	1
C0119	0.050726	0.006946	0.027607	0.013185	0.028571	1
SJA_28	0.003716	0.001537	0.01116	0.005132	0.028571	1
Gemm_2	0.040657	0.008017	0.056476	0.006549	0.057143	1
AT_s54	0.004993	0.003752	0.01036	0.004569	0.114286	1
Chlamydiia	0.022391	0.016523	0.046535	0.015241	0.114286	1
Chloroplast	0.081052	0.034566	0.150418	0.054386	0.114286	1
Fimbriimonadia	0.165779	0.068971	0.250545	0.05005	0.114286	1
Solibacteres	1.4432	0.185858	1.09703	0.240464	0.114286	1
Leptospirae	0.000649	0.001298	0.003774	0.004128	0.124095	1
BB34	0	0	0.002719	0.003143	0.185877	1
Alphaproteobacteria	14.9271	1.14771	18.0992	2.92333	0.2	1
Chthonomonadetes	0.006153	0.004247	0.010893	0.004145	0.2	1
Methylacidiphilae	0.003651	0.003054	0.007181	0.002539	0.2	1
SHA_109	0.019091	0.01109	0.031813	0.012343	0.2	1
Spartobacteria	0.463145	0.056825	0.391141	0.072397	0.2	1
TSBW08	0.002548	0.003671	0.003313	0.001543	0.309424	1
BSV26	0.004298	0.001249	0.009354	0.006757	0.342857	1
Betaproteobacteria	9.06362	0.862063	7.55119	1.6726	0.342857	1
Chloracidobacteria	7.58639	2.06435	6.13787	1.12483	0.342857	1
Deltaproteobacteria	3.22887	0.708644	3.68347	0.410527	0.342857	1
Flavobacteriia	0.325623	0.155728	0.440974	0.117344	0.342857	1
Mollicutes	0.008615	0.005859	0.01955	0.014335	0.342857	1
Nitriliruptoria	0.017283	0.007705	0.009336	0.005216	0.342857	1
Nostocophycideae	0.01886	0.019262	0.038032	0.028996	0.342857	1
PAUC37f	0.027404	0.016414	0.030867	0.008981	0.342857	1
PRR_11	0.031342	0.006754	0.021097	0.012103	0.342857	1
S085	0.241057	0.09548	0.291338	0.031923	0.342857	1
Saprospirae	7.15141	1.78812	9.6562	3.3097	0.342857	1
Synechococcophycideae	0.202177	0.251265	0.330964	0.260905	0.342857	1
TM7_1	0.612825	0.222826	1.11752	0.797981	0.342857	1
Verrucomicrobiae	1.20516	0.444626	0.838579	0.381756	0.342857	1
Lentisphaeria	0	0	0.000604	0.001208	0.453255	1
PBS_25	0.000649	0.001298	0	0	0.453255	1
SBRH58	0	0	0.001406	0.002812	0.453255	1
koll11	0.001909	0.002472	0.003322	0.002638	0.459597	1
Clostridia	0.896124	0.544487	0.612854	0.310122	0.485714	1
Cytophagia	3.42862	1.07005	4.17004	1.15237	0.485714	1
Fibrobacteria	0.012359	0.004	0.026941	0.023257	0.485714	1
Gemmatimonadetes	1.07837	0.247143	0.864906	0.379128	0.485714	1
ML635J_21	0.087902	0.050616	0.137271	0.08137	0.485714	1
Nitrospira	1.02324	0.379708	1.14137	0.160581	0.485714	1
Rhodothermi	0.036312	0.024451	0.036046	0.006749	0.485714	1
TK10	0.157389	0.121245	0.078823	0.059232	0.485714	1
Unclassified	1.30734	0.42698	1.51318	0.406088	0.485714	1
VC2_1_Bac22	0.016132	0.007755	0.019321	0.007583	0.485714	1
vadinHA49	0.004807	0.003378	0.003267	0.001333	0.485714	1
GN10	0.003095	0.002387	0.008973	0.009539	0.561363	1
B142	0.001946	0.003892	0.002712	0.003981	0.619839	1
Thermoplasmata	0.001909	0.002472	0.002719	0.003143	0.644552	1
Bacteroidia	0.002446	0.001939	0.002546	0.003663	0.657255	1
GKS2_174	0.005142	0.008754	0.004633	0.005807	0.657255	1
ABY1	0.009517	0.011199	0.013759	0.022944	0.663117	1
Acidobacteria_5	0.187695	0.09428	0.202879	0.067655	0.685714	1
Bacilli	6.76879	4.65922	3.55424	0.754542	0.685714	1
Deinococci	0.015383	0.012776	0.021323	0.017427	0.685714	1
EC1113	0.006877	0.005702	0.010333	0.002549	0.685714	1
Gemm_1	1.4541	0.38343	1.62014	0.123572	0.685714	1
IIB17	0.008005	0.004178	0.020522	0.028856	0.685714	1
Ktedonobacteria	0.021664	0.028563	0.008049	0.009692	0.685714	1
OM190	0.13826	0.078193	0.140163	0.054156	0.685714	1
OPB56	0.066459	0.009331	0.067109	0.017549	0.685714	1
Planctomycetia	0.128947	0.046524	0.148113	0.062828	0.685714	1
Rubrobacteria	0.04328	0.013994	0.034588	0.014295	0.685714	1
C6	0.008565	0.008308	0.009022	0.006272	0.771503	1
Endomicrobia	0.001261	0.001457	0.000703	0.001406	0.868661	1
Pla4	0.001205	0.001391	0.000703	0.001406	0.868661	1
Acidimicrobiia	1.72587	0.809552	1.73241	0.880479	0.885714	1
Acidobacteria_6	6.69187	1.93799	6.20703	1.97738	0.885714	1
Anaerolineae	4.08573	0.565106	4.07911	1.41085	0.885714	1
At12OctB3	0.021833	0.017712	0.011346	0.007919	0.885714	1
BD7_11	0.004356	0.003223	0.003917	0.001546	0.885714	1
BPC102	0.033714	0.025088	0.028376	0.008405	0.885714	1
Chloroflexi	0.561935	0.261794	0.489106	0.199729	0.885714	1
Elusimicrobia	0.096834	0.063927	0.084265	0.030806	0.885714	1
Gammaproteobacteria	5.85018	1.06805	6.09012	0.64067	0.885714	1
Gemm_5	0.439502	0.069145	0.445483	0.118725	0.885714	1
Gitt_GS_136	0.126933	0.073035	0.12685	0.02317	0.885714	1
MB_A2_108	0.351951	0.188816	0.315632	0.102801	0.885714	1
Opitutae	0.125872	0.040918	0.130899	0.056207	0.885714	1
PRR_12	0.330466	0.14874	0.341725	0.054952	0.885714	1
Pedosphaerae	0.345558	0.155964	0.303419	0.122243	0.885714	1
Pla3	0.019403	0.015619	0.011716	0.006787	0.885714	1
RB25	0.056039	0.035109	0.060371	0.021066	0.885714	1
S035	0.678673	0.122667	0.661849	0.216995	0.885714	1
SAR202	0.003067	0.001224	0.003963	0.003575	0.885714	1
SM2F11	0.057228	0.015827	0.074158	0.039905	0.885714	1
Sva0725	0.619706	0.203213	0.726675	0.187053	0.885714	1
TA18	0.048976	0.019538	0.049471	0.01848	0.885714	1
TM7_3	0.357784	0.09905	0.453233	0.230044	0.885714	1
Thermomicrobia	0.196376	0.107762	0.149192	0.106036	0.885714	1
ZB2	0.031411	0.028074	0.02424	0.013433	0.885714	1
iii1_8	0.665513	0.357017	0.594155	0.211794	0.885714	1
028H05_P_BN_P5	0.012141	0.011075	0.008342	0.004305	0.885714	1
4C0d_2	0.134474	0.052185	0.150619	0.047812	0.885714	1
Actinobacteria	8.3131	3.27307	8.12126	4.32906	1	1
BD1_5	0.004541	0.009081	0.001406	0.002812	1	1
DA052	0.002539	0.003671	0.001304	0.001506	1	1
Ellin6529	0.470792	0.25052	0.403792	0.090297	1	1
GN07	0.000612	0.001224	0.000656	0.001313	1	1
Gemm_3	0.250285	0.117126	0.223875	0.144541	1	1
MJK10	0.009886	0.003157	0.010794	0.006002	1	1
ODP123	0.000649	0.001298	0.000604	0.001208	1	1
Oscillatoriophycideae	0.024577	0.022855	0.022883	0.009845	1	1
P2_11E	0.003743	0.003317	0.002511	0.001975	1	1
Phycisphaerae	0.38397	0.162267	0.390012	0.086411	1	1
SC3	0.03311	0.016167	0.03218	0.013834	1	1
SJA_4	0.061686	0.036789	0.061245	0.015521	1	1
Sphingobacteriia	1.5559	1.03607	1.26612	0.296055	1	1
TK17	0.198882	0.112387	0.191638	0.044663	1	1
Thermoleophilia	1.09402	0.402221	0.996918	0.342316	1	1
3BR_5F	0.007607	0.008845	0.007352	0.008157	1	1

## Sheet: Class.CC2.TSS-Z958.TSS
Class	mean(CC2.TSS)	SD(CC2.TSS)	mean(Z958.TSS)	SD(Z958.TSS)	p.value	FDR
SM1A07	0	0	0.00826	0.009872	0.021071	0.259337
Acidobacteria_6	7.76357	1.4647	4.77317	1.12885	0.028571	0.259337
Betaproteobacteria	9.71883	0.323198	7.39601	1.0373	0.028571	0.259337
C6	0.09388	0.041794	0.031528	0.017404	0.028571	0.259337
Fibrobacteria	0.03581	0.010184	0.072277	0.031208	0.028571	0.259337
Gemm_1	2.28322	0.530369	1.13218	0.280849	0.028571	0.259337
OM190	0.403468	0.129093	0.194959	0.061685	0.028571	0.259337
Planctomycetia	0.198991	0.039868	0.11298	0.053783	0.028571	0.259337
RB25	0.074868	0.030224	0.030828	0.011527	0.028571	0.259337
SM2F11	0.110575	0.033621	0.276972	0.082686	0.028571	0.259337
Sphingobacteriia	1.20113	0.324959	2.43075	0.742306	0.028571	0.259337
Synechococcophycideae	0.090401	0.071583	2.30844	2.52723	0.028571	0.259337
3BR_5F	0.009379	0.00501	0.033482	0.018569	0.028571	0.259337
Acidimicrobiia	1.56956	0.432116	1.01822	0.170985	0.057143	0.337144
Ellin6529	0.281349	0.052279	0.175482	0.043594	0.057143	0.337144
Opitutae	0.227233	0.056091	0.397863	0.129081	0.057143	0.337144
Oscillatoriophycideae	0.021194	0.02749	0.389005	0.474055	0.057143	0.337144
S085	0.256932	0.029134	0.186404	0.071144	0.057143	0.337144
Unclassified	1.82213	0.244166	7.6888	9.67115	0.057143	0.337144
028H05_P_BN_P5	0.025956	0.019378	0.0079	0.005036	0.057143	0.337144
ODP123	0.002626	0.002183	0	0	0.068918	0.369651
SBRH58	0	0	0.00485	0.004366	0.068918	0.369651
Actinobacteria	3.39287	0.980789	2.36466	0.492544	0.114286	0.435024
Cytophagia	4.48438	1.39078	6.62057	1.97234	0.114286	0.435024
GKS2_174	0.021593	0.006116	0.009954	0.010223	0.114286	0.435024
Gitt_GS_136	0.112931	0.037301	0.074839	0.015041	0.114286	0.435024
OPB56	0.094854	0.020369	0.158299	0.052729	0.114286	0.435024
PRR_12	0.475758	0.161346	0.22419	0.099319	0.114286	0.435024
Phycisphaerae	0.838203	0.22837	0.464037	0.182808	0.114286	0.435024
Pla3	0.040477	0.019888	0.019959	0.011227	0.114286	0.435024
Thermoleophilia	0.809949	0.204716	0.572226	0.092161	0.114286	0.435024
BB34	0.001201	0.001387	0.00443	0.004461	0.18315	0.59
Endomicrobia	0.001786	0.002253	0.010081	0.008404	0.191267	0.59
Chloroplast	0.16052	0.072804	1.05675	1.29034	0.2	0.59
Gemm_2	0.232994	0.068618	0.137074	0.083586	0.2	0.59
Gemm_3	0.737421	0.161444	0.560793	0.161912	0.2	0.59
Gemmatimonadetes	2.80467	0.79594	1.9699	0.64669	0.2	0.59
ML635J_21	0.101631	0.018407	0.159451	0.058676	0.2	0.59
Mb_NB09	0.010799	0.013282	0.004263	0.005264	0.2	0.59
Spartobacteria	0.257243	0.067501	0.301751	0.038078	0.2	0.59
NPL_UPA2	0.003308	0.003418	0.000623	0.001246	0.218604	0.629153
Ktedonobacteria	0.017982	0.016956	0.003144	0.00471	0.300522	0.709774
At12OctB3	0.036053	0.015742	0.066803	0.034862	0.342857	0.709774
Bacteroidia	0.003797	0.001433	0.012913	0.00882	0.342857	0.709774
Chlamydiia	0.079796	0.029493	0.064117	0.011456	0.342857	0.709774
Chloroflexi	0.427793	0.028369	0.542986	0.248404	0.342857	0.709774
Deltaproteobacteria	7.86928	0.360893	7.94954	1.08454	0.342857	0.709774
EC1113	0.050176	0.02416	0.025908	0.020679	0.342857	0.709774
GN10	0.006925	0.004202	0.013142	0.009109	0.342857	0.709774
Gammaproteobacteria	6.68328	1.56517	5.24756	1.49168	0.342857	0.709774
MB_A2_108	0.28451	0.113418	0.197518	0.07433	0.342857	0.709774
Nostocophycideae	0.032009	0.050731	0.110306	0.110819	0.342857	0.709774
Rhodothermi	0.026493	0.002746	0.040369	0.019569	0.342857	0.709774
TA18	0.027475	0.004726	0.04324	0.023464	0.342857	0.709774
TK17	0.149867	0.038858	0.123826	0.042266	0.342857	0.709774
TM7_1	0.698538	0.444855	1.01099	0.303825	0.342857	0.709774
iii1_8	0.658977	0.06713	0.794399	0.267717	0.342857	0.709774
BD1_5	0.001171	0.002342	0	0	0.453255	0.796031
Lentisphaeria	0.000585	0.001171	0	0	0.453255	0.796031
ABY1	0.031943	0.022961	0.020442	0.014928	0.485714	0.796031
AT_s54	0.021543	0.013486	0.014544	0.002829	0.485714	0.796031
Anaerolineae	5.94558	1.17788	5.62052	1.36935	0.485714	0.796031
Deinococci	0.009063	0.003844	0.013306	0.005135	0.485714	0.796031
Flavobacteriia	0.473586	0.353051	0.634737	0.35791	0.485714	0.796031
Mollicutes	0.015718	0.014199	0.025085	0.017141	0.485714	0.796031
PAUC37f	0.060276	0.023986	0.047452	0.025966	0.485714	0.796031
Rubrobacteria	0.059952	0.022205	0.041801	0.024699	0.485714	0.796031
SC3	0.02209	0.012731	0.033826	0.021984	0.485714	0.796031
SHA_109	0.030034	0.021457	0.021859	0.002863	0.485714	0.796031
Sva0725	0.406593	0.035968	0.374118	0.106248	0.485714	0.796031
Verrucomicrobiae	0.179072	0.066649	0.220875	0.076828	0.485714	0.796031
4C0d_2	0.437515	0.036262	0.400898	0.196509	0.485714	0.796031
BSV26	0.004644	0.004067	0.003771	0.003263	0.561363	0.86079
Chthonomonadetes	0.005185	0.005775	0.003019	0.003002	0.561363	0.86079
GN07	0.003069	0.002282	0.00669	0.006028	0.561363	0.86079
TM1	0.000615	0.001231	0.001251	0.001447	0.619839	0.86079
B142	0.001201	0.001387	0.003063	0.003704	0.644552	0.86079
TSBW08	0.001201	0.001387	0.002915	0.003474	0.644552	0.86079
Acidobacteria_5	0.332157	0.034296	0.272403	0.165007	0.685714	0.86079
Alphaproteobacteria	9.8405	1.93094	9.07223	0.869495	0.685714	0.86079
BD7_11	0.124234	0.046374	0.095055	0.050701	0.685714	0.86079
Chloracidobacteria	9.8023	2.45412	8.79544	3.40383	0.685714	0.86079
Fimbriimonadia	0.136577	0.035775	0.157027	0.081572	0.685714	0.86079
Gemm_5	1.12501	0.550644	0.883895	0.370381	0.685714	0.86079
MJK10	0.014526	0.009556	0.017438	0.008586	0.685714	0.86079
Methylacidiphilae	0.016469	0.002325	0.021191	0.01066	0.685714	0.86079
PRR_11	0.052027	0.01483	0.045187	0.010359	0.685714	0.86079
SJA_28	0.010301	0.005614	0.006921	0.006979	0.685714	0.86079
Solibacteres	1.37427	0.114535	1.3878	0.316289	0.685714	0.86079
TK10	0.155282	0.053576	0.118259	0.060013	0.685714	0.86079
TM7_3	0.174576	0.096139	0.197439	0.08033	0.685714	0.86079
Thermoplasmata	0.129481	0.062079	0.097371	0.042782	0.685714	0.86079
VC2_1_Bac22	0.053789	0.028341	0.062828	0.033552	0.685714	0.86079
vadinHA49	0.021007	0.00563	0.044892	0.037024	0.685714	0.86079
Pla4	0.007909	0.006941	0.005589	0.004203	0.771503	0.958288
Clostridia	0.38161	0.189127	0.347082	0.254649	0.885714	1
Elusimicrobia	0.323119	0.084397	0.287281	0.121459	0.885714	1
IIB17	0.009711	0.009337	0.00931	0.006407	0.885714	1
Nitriliruptoria	0.016325	0.011361	0.010987	0.002436	0.885714	1
S035	0.206649	0.072287	0.177457	0.079066	0.885714	1
SJA_4	0.04237	0.019355	0.031995	0.021669	0.885714	1
Saprospirae	5.78452	1.00004	6.6285	2.64412	0.885714	1
Thermomicrobia	0.169971	0.068084	0.15143	0.059946	0.885714	1
ZB2	0.156726	0.024415	0.179687	0.107466	0.885714	1
Acidobacteriia	0.095297	0.014923	0.103581	0.060238	1	1
BPC102	0.035392	0.00533	0.036983	0.024102	1	1
Bacilli	0.656153	0.179197	0.637478	0.30034	1	1
C0119	0.044328	0.008238	0.045372	0.021594	1	1
DA052	0.005448	0.007039	0.004246	0.002193	1	1
GN05	0.000585	0.001171	0.002987	0.005974	1	1
Leptospirae	0.019276	0.007177	0.022208	0.013129	1	1
Nitrospira	2.17058	0.403065	2.03775	0.825458	1	1
P2_11E	0.001171	0.002342	0.001306	0.002612	1	1
PBS_25	0.007414	0.007563	0.004863	0.001996	1	1
Pedosphaerae	0.933945	0.259391	0.843341	0.294049	1	1
SAR202	0.003744	0.001226	0.005002	0.005787	1	1
Spirochaetes	0.008913	0.001655	0.011456	0.009815	1	1
koll11	0.01906	0.016395	0.017591	0.012751	1	1

## Sheet: Class.CC2.FRt-Z958.FRt
Class	mean(CC2.FRt)	SD(CC2.FRt)	mean(Z958.FRt)	SD(Z958.FRt)	p.value	FDR
Gemmatimonadetes	0.430415	0.113382	0.295312	0.037024	0.028571	0.759666
Gitt_GS_136	0.086559	0.005974	0.057288	0.016429	0.028571	0.759666
MB_A2_108	0.349246	0.068232	0.27894	0.035342	0.028571	0.759666
Acidobacteria_6	2.98584	0.785198	2.0141	0.304429	0.057143	0.759666
Planctomycetia	0.127434	0.033665	0.069832	0.022	0.057143	0.759666
SHA_109	0.00814	0.002853	0.00168	0.002182	0.059072	0.759666
Fusobacteriia	0	0	0.002178	0.001655	0.068918	0.759666
Oscillatoriophycideae	0.002617	0.003105	0.021079	0.023527	0.11021	0.759666
ABY1	0.023844	0.018055	0.005985	0.006083	0.114286	0.759666
Alphaproteobacteria	8.84758	1.17528	10.1835	0.954253	0.114286	0.759666
Betaproteobacteria	14.0193	4.21537	9.16095	2.09405	0.114286	0.759666
C0119	0.020341	0.004934	0.027146	0.004249	0.114286	0.759666
Chloroflexi	0.486331	0.141144	0.638892	0.084176	0.114286	0.759666
Cytophagia	3.30918	1.12925	5.6056	2.27106	0.114286	0.759666
ML635J_21	0.04807	0.013973	0.028985	0.014043	0.114286	0.759666
Pla3	0.009194	0.002225	0.004275	0.004578	0.114286	0.759666
Synechococcophycideae	0.055286	0.019954	0.149601	0.076784	0.114286	0.759666
SBRH58	0.003118	0.003502	0.001038	0.001199	0.18315	0.837037
Bacteroidia	0	0	0.003051	0.004786	0.185877	0.837037
Bacilli	5.79722	1.3962	4.17337	0.685802	0.2	0.837037
Chlamydiia	0.079882	0.03187	0.049842	0.035411	0.2	0.837037
Deinococci	0.003802	0.001181	0.006087	0.003361	0.2	0.837037
Gammaproteobacteria	4.60771	0.93944	7.6	4.68982	0.2	0.837037
Gemm_5	0.103454	0.01156	0.083308	0.023789	0.2	0.837037
Nitrospira	1.38664	0.289106	1.05937	0.255565	0.2	0.837037
OM190	0.11434	0.057828	0.070616	0.033045	0.2	0.837037
S085	0.150356	0.061206	0.099811	0.021623	0.2	0.837037
BB34	0.001046	0.001208	0.002114	0.001649	0.300522	0.930266
C6	0.01711	0.011339	0.00881	0.007238	0.342857	0.930266
Fibrobacteria	0.031864	0.008225	0.027558	0.020836	0.342857	0.930266
Gemm_3	0.090146	0.023331	0.068351	0.038778	0.342857	0.930266
Mollicutes	0.057284	0.015016	0.045431	0.029673	0.342857	0.930266
PBS_25	0.006549	0.003352	0.002846	0.002279	0.342857	0.930266
Pedosphaerae	0.566462	0.122035	0.49926	0.254923	0.342857	0.930266
Phycisphaerae	0.175666	0.063137	0.132618	0.084476	0.342857	0.930266
Sphingobacteriia	1.4103	0.468513	1.56829	0.539572	0.342857	0.930266
TM7_1	0.499532	0.209683	0.831427	0.312008	0.342857	0.930266
Verrucomicrobiae	2.56632	0.995837	1.91314	1.22398	0.342857	0.930266
028H05_P_BN_P5	0.010665	0.003058	0.007677	0.002854	0.342857	0.930266
Lentisphaeria	0.000545	0.001091	0	0	0.453255	0.930266
NPL_UPA2	0.000565	0.001129	0	0	0.453255	0.930266
TM1	0	0	0.000504	0.001007	0.453255	0.930266
Mb_NB09	0.004364	0.004735	0.003173	0.005093	0.459597	0.930266
vadinHA49	0.001583	0.002047	0.002743	0.001032	0.467825	0.930266
BD7_11	0.006975	0.000791	0.007853	0.003315	0.485714	0.930266
Chloracidobacteria	3.33498	0.950102	2.64734	0.612521	0.485714	0.930266
Deltaproteobacteria	2.92573	0.745314	2.57644	0.606991	0.485714	0.930266
EC1113	0.008194	0.005529	0.005104	0.006025	0.485714	0.930266
Gemm_1	0.582261	0.169148	0.452938	0.101363	0.485714	0.930266
Gemm_2	0.038575	0.017249	0.029556	0.011392	0.485714	0.930266
Leptospirae	0.020027	0.005693	0.014093	0.009829	0.485714	0.930266
PAUC37f	0.029451	0.019041	0.039205	0.020869	0.485714	0.930266
SAR202	0.008963	0.006421	0.00501	0.003537	0.485714	0.930266
SJA_28	0.006964	0.003699	0.011201	0.007834	0.485714	0.930266
Saprospirae	6.39344	2.17719	7.14745	1.54338	0.485714	0.930266
TK17	0.058946	0.019126	0.04777	0.008405	0.485714	0.930266
Thermoplasmata	0.008585	0.003789	0.006617	0.003036	0.485714	0.930266
Unclassified	0.918937	0.171931	1.12661	0.289415	0.485714	0.930266
VC2_1_Bac22	0.023568	0.007175	0.026477	0.006446	0.485714	0.930266
AT_s54	0.002709	0.00275	0.001107	0.00128	0.657255	0.980831
DA052	0.0022	0.003084	0.003207	0.002699	0.657255	0.980831
Acidimicrobiia	0.732132	0.173873	0.665652	0.131437	0.685714	0.980831
Acidobacteriia	0.031024	0.017903	0.037031	0.007903	0.685714	0.980831
Actinobacteria	10.077	1.29748	10.182	1.96928	0.685714	0.980831
Anaerolineae	4.02675	0.688424	3.91273	0.317376	0.685714	0.980831
Ellin6529	0.139511	0.018532	0.130988	0.015314	0.685714	0.980831
Fimbriimonadia	0.134122	0.044427	0.153045	0.068723	0.685714	0.980831
Flavobacteriia	0.379798	0.19545	0.464649	0.245154	0.685714	0.980831
IIB17	0.005946	0.00331	0.00549	0.004103	0.685714	0.980831
PRR_12	0.165831	0.078632	0.12892	0.046213	0.685714	0.980831
Rubrobacteria	0.254455	0.07004	0.229855	0.040481	0.685714	0.980831
S035	0.118437	0.01747	0.118351	0.036408	0.685714	0.980831
SC3	0.027483	0.008169	0.024871	0.006565	0.685714	0.980831
Spartobacteria	0.355692	0.09585	0.338027	0.13201	0.685714	0.980831
Sva0725	0.123259	0.031069	0.11087	0.015794	0.685714	0.980831
TA18	0.025459	0.011735	0.025365	0.007755	0.685714	0.980831
Thermoleophilia	1.00464	0.179878	0.932428	0.152893	0.685714	0.980831
ZB2	0.042763	0.010232	0.052098	0.026534	0.685714	0.980831
koll11	0.017674	0.008041	0.014171	0.008447	0.685714	0.980831
3BR_5F	0.005876	0.003993	0.004029	0.005381	0.771503	1
Ktedonobacteria	0.006978	0.013956	0.001605	0.00197	0.868661	1
Endomicrobia	0.001638	0.002066	0.001077	0.001248	0.877782	1
Nostocophycideae	0.002628	0.003185	0.003802	0.004572	0.877782	1
P2_11E	0.001054	0.001219	0.001107	0.00128	0.877782	1
At12OctB3	0.008217	0.007916	0.00934	0.00615	0.885714	1
BPC102	0.033288	0.012484	0.035132	0.005504	0.885714	1
Chloroplast	16.7697	7.84865	18.6123	5.0133	0.885714	1
Elusimicrobia	0.077878	0.007493	0.091594	0.036668	0.885714	1
GKS2_174	0.006874	0.005262	0.006751	0.003348	0.885714	1
MJK10	0.004845	0.004135	0.005239	0.006363	0.885714	1
OPB56	0.024018	0.010326	0.021022	0.00841	0.885714	1
Opitutae	0.137193	0.036088	0.143863	0.07009	0.885714	1
PRR_11	0.019393	0.010394	0.021577	0.014602	0.885714	1
Pla4	0.003727	0.003143	0.003889	0.002223	0.885714	1
SJA_4	0.041925	0.018076	0.038218	0.006706	0.885714	1
SM2F11	0.200114	0.073925	0.174208	0.04441	0.885714	1
Solibacteres	0.776	0.326383	0.708287	0.189064	0.885714	1
TK10	0.054514	0.020773	0.059353	0.009079	0.885714	1
TM7_3	0.720687	0.441477	0.964075	0.52072	0.885714	1
Acidobacteria_5	0.142991	0.029178	0.161705	0.071952	1	1
BSV26	0.026491	0.006883	0.027649	0.013283	1	1
Chthonomonadetes	0.003237	0.001263	0.002812	0.00211	1	1
Clostridia	0.034273	0.022905	0.02888	0.006414	1	1
GN07	0.000545	0.001091	0.000504	0.001007	1	1
Methylacidiphilae	0.004864	0.003275	0.005166	0.005251	1	1
Nitriliruptoria	0.004965	0.006285	0.004882	0.001861	1	1
RB25	0.032657	0.015409	0.030441	0.010618	1	1
Rhodothermi	0.011878	0.001595	0.013961	0.006456	1	1
Spirochaetes	0.010946	0.011287	0.007215	0.003398	1	1
Thermomicrobia	0.065074	0.013884	0.067384	0.007429	1	1
iii1_8	0.141265	0.01512	0.140614	0.03092	1	1
4C0d_2	0.094834	0.026493	0.121486	0.099393	1	1
5bav_B12	0.001091	0.002181	0.000504	0.001007	1	1

[truncated: 25 more sheets: Class.CC2.FRh-Z958.FRh, Class.CC2.FSS-Z958.FSS, Order.CC2.TRt-Z958.TRt, Order.CC2.TRh-Z958.TRh, Order.CC2.TSS-Z958.TSS, Order.CC2.FRt-Z958.FRt, Order.CC2.FRh-Z958.FRh, Order.CC2.FSS-Z958.FSS, Family.CC2.TRt-Z958.TRt, Family.CC2.TRh-Z958.TRh, Family.CC2.TSS-Z958.TSS, Family.CC2.FRt-Z958.FRt, Family.CC2.FRh-Z958.FRh, Family.CC2.FSS-Z958.FSS, Genus.CC2.TRt-Z958.TRt, Genus.CC2.TRh-Z958.TRh, Genus.CC2.TSS-Z958.TSS, Genus.CC2.FRt-Z958.FRt, Genus.CC2.FRh-Z958.FRh, Genus.CC2.FSS-Z958.FSS …]
