# Supplementary material for: Enrichments/Derichments of Root-Associated Bacteria Related to Plant Growth and Nutrition Caused by the Growth of an EPSPS-Transgenic Maize Line in the Field
Source: Front Microbiol. 2019 Jun 18;10:1335. doi: 10.3389/fmicb.2019.01335 (PMC6591461; doi:10.3389/fmicb.2019.01335)
Supplement: Supplementary file 23 [file Table_11.XLSX]

## Sheet: Table S15 The kruskal test of b
Table S11 The Kruskal-Wallis Test of bacterial genera of samples
Genus	mean(Z958.FRh)	SD(Z958.FRh)	mean(Z958.FRt)	SD(Z958.FRt)	mean(Z958.FSS)	SD(Z958.FSS)	mean(Z958.TRh)	SD(Z958.TRh)	mean(Z958.TRt)	SD(Z958.TRt)	mean(Z958.TSS)	SD(Z958.TSS)	p.value	FDR
Achromobacter	0.033502	0.009853	0.027048	0.005993	0.009821	0.008602	0.052271	0.05718	0.080626	0.028257	0.013406	0.010135	0.008747	0.020358
Acidovorax	0.275339	0.121158	0.593155	0.197169	0.038352	0.013561	1.01386	0.752578	2.76927	0.712965	0.181951	0.117773	0.001504	0.0138
Acinetobacter	0.157522	0.017688	0.244457	0.233271	0.015967	0.007102	0.064867	0.049069	0.524127	0.578456	0.015965	0.009313	0.003998	0.0147
Actinocorallia	0.00182	0.001217	0.007208	0.008539	0.001204	0.00139	0.010202	0.006241	0.008547	0.005409	0.002472	0.002038	0.114047	0.153427
Actinokineospora	0	0	0.001068	0.002135	0	0	0	0	0	0	0.001793	0.003585	0.52313	0.537434
Actinomadura	0.00298	0.002358	0.006078	0.002981	0.033239	0.032867	0.076881	0.107895	0.103221	0.125636	0.039224	0.015783	0.007195	0.018372
Actinomycetospora	0.002343	0.001893	0.00177	0.002283	0.000596	0.001192	0.011828	0.012666	0.004619	0.002724	0.001196	0.001384	0.207996	0.249785
Actinoplanes	0.006533	0.002312	0.032284	0.0095	0.012788	0.007064	0.063785	0.045615	0.092897	0.038202	0.044362	0.018751	0.002972	0.014169
Acutodesmus	0	0	0	0	0	0	0.003168	0.002413	0.000517	0.001035	0	0	0.019693	0.036995
Adhaeribacter	0.330665	0.156969	0.218911	0.033009	0.625015	0.210037	0.281824	0.075593	0.046966	0.00631	0.976416	0.4084	0.001544	0.0138
Aeromicrobium	0.089427	0.029736	0.108192	0.042473	0.04804	0.017458	0.35955	0.193485	0.281745	0.073107	0.046211	0.012	0.001881	0.0138
Aeromonas	0.007122	0.009934	0	0	0	0	0	0	0.000517	0.001035	0.000574	0.001147	0.045364	0.071872
Afifella	0.017305	0.005442	0.042881	0.010492	0.082087	0.01933	0.057067	0.004926	0.054282	0.018837	0.034953	0.012866	0.003347	0.014169
Agrobacterium	0.346984	0.109466	0.523516	0.052455	0.042893	0.022407	0.521635	0.25185	1.78744	0.247654	0.167345	0.175501	0.001605	0.0138
Agromyces	0.142813	0.068137	0.205315	0.014362	0.047706	0.038127	0.238395	0.203924	0.350413	0.056799	0.073568	0.031972	0.014213	0.028977
Alicyclobacillus	0.029011	0.015297	0.046743	0.006303	0.033759	0.012569	0.068146	0.006801	0.025326	0.018164	0.056675	0.022614	0.017069	0.033008
Amaricoccus	0.007872	0.007645	0.049937	0.014186	0.022426	0.015651	0.065083	0.028277	0.067813	0.024665	0.013944	0.006666	0.004332	0.015191
Aminobacter	0.013236	0.006046	0.037676	0.005946	0.012783	0.007015	0.093601	0.011348	0.149076	0.013914	0.023271	0.006021	0.000895	0.0138
Ammoniphilus	0.010837	0.004712	0.014634	0.003855	0.007909	0.003528	0.011942	0.009708	0.007121	0.004868	0.01113	0.006406	0.478547	0.509546
Anaeromyxobacter	0.001792	0.001203	0.002927	0.004543	0.006749	0.002374	0.001898	0.002465	0	0	0.007779	0.005042	0.016501	0.032386
Aquicella	0.054057	0.013056	0.019301	0.004764	0.168951	0.03402	0.130553	0.138022	0.073392	0.067362	0.102049	0.038233	0.010798	0.023864
Archangium	0.003553	0.001371	0.002862	0.003512	0.023067	0.031451	0.003273	0.004973	0	0	0.030188	0.016141	0.013113	0.027155
Ardenscatena	0.024279	0.004516	0.036756	0.016875	0.062064	0.012514	0.081608	0.011541	0.076455	0.00845	0.122209	0.037538	0.002527	0.014169
Arenimonas	0.005961	0.004715	0.0034	0.004532	0.00608	0.005643	0.038994	0.020646	0.015232	0.013033	0.028502	0.010177	0.00657	0.018372
Arthrobacter	2.34332	0.978149	4.58973	1.42105	0.387194	0.230164	2.87889	1.68124	2.83593	1.15195	0.341352	0.149443	0.003319	0.014169
Arthrospira	0.021638	0.013364	0.019782	0.011141	0.006014	0.005739	0.038951	0.012388	0.042307	0.022561	0.017224	0.004526	0.014684	0.029707
Asteroleplasma	0.045387	0.027979	0.040399	0.026308	0.087099	0.02598	0.015536	0.013448	0.004745	0.008197	0.022558	0.015317	0.008403	0.020109
Asticcacaulis	0.011572	0.00984	0.019159	0.008857	0.004203	0.00533	0.011139	0.005409	0.011633	0.003056	0.002551	0.002947	0.033962	0.056176
Azoarcus	0.007829	0.00391	0.002687	0.002075	0.014531	0.008108	0.143855	0.145671	0.072833	0.099985	0.067464	0.059581	0.005105	0.016176
Azospirillum	0.001156	0.002312	0.00546	0.002767	0	0	0.006552	0.00662	0.049852	0.056254	0.007665	0.009356	0.024406	0.044267
BSV43	0	0	0	0	0	0	0.000647	0.001295	0.000506	0.001012	0	0	0.52313	0.537434
B_42	0	0	0.001102	0.001282	0.004771	0.009542	0.007777	0.013858	0.00882	0.01234	0.009559	0.006588	0.114341	0.153427
Bacillus	4.74271	3.08674	3.00059	0.4472	0.625539	0.257536	3.07446	0.713222	3.32043	1.14429	0.38241	0.214322	0.007659	0.019003
Balneimonas	0.053261	0.030366	0.258345	0.045658	0.093134	0.028203	0.39616	0.089902	0.398446	0.050982	0.220737	0.047718	0.001056	0.0138
Bdellovibrio	0.210979	0.043459	0.287637	0.066271	0.227533	0.083996	0.274766	0.140756	0.258349	0.047092	0.483487	0.115426	0.060605	0.091429
Bosea	0.028355	0.014384	0.02612	0.005519	0.011709	0.004859	0.048006	0.00579	0.04276	0.02379	0.015479	0.00958	0.007135	0.018372
Bradyrhizobium	0.149761	0.06814	0.399081	0.048171	0.106457	0.011257	0.34184	0.057637	0.473155	0.17025	0.097142	0.035252	0.002934	0.014169
Brevibacillus	0.003036	0.002336	0.012796	0.004982	0.00604	0.004515	0.006481	0.001287	0.010401	0.011589	0.008066	0.003865	0.115619	0.154354
Burkholderia	0.002284	0.00327	0.001068	0.002135	0	0	0.005178	0.010357	0	0	0	0	0.363717	0.413284
Caldilinea	0.011492	0.008139	0.010904	0.003033	0.0201	0.004979	0.009748	0.002387	0.012862	0.006537	0.015234	0.007798	0.263995	0.308581
Candidatus_Amoebophilus	0	0	0.000504	0.001007	0.001809	0.003618	0	0	0.000485	0.000971	0	0	0.654043	0.654043
Candidatus_Entotheonella	0.03339	0.020427	0.099393	0.063701	0.11036	0.019529	0.132524	0.011759	0.0499	0.014265	0.109149	0.042408	0.012884	0.027108
Candidatus_Glomeribacter	0.000578	0.001156	0.002712	0.000883	0.000649	0.001298	0	0	0.004473	0.004299	0.000623	0.001246	0.086421	0.122858
Candidatus_Koribacter	0.026171	0.016804	0.034856	0.010504	0.088009	0.023457	0.014538	0.008575	0.002556	0.001997	0.044628	0.034743	0.004136	0.0147
Candidatus_Protochlamydia	0.001242	0.001435	0.003995	0.00479	0.001204	0.00139	0.002756	0.003977	0.004516	0.002356	0.004832	0.004439	0.597602	0.604497
Candidatus_Rhabdochlamydia	0.004745	0.003457	0.006134	0.005224	0.013281	0.008254	0.005177	0.00193	0.001035	0.002069	0.014133	0.008417	0.080032	0.115651
Candidatus_Solibacter	0.055547	0.022511	0.055157	0.019646	0.177957	0.046702	0.045684	0.011805	0.013723	0.005118	0.092046	0.040076	0.00301	0.014169
Candidatus_Xiphinematobacter	0.015294	0.011662	0.06606	0.040203	0.034543	0.010957	0.03951	0.014426	0.037081	0.026602	0.019822	0.01022	0.054019	0.083571
Catellatospora	0.019188	0.006557	0.041467	0.019008	0.03282	0.025016	0.110179	0.081819	0.03473	0.013708	0.040256	0.025984	0.116463	0.154696
Caulobacter	0.003012	0.003722	0.00385	0.002047	0.000596	0.001192	0.005197	0.007323	0.013179	0.011715	0.004837	0.001869	0.196646	0.241672
Cellulosimicrobium	0.027168	0.020577	0.068748	0.01655	0.013611	0.011592	0.19474	0.196008	0.147084	0.027887	0.031917	0.010315	0.001647	0.0138
Cellvibrio	0.009747	0.008117	0.003978	0.00244	0.014459	0.019291	0.020581	0.027548	0.006624	0.005824	0.049499	0.034105	0.075235	0.109927
Chitinimonas	0.002366	0.002733	0.001007	0.002014	0.0031	0.002413	0.000647	0.001295	0	0	0.005307	0.004801	0.165931	0.208803
Chitinophaga	0.061201	0.031002	0.205183	0.189636	0.070324	0.071287	0.270458	0.058496	0.484854	0.151487	0.104653	0.07314	0.006429	0.01826
Chloronema	0.003764	0.006086	0.016439	0.009049	0.004241	0.004047	0.023959	0.00849	0.082015	0.021422	0.111828	0.158187	0.001808	0.0138
Chondromyces	0.008544	0.008327	0.005424	0.001767	0.009284	0.005372	0.005771	0.002908	0.00207	0.00169	0.475054	0.846839	0.012475	0.026674
Chromobacterium	0	0	0	0	0.000596	0.001192	0.002657	0.002304	0.000517	0.001035	0	0	0.045364	0.071872
Chryseobacterium	0.067454	0.036841	0.148483	0.222247	0.053841	0.075393	0.074557	0.038152	0.468312	0.595428	0.071891	0.061624	0.123419	0.163112
Chthoniobacter	0.007857	0.004333	0.01186	0.008441	0.013904	0.013281	0.021839	0.012924	0.00962	0.003196	0.012371	0.007667	0.620364	0.625118
Clostridium	0.023024	0.041162	0.01217	0.003278	0.003602	0.003108	0.071127	0.034598	0.037483	0.022494	0.039772	0.03273	0.018938	0.036092
Cohnella	0.078862	0.076354	0.132086	0.091688	0.023704	0.021203	0.006483	0.003192	0.021988	0.013956	0.005664	0.008224	0.004942	0.016176
Comamonas	0.006851	0.00981	0	0	0	0	0.000647	0.001295	0.038102	0.073531	0	0	0.190223	0.234876
Conexibacter	0.000578	0.001156	0.002248	0.001878	0	0	0.006413	0.00543	0.004101	0.003465	0.001171	0.001353	0.078419	0.113946
Couchioplanes	0.046685	0.02613	0.078208	0.012605	0.055438	0.036684	0.202955	0.202356	0.135414	0.026968	0.098998	0.038839	0.031023	0.052302
Crocinitomix	0.013103	0.012747	0.012091	0.005196	0.025527	0.012416	0.004171	0.006706	0	0	0.022159	0.023586	0.010995	0.024097
Cryptosporangium	0.000637	0.001275	0.002757	0.002916	0.002491	0.002882	0	0	0	0	0	0	0.081037	0.116463
Cupriavidus	0.219854	0.098743	0.237959	0.113098	0.03428	0.013626	0.24814	0.063427	0.210728	0.095286	0.033454	0.018823	0.007918	0.019462
Curtobacterium	0.019019	0.015333	0.041644	0.016769	0.01281	0.011225	0.1273	0.094681	0.098237	0.028937	0.035356	0.018296	0.006816	0.018372
Cystobacter	0.016833	0.009352	0.008835	0.00067	0.035677	0.009469	0.015724	0.015469	0.001541	0.001946	0.045003	0.007537	0.00215	0.013983
DA101	0.002948	0.001127	0.009794	0.004237	0.030486	0.009327	0	0	0	0	0.001848	0.00231	0.00123	0.0138
Dechloromonas	0.000637	0.001275	0.002074	0.002397	0.007088	0.012636	0.012558	0.021756	0.004502	0.004451	0.010919	0.006281	0.203253	0.245209
Deinococcus	0.00055	0.001099	0.002846	0.002279	0	0	0.011537	0.013095	0.006559	0.004321	0.002442	0.003524	0.015529	0.031177
Demequina	0.000637	0.001275	0.001197	0.002393	0	0	0.008022	0.010362	0.006756	0.005598	0.000623	0.001246	0.113286	0.153427
Desulfosporosinus	0	0	0.000598	0.001197	0	0	0	0	0	0	0	0	0.41588	0.448264
Desulfotomaculum	0	0	0	0	0	0	0	0	0.00097	0.00194	0	0	0.41588	0.448264
Devosia	0.206102	0.066371	0.673584	0.171178	0.166399	0.045131	0.766292	0.12762	1.46729	0.074179	0.233355	0.048286	0.001316	0.0138
Dokdonella	0.004823	0.003353	0.004448	0.001816	0.008407	0.015265	0.085881	0.061286	0.082212	0.041705	0.017233	0.008928	0.003898	0.0147
Dongia	0.014708	0.008794	0.010353	0.006137	0.005506	0.00229	0.006592	0.004732	0.019251	0.006156	0.009921	0.004077	0.029348	0.051116
Duganella	0.740169	0.380279	0.717963	0.380679	0.102027	0.021233	0.122399	0.058693	0.183666	0.076516	0.16527	0.087721	0.005041	0.016176
Dyadobacter	0.142343	0.066503	0.138717	0.081444	0.015171	0.008943	0.24303	0.126979	0.273956	0.138169	0.039173	0.043996	0.007076	0.018372
Dyella	0.002947	0.002201	0.005104	0.006025	0.003693	0.002469	0.020197	0.019506	0.008119	0.002219	0.046535	0.050247	0.004938	0.016176
Dysgonomonas	0	0	0	0	0	0	0	0	0	0	0.001245	0.002491	0.41588	0.448264
Emticicia	0.00688	0.011023	0.001571	0.002035	0.002399	0.003399	0.010575	0.005067	0.049095	0.067726	0.002366	0.00338	0.026208	0.046889
Enhydrobacter	0	0	0	0	0	0	0	0	0.002586	0.005173	0	0	0.41588	0.448264
Enterobacter	0.643095	0.456253	0.90501	1.2408	0.00544	0.003522	0.044177	0.058027	0.634256	0.583208	0.009103	0.002972	0.005258	0.016269
Enterococcus	0	0	0.001007	0.002014	0	0	0	0	0	0	0	0	0.41588	0.448264
Epulopiscium	0.000578	0.001156	0.001197	0.002393	0	0	0.003967	0.003358	0.001577	0.002025	0.002526	0.002135	0.143809	0.185401
Escherichia	0	0	0.169474	0.280804	0	0	0	0	0.927346	0.991629	0	0	0.001563	0.0138
Euzebya	0.002975	0.001251	0.004882	0.001861	0.016053	0.007761	0.009336	0.005216	0.001047	0.001209	0.010987	0.002436	0.002078	0.013983
Exiguobacterium	0.001793	0.002237	0.005833	0.004277	0	0	0.017055	0.019107	0.078779	0.077732	0.001196	0.001384	0.006457	0.01826
Filimonas	0.000605	0.00121	0.00165	0.002175	0	0	0	0	0.000506	0.001012	0	0	0.336864	0.385197
Filomicrobium	0.000605	0.00121	0	0	0.000603	0.001206	0.003948	0.004461	0.002107	0.002997	0.002446	0.003382	0.211529	0.252873
Fimbriimonas	0.058516	0.014253	0.122354	0.060688	0.099402	0.042524	0.16746	0.04341	0.123667	0.057918	0.114846	0.053175	0.158454	0.201321
Flavihumibacter	0.097867	0.040987	0.125042	0.043709	0.082476	0.030307	0.149505	0.030544	0.117941	0.052398	0.053374	0.009416	0.022732	0.041808
Flavisolibacter	0.389273	0.107534	0.787648	0.079008	0.770912	0.221081	1.48784	0.693011	0.834087	0.165396	1.83063	0.41618	0.003448	0.014169
Flavobacterium	0.3811	0.260662	0.162107	0.145001	0.205942	0.094111	0.181379	0.034097	0.195834	0.119263	0.331951	0.208642	0.5057	0.534133
Fluviicola	0.057043	0.024083	0.074054	0.018133	0.024711	0.013479	0.093188	0.052042	0.081298	0.019285	0.133744	0.1108	0.045924	0.072323
Gemmatimonas	0.003732	0.004452	0.003355	0.002353	0.004241	0.003559	0.007582	0.006352	0.001023	0.001181	0.020095	0.017751	0.0301	0.051741
Geobacter	0.001242	0.001435	0.001077	0.001248	0.001206	0.002412	0.109667	0.177531	0.038678	0.057736	0.036032	0.041818	0.125416	0.164922
Geodermatophilus	0.00431	0.004355	0.020436	0.013044	0.009865	0.010331	0.011426	0.0087	0.008596	0.003903	0.009401	0.010607	0.327185	0.377411
Glycomyces	0.020072	0.01597	0.103695	0.098229	0.009134	0.005904	0.008681	0.010798	0.037259	0.003884	0	0	0.00375	0.0147
Haemophilus	0	0	0.002517	0.005034	0	0	0	0	0.000991	0.001145	0	0	0.199717	0.242053
Haliangium	0.003581	0.002985	0.005438	0.003694	0.017056	0.019738	0.012305	0.001859	0.005606	0.003482	0.261303	0.447708	0.04774	0.074736
Halobacillus	0.000637	0.001275	0.001038	0.001199	0.002544	0.003674	0.003329	0.004964	0.001015	0.001174	0	0	0.575595	0.58675
Halomonas	0.005205	0.006052	0.01317	0.012704	0.004188	0.005638	0	0	0.013421	0.006805	0.003758	0.004956	0.036472	0.059578
Herbaspirillum	0.035172	0.023476	0.229022	0.398694	0.007905	0.009244	0.008432	0.002401	0.026387	0.018456	0.004923	0.002201	0.040699	0.065668
Hydrogenophaga	0.021386	0.01127	0.016536	0.010678	0.00539	0.006305	0.15202	0.269933	0.105439	0.153121	0.115982	0.079842	0.03611	0.059356
Hylemonella	0.318579	0.074842	0.171545	0.024671	0.172711	0.105604	0.20155	0.051721	0.116944	0.047513	0.219486	0.048693	0.024925	0.044899
Hymenobacter	0.00541	0.003341	0.005021	0.002195	0.011586	0.003427	0.005188	0.008713	0.000517	0.001035	0.010183	0.007106	0.023923	0.043693
Hyphomicrobium	0.037254	0.013731	0.119348	0.037564	0.076369	0.012931	0.160604	0.016668	0.269618	0.071962	0.057088	0.020511	0.000762	0.0138
Iamia	0.032113	0.006669	0.05157	0.017189	0.083606	0.05338	0.130298	0.091741	0.113864	0.046758	0.049913	0.024874	0.032148	0.053512
Inhella	0.001156	0.002312	0	0	0.000649	0.001298	0	0	0	0	0.143709	0.248599	0.003447	0.014169
Inquilinus	0.01179	0.001591	0.009788	0.005012	0.011619	0.007909	0.060387	0.03401	0.020328	0.009996	0.01703	0.013387	0.103229	0.14067
Janthinobacterium	0.030633	0.014191	0.016952	0.00884	0.015912	0.005003	0.020672	0.029868	0.010171	0.007945	0.024046	0.022083	0.417754	0.448446
Jiangella	0	0	0.000504	0.001007	0.000596	0.001192	0.008224	0.005912	0.003107	0.003589	0.002416	0.002036	0.092643	0.130995
Kaistia	0.016153	0.005945	0.026985	0.005214	0.003661	0.004161	0.009992	0.008986	0.008653	0.00419	0.001227	0.001422	0.006341	0.01826
Kaistobacter	1.65269	0.737956	1.32108	0.259412	1.89622	0.204783	5.67438	1.44528	3.16786	0.710918	2.84541	0.540784	0.001865	0.0138
Kibdelosporangium	0.005176	0.005048	0.022178	0.008521	0.001842	0.002305	0.003808	0.003119	0.042672	0.028336	0.006001	0.007436	0.00827	0.020109
Kineococcus	0	0	0	0	0	0	0.000647	0.001295	0	0	0.001147	0.002293	0.52313	0.537434
Knoellia	0.036841	0.022033	0.130461	0.038964	0.048654	0.027056	0.160581	0.039738	0.235088	0.028157	0.081244	0.041734	0.001756	0.0138
Kribbella	0.030342	0.00541	0.225404	0.104725	0.029779	0.014933	0.094375	0.027257	0.189727	0.108273	0.043211	0.019284	0.001479	0.0138
Labrys	0	0	0.002768	0.002203	0	0	0.00191	0.002354	0.005006	0.005159	0	0	0.038242	0.062084
Lacibacter	0.471539	0.24279	0.367457	0.142115	0.080653	0.035448	0.434045	0.182323	0.136201	0.020523	0.070321	0.049917	0.002214	0.013983
Lactococcus	0	0	0	0	0	0	0	0	0.00106	0.002119	0	0	0.41588	0.448264
Legionella	0	0	0.002273	0.001962	0.002456	0.001971	0.00949	0.006645	0.005095	0.004914	0.003125	0.00247	0.03214	0.053512
Lentzea	0.068459	0.006121	0.35246	0.121284	0.024013	0.010161	0.11918	0.102663	0.404131	0.195358	0.055781	0.020266	0.004066	0.0147
Leptolyngbya	0.020168	0.007955	0.103237	0.047574	0.025358	0.012378	0.105651	0.108831	0.021559	0.012898	0.631116	0.843844	0.008967	0.020507
Leptonema	0.001183	0.001367	0.001068	0.002135	0.005501	0.001171	0	0	0	0	0	0	0.004103	0.0147
Longispora	0	0	0.002074	0.002397	0	0	0	0	0.001015	0.001174	0	0	0.101348	0.138826
Luteibacter	0.007376	0.007292	0.001602	0.003204	0.001246	0.001441	0.003921	0.005022	0.020538	0.019289	0.001793	0.003585	0.229235	0.272377
Luteimonas	0	0	0	0	0	0	0.001898	0.002465	0.001023	0.001181	0.000653	0.001306	0.235877	0.278187
Luteolibacter	0.129625	0.03978	0.254791	0.2788	0.04486	0.015961	0.20772	0.082696	0.158275	0.047854	0.061571	0.023713	0.007225	0.018372
Lutispora	0	0	0	0	0.000601	0.001202	0	0	0.001035	0.002069	0	0	0.52313	0.537434
Lysinibacillus	0.06393	0.041074	0.03067	0.004559	0.008461	0.006015	0.030402	0.010636	0.013188	0.004687	0.009152	0.004255	0.003375	0.014169
Lysobacter	0.320739	0.128543	0.230642	0.050844	0.272214	0.060503	0.753698	0.256088	0.578277	0.257718	0.340136	0.156365	0.016794	0.032717
Magnetospirillum	0	0	0.000504	0.001007	0	0	0.000703	0.001406	0.001521	0.001016	0.000623	0.001246	0.254203	0.298462
Massilia	0.209258	0.020527	0.124386	0.076938	0.04957	0.016731	0.110996	0.042299	0.077536	0.033964	0.298088	0.035129	0.001841	0.0138
Mesorhizobium	0.035025	0.017059	0.071123	0.036045	0.027987	0.007886	0.136664	0.049544	0.220503	0.047204	0.016909	0.01225	0.001181	0.0138
Methylibium	0.2214	0.060925	0.528185	0.116305	0.099744	0.012237	0.461279	0.262552	0.511203	0.056638	0.1829	0.082366	0.003221	0.014169
Methylobacillus	0.089558	0.049022	0.043152	0.027219	0.019957	0.026922	0.027746	0.0279	0.056774	0.015345	0.035786	0.013344	0.094834	0.133376
Methylobacterium	0.000578	0.001156	0.002609	0.003165	0.002449	9.9e-05	0.003995	0.005002	0.010235	0.008331	0.000653	0.001306	0.141655	0.183523
Methylocaldum	0	0	0	0	0	0	0.000647	0.001295	0	0	0	0	0.41588	0.448264
Methylotenera	0.094057	0.050517	0.044457	0.011095	0.021039	0.022596	0.017715	0.011003	0.035337	0.02203	0.016206	0.010161	0.055921	0.086007
Microlunatus	0.010557	0.012168	0.030023	0.006414	0.011654	0.004215	0.002502	0.002892	0	0	0.003149	0.00246	0.003894	0.0147
Mycobacterium	0.016508	0.012217	0.115417	0.064719	0.029528	0.020774	0.204351	0.118814	0.116699	0.027523	0.072988	0.024376	0.002706	0.014169
Mycoplana	0.005927	0.001448	0.008077	0.00384	0.0048	0.005191	0.056177	0.01213	0.028244	0.010995	0.034067	0.012878	0.001661	0.0138
Myxococcus	0.008069	0.008746	0.009019	0.005167	0.012882	0.0061	0.014826	0.008971	0.004993	0.004552	0.038504	0.039033	0.144521	0.18541
Nannocystis	0.022229	0.016255	0.015834	0.004887	0.017735	0.005945	0.053597	0.018974	0.034249	0.016162	0.027432	0.012419	0.015673	0.031227
Neisseria	0	0	0.003021	0.006041	0	0	0	0	0	0	0	0	0.41588	0.448264
Niabella	0.661274	0.528632	0.716889	0.33057	0.256558	0.130787	0.907902	0.395441	0.503095	0.158739	0.215252	0.14762	0.019587	0.036995
Niastella	0.250037	0.158343	0.743123	0.130761	0.212608	0.096445	0.268444	0.09466	0.315603	0.051619	0.119426	0.070877	0.011345	0.024659
Nitrosomonas	0.002452	0.003423	0.00881	0.007238	0.017554	0.009503	0.027792	0.013741	0.005597	0.000997	0.0237	0.014728	0.008868	0.020459
Nitrosovibrio	0.044286	0.032217	0.028806	0.015197	0.156489	0.064182	0.140843	0.079357	0.02938	0.010466	0.167473	0.094942	0.005839	0.017335
Nitrospira	0.785137	0.267671	0.890945	0.277773	2.76005	0.745684	0.702432	0.235285	0.220817	0.026465	1.60229	0.682954	0.004084	0.0147
Nocardia	0.001275	0.002549	0.002682	0.002497	0.001848	0.001236	0.010072	0.008631	0.006171	0.003108	0.002989	0.002296	0.084432	0.120683
Nocardioides	0.009099	0.006902	0.065631	0.025118	0.034432	0.022842	0.109808	0.010479	0.161738	0.057463	0.056615	0.029185	0.00125	0.0138
Nodosilinea	0.00121	0.00242	0.002656	0.003124	0	0	0.003301	0.003243	0	0	0.053035	0.097682	0.030435	0.051977
Nonomuraea	0.028119	0.007846	0.097019	0.007313	0.017321	0.010854	0.245738	0.166589	0.559609	0.206781	0.099153	0.054149	0.001619	0.0138
OR_59	0.045232	0.017531	0.06824	0.031455	0.050479	0.015139	0.126565	0.021363	0.086952	0.050118	0.062892	0.032436	0.060837	0.091429
Oceanobacillus	0	0	0	0	0	0	0.010563	0.007683	0.005136	0.002231	0.00554	0.002382	0.001106	0.0138
Oleomonas	0	0	0.001007	0.002014	0	0	0	0	0	0	0	0	0.41588	0.448264
Olivibacter	0.00055	0.001099	0.001666	0.002071	0	0	0.007909	0.005647	0.015137	0.014841	0.001306	0.002612	0.008487	0.020109
Opitutus	0.068831	0.010347	0.073714	0.028272	0.202879	0.0653	0.114158	0.048965	0.03451	0.017088	0.328483	0.107515	0.002233	0.013983
Oscillatoria	0	0	0.009505	0.010949	0	0	0.003979	0.003473	0.001488	0.00187	0.001196	0.001384	0.075208	0.109927
Oscillochloris	0.001155	0.001336	0.005897	0.004296	0.000596	0.001192	0.001304	0.001506	0.024463	0.018932	0.000598	0.001195	0.009486	0.021265
Paenibacillus	1.06963	0.636505	0.480208	0.084071	0.098687	0.036157	0.156914	0.051245	0.210553	0.096794	0.069418	0.045428	0.001176	0.0138
Panacagrimonas	0.002458	0.002084	0.002303	0.001958	0.002399	0.003399	0.00196	0.002511	0	0	0.008024	0.004424	0.057899	0.088532
Parapedobacter	0.000605	0.00121	0	0	0	0	0.005147	0.005564	0.006321	0.008992	0.001195	0.00239	0.12746	0.166177
Patulibacter	0	0	0.001132	0.001312	0.000603	0.001206	0.001811	0.003622	0.001047	0.001209	0	0	0.498976	0.529156
Pedobacter	0.372769	0.262532	0.102046	0.015667	0.038808	0.013049	0.04759	0.017297	0.057785	0.042087	0.15817	0.272782	0.042818	0.068665
Pedomicrobium	0.02774	0.013063	0.074286	0.015761	0.084546	0.009214	0.090261	0.052116	0.049008	0.019429	0.02495	0.007307	0.00747	0.018711
Pelomonas	0.116334	0.100193	0.079503	0.023701	0.013357	0.007862	0.066504	0.046682	0.070374	0.015789	0.056035	0.030736	0.069499	0.102687
Peredibacter	0.059675	0.03096	0.046765	0.02793	0.019409	0.00731	0.025432	0.006176	0.045778	0.004258	0.03536	0.004415	0.012779	0.027104
Perlucidibaca	0	0	0	0	0	0	0	0	0	0	0.00479	0.00315	0.000375	0.0138
Phaeospirillum	0.010509	0.00734	0.020571	0.007416	0.008525	0.00686	0.009927	0.004334	0.027036	0.011167	0.051222	0.052269	0.01639	0.032386
Phenylobacterium	0.118938	0.041861	0.12168	0.024662	0.112745	0.0106	0.34732	0.066675	0.166969	0.052684	0.216436	0.092276	0.005529	0.016908
Phormidium	0	0	0.000504	0.001007	0	0	0.001359	0.001571	0.001455	0.002911	0.14619	0.277193	0.01303	0.027155
Phyllobacterium	0.08874	0.030893	0.235646	0.056875	0.043255	0.009041	0.274681	0.120687	0.381702	0.178172	0.04406	0.01974	0.001741	0.0138
Pilimelia	0.05095	0.029646	0.045884	0.008068	0.054087	0.042071	0.100039	0.079276	0.025194	0.01381	0.033948	0.020191	0.36457	0.413284
Planktothrix	0	0	0.00934	0.01329	0.004807	0.009614	0.001954	0.001313	0	0	0.000574	0.001147	0.182979	0.226998
Pleomorphomonas	0	0	0.00338	0.00151	0	0	0.001942	0.003884	0.011574	0.005543	0.001147	0.002293	0.006764	0.018372
Plesiocystis	0.051924	0.024622	0.040393	0.004818	0.127856	0.027718	0.052517	0.007496	0.012228	0.000456	0.141414	0.039912	0.001223	0.0138
Polaromonas	0.005893	0.007139	0.00331	0.001305	0.003052	0.001185	0.010227	0.006136	0.004552	0.00336	0.004707	0.005816	0.391362	0.441752
Pontibacter	0.092078	0.030288	0.084087	0.039885	0.140781	0.050057	0.122136	0.065516	0.021937	0.003008	0.55377	0.363843	0.004875	0.016176
Prevotella	0	0	0.002014	0.004027	0	0	0	0	0.001455	0.002911	0	0	0.52313	0.537434
Promicromonospora	0.027961	0.010584	0.060634	0.055492	0.003693	0.002469	0.21733	0.154895	0.264897	0.048077	0.042689	0.018298	0.001619	0.0138
Prosthecobacter	0.002343	0.001893	0.00539	0.002582	0.002497	0.002123	0.001304	0.001506	0	0	0.017162	0.004891	0.006649	0.018372
Pseudomonas	33.2096	18.5187	2.91524	3.64215	0.234826	0.064064	0.331273	0.116607	2.56677	2.13715	0.542755	0.667364	0.003249	0.014169
Pseudonocardia	0.022615	0.018001	0.040754	0.002493	0.028637	0.032039	0.043452	0.035488	0.024407	0.004938	0.031634	0.021582	0.647723	0.650195
Pseudoxanthomonas	0.026623	0.009348	0.03204	0.015194	0.019086	0.004959	0.12553	0.072123	0.120135	0.053326	0.045654	0.013246	0.00517	0.016187
Psychrobacter	0	0	0	0	0	0	0	0	0.001035	0.002069	0	0	0.41588	0.448264
Ramlibacter	0.565495	0.146575	0.600556	0.111265	0.327171	0.049626	0.408033	0.072874	0.193374	0.023363	0.779192	0.15369	0.001668	0.0138
Reyranella	0.076855	0.029747	0.057417	0.010801	0.095401	0.008359	0.238821	0.094087	0.115366	0.043165	0.089889	0.020967	0.009541	0.021265
Rheinheimera	0	0	0	0	0	0	0	0	0	0	0.003043	0.004516	0.063813	0.095357
Rhizobium	0.301121	0.105048	0.499659	0.142081	0.017528	0.01191	0.319253	0.135791	0.594492	0.14513	0.021124	0.010931	0.002167	0.013983
Rhodobacter	0.001156	0.002312	0.001705	0.001142	0.001246	0.001441	0.032727	0.018066	0.036788	0.007429	0.049398	0.058059	0.003035	0.014169
Rhodococcus	0.00176	0.0023	0.002612	0.0038	0.000596	0.001192	0.030369	0.022669	0.015561	0.01152	0.007803	0.003892	0.00457	0.015609
Rhodocytophaga	0.010179	0.006433	0.01296	0.010136	0.01461	0.005714	0.019066	0.01559	0.005541	0.002898	0.128487	0.149343	0.028543	0.050381
Rhodomicrobium	0.001912	0.003824	0	0	0.00125	0.001446	0	0	0	0	0	0	0.199717	0.242053
Rhodoplanes	0.221798	0.099804	0.373486	0.053708	0.428801	0.057704	0.637674	0.13494	0.581663	0.120539	0.247133	0.092721	0.001849	0.0138
Roseateles	0.365887	0.247212	2.76389	1.86726	0.072209	0.071896	0.24494	0.181708	1.40032	0.423517	0.199042	0.081345	0.017419	0.033439
Roseomonas	0.003095	0.003234	0.003285	0.001205	0.001206	0.002412	0.007151	0.007422	0.003029	0.001082	0.006101	0.004737	0.332355	0.3817
Rubellimicrobium	0.00249	0.003607	0.011763	0.013798	0.009194	0.001361	0.035186	0.012915	0.068598	0.012192	0.115169	0.131038	0.002434	0.014169
Rubricoccus	0.005464	0.003374	0.006248	0.004311	0.020235	0.00811	0.022332	0.004676	0.005519	0.003251	0.014562	0.006092	0.008462	0.020109
Rubrivivax	0.664036	0.173716	0.889153	0.172513	0.463647	0.138108	0.891703	0.287404	0.714292	0.152389	0.524015	0.205441	0.059685	0.090735
Rubrobacter	0.038227	0.036294	0.078484	0.023906	0.068525	0.053101	0.006428	0.002162	0.001517	0.003034	0.007864	0.002695	0.002399	0.014169
SMB53	0.003662	0.005751	0.005698	0.004534	0.007325	0.009819	0.199379	0.090557	0.103822	0.052535	0.108575	0.072663	0.00306	0.014169
Saccharomonospora	0	0	0	0	0	0	0.013593	0.027186	0.003109	0.002747	0.000598	0.001195	0.09629	0.133991
Salinibacterium	0.013261	0.006289	0.026652	0.008262	0.012112	0.011084	0.148246	0.099978	0.075888	0.027879	0.036758	0.02352	0.002812	0.014169
Saprospira	0	0	0	0	0	0	0	0	0	0	0.001849	0.00124	0.005932	0.017335
Sedimentibacter	0	0	0	0	0	0	0	0	0.001012	0.002023	0	0	0.41588	0.448264
Sediminibacterium	0	0	0.001068	0.002135	0	0	0.001359	0.001571	0	0	0.004763	0.004274	0.069317	0.102687
Segetibacter	0.009606	0.008765	0.01183	0.005819	0.034034	0.011315	0.001251	0.001446	0.004624	0.005194	0.028102	0.010119	0.003612	0.014615
Serpens	0	0	0	0	0	0	0.006075	0.00475	0.000991	0.001145	0.003716	0.003176	0.021884	0.040819
Serratia	0.082087	0.063604	0.022463	0.027081	0.009644	0.017723	0.001304	0.001506	0.080997	0.157973	0.001818	0.002298	0.127634	0.166177
Shimazuella	0.009081	0.005948	0.013294	0.005779	0.005462	0.004532	0.005221	0.000326	0.00207	0.00169	0.000623	0.001246	0.003427	0.014169
Silvimonas	0.001155	0.001336	0	0	0.004439	0.006125	0	0	0	0	0	0	0.101348	0.138826
Singulisphaera	0.001275	0.002549	0.006231	0.004077	0.004989	0.004668	0.002546	0.003663	0.008148	0.004979	0.001276	0.001474	0.162957	0.206047
Sinomonas	0.002975	0.001251	0.004507	0.003484	0.003087	0.003654	0.024782	0.007827	0.01718	0.007955	0.007449	0.003908	0.007265	0.018372
Sinorhizobium	0.05168	0.03205	0.116756	0.014731	0.013921	0.010039	0.254911	0.112014	0.568409	0.07893	0.02572	0.005217	0.000872	0.0138
Siphonobacter	0.001187	0.001378	0.001571	0.002035	0.002412	0.004823	0.00528	0.005646	0.000517	0.001035	0.004685	0.004925	0.326611	0.377411
Skermanella	0.087743	0.035195	0.205876	0.073079	0.142671	0.060738	0.478785	0.073951	0.173879	0.08251	0.146387	0.038073	0.012215	0.026332
Smithella	0	0	0	0	0	0	0	0	0	0	0.005417	0.002777	0.000375	0.0138
Solibacillus	0.001761	0.002224	0.003332	0.004142	0.002407	0.00278	0.014315	0.003177	0.01022	0.004429	0.002447	0.000136	0.009144	0.020732
Solimonas	0.009934	0.005548	0.000534	0.001068	0.006192	0.003404	0	0	0	0	0.005687	0.006914	0.00369	0.0147
Solirubrobacter	0.020741	0.016188	0.107356	0.019915	0.057731	0.046869	0.22963	0.085759	0.155348	0.071858	0.078732	0.025041	0.004443	0.015375
Solitalea	0.022319	0.012795	0.028346	0.024876	0.084578	0.020498	0.004626	0.002621	0.006027	0.005825	0.006224	0.003501	0.005742	0.017335
Sorangium	0.007801	0.004312	0.019096	0.005476	0.024964	0.009275	0.046511	0.022465	0.04931	0.021998	0.082103	0.070102	0.007106	0.018372
Sphingobacterium	0.048439	0.021039	0.016839	0.008239	0.025303	0.042723	0.01535	0.01025	0.281703	0.38365	0.015362	0.014327	0.154373	0.197088
Sphingobium	0.485256	0.242217	0.692873	0.584877	0.045839	0.013909	0.825714	0.543573	2.56039	1.96529	0.020308	0.008391	0.001889	0.0138
Sphingomonas	0.12436	0.036687	0.310989	0.086979	0.092223	0.057024	0.255636	0.088059	0.588137	0.165962	0.169428	0.058368	0.002538	0.014169
Sphingopyxis	0.011821	0.004923	0.009947	0.0039	0.001793	0.002285	0.056058	0.054596	0.080363	0.042144	0.008065	0.006067	0.002368	0.014169
Spirochaeta	0.001183	0.001367	0.006148	0.002499	0.002497	0.002123	0	0	0.001047	0.001209	0.001818	0.002298	0.027853	0.049496
Sporichthya	0	0	0.00168	0.002182	0.001197	0.001382	0.003158	0.002389	0.00152	0.001971	0.001898	0.002396	0.308588	0.359109
Sporocytophaga	0.000605	0.00121	0.003819	0.000977	0.00364	0.003058	0.005384	0.005111	0.002625	0.004017	0.09569	0.079645	0.022285	0.041274
Sporomusa	0	0	0.001068	0.002135	0	0	0.000604	0.001208	0	0	0	0	0.52313	0.537434
Sporosarcina	0.00188	0.00243	0.001107	0.00128	0	0	0.009236	0.003225	0.004937	0.005997	0.006113	0.001424	0.0072	0.018372
Staphylococcus	0	0	0	0	0.00125	0.001446	0.001951	0.002482	0	0	0.001929	0.002491	0.180575	0.225077
Stenotrophomonas	0.083159	0.039935	0.050436	0.044278	0.00419	0.004072	0.01501	0.014703	0.284779	0.332471	0.007464	0.007383	0.005052	0.016176
Steroidobacter	0.596188	0.315659	1.15858	0.295458	1.16496	0.220907	1.21168	0.268018	0.577778	0.149355	1.08955	0.424921	0.029348	0.051116
Streptococcus	0	0	0.003116	0.004771	0	0	0	0	0.001015	0.001174	0	0	0.101348	0.138826
Streptomyces	0.768426	0.216288	2.50206	0.648955	0.201025	0.095809	0.993411	0.70228	3.51985	0.908248	0.222834	0.123282	0.001033	0.0138
Streptosporangium	0.007408	0.008928	0.013302	0.004201	0.011223	0.010715	0.013296	0.008386	0.016463	0.014453	0.009028	0.003234	0.581632	0.590615
Symbiobacterium	0	0	0.00326	0.002919	0.001202	0.002403	0.000604	0.001208	0.001012	0.002023	0	0	0.199206	0.242053
Telmatospirillum	0	0	0	0	0	0	0	0	0	0	0.002502	0.002138	0.005932	0.017335
Tepidibacter	0.002484	0.002871	0.002737	0.002138	0.007327	0.011457	0.01285	0.012132	0.003582	0.002598	0.003648	0.002446	0.229915	0.272377
Terribacillus	0.001912	0.003824	0.005723	0.004215	0.003048	0.002281	0.005787	0.003806	0.028537	0.003999	0.002989	0.002296	0.029845	0.05164
Terrimonas	0	0	0	0	0	0	0.007176	0.008365	0.001566	0.002021	0.001276	0.001474	0.175237	0.219463
Thauera	0	0	0	0	0	0	0.008428	0.004294	0.002083	0.001731	0.003736	0.007472	0.008627	0.020258
Thermoactinomyces	0	0	0	0	0.000649	0.001298	0.000703	0.001406	0	0	0	0	0.52313	0.537434
Thermomonas	0.16069	0.057961	0.136746	0.045059	0.158541	0.067212	0.504168	0.173625	0.246883	0.093706	0.223449	0.042862	0.013925	0.028612
Trabulsiella	0.693642	0.592231	0.101653	0.124281	0.009625	0.010427	0.016423	0.022326	0.508388	0.417776	0.001868	0.003736	0.002109	0.013983
Truepera	0	0	0.001636	0.001102	0	0	0.000604	0.001208	0.000517	0.001035	0	0	0.09629	0.133991
Turicibacter	0	0	0	0	0	0	0.022364	0.008003	0.00869	0.006885	0.014316	0.008684	0.000726	0.0138
Turneriella	0.007623	0.00406	0.013025	0.007889	0.018714	0.010126	0.003774	0.004128	0.008537	0.005324	0.022208	0.013129	0.049433	0.076928
Uliginosibacterium	0.025779	0.03614	0.026965	0.03036	0.026249	0.003616	0.001207	0.002414	0.008442	0.008603	0.00448	0.005313	0.030842	0.052302
Unclassified	39.4915	12.4943	59.8817	4.07653	82.9579	1.40554	61.3326	6.51224	50.0459	6.47833	76.1449	2.2129	0.000994	0.0138
Variovorax	0.76559	0.184594	0.309164	0.087492	0.079943	0.025483	0.326554	0.06559	0.531558	0.120845	0.122001	0.034134	0.000776	0.0138
Verrucomicrobium	0.007137	0.002108	0.023961	0.012864	0.000596	0.001192	0.013107	0.002755	0.016867	0.009829	0.000653	0.001306	0.001823	0.0138
Virgisporangium	0.025403	0.004868	0.047134	0.003043	0.027439	0.023643	0.063864	0.058861	0.035122	0.018653	0.042017	0.025199	0.543671	0.556364
Vogesella	0.051511	0.078869	0.000504	0.001007	0.000601	0.001202	0.002811	0.005622	0	0	0	0	0.428528	0.458142
Williamsia	0	0	0	0	0	0	0.006614	0.003503	0.001508	0.001007	0.000574	0.001147	0.002869	0.014169
Zea	0	0	0.699592	0.558023	0.004816	0.008121	0.002657	0.002304	1.65362	1.19922	0.006077	0.005889	0.002656	0.014169
