# Supplementary material for: Enrichments/Derichments of Root-Associated Bacteria Related to Plant Growth and Nutrition Caused by the Growth of an EPSPS-Transgenic Maize Line in the Field
Source: Front Microbiol. 2019 Jun 18;10:1335. doi: 10.3389/fmicb.2019.01335 (PMC6591461; doi:10.3389/fmicb.2019.01335)
Supplement: Supplementary file 24 [file Table_12.XLS]

## Sheet: COG样品丰度表
Table S12 The relative abundance of COG function classification
	Z958TSS2	Z958TSS3	Z958TSS4	Z958TSS1	CC2TRh3	CC2TRh2	CC2TRh1	CC2TRh4	CC2FSS2	CC2FSS1	CC2FSS3	CC2FSS4	Z958FRt1	Z958FRt2	Z958FRt3	Z958FRt4	Z958TRh1	Z958TRh2	Z958TRh4	Z958TRh3	CC2FRt4	CC2FRt1	CC2FRt3	CC2FRt2	Z958FSS3	Z958FSS4	Z958FSS1	Z958FSS2	Z958TRt4	Z958TRt3	Z958TRt1	Z958TRt2	CC2FRh3	CC2FRh1	CC2FRh2	CC2FRh4	CC2TRt1	CC2TRt2	CC2TRt4	CC2TRt3	Z958FRh3	Z958FRh2	Z958FRh4	Z958FRh1	CC2TSS1	CC2TSS2	CC2TSS3	CC2TSS4	Description
COG0001	17575	16887	13864	17273	18299	17096	16577	16191	17962	18434	18196	18077	16374	16562	16455	15600	16050	16770	16477	17703	16398	16655	16754	16529	18420	18269	18134	19002	15194	16890	15908	14791	15162	15771	15119	12496	15700	15819	15456	16318	13706	14526	14627	15404	17848	17392	17808	17621	Glutamate-1-semialdehyde aminotransferase
COG0002	16257	15409	12137	15873	15713	15333	14467	13676	17272	17103	16723	16276	14833	14898	14273	14181	14762	14962	14817	15544	14925	15265	14747	14967	16432	16672	17055	16881	14261	15363	14681	14184	12980	13911	13657	10783	15174	14795	15109	15846	12539	13261	13273	13294	16534	16199	16167	15645	N-acetylglutamate semialdehyde dehydrogenase
COG0003	9895	8323	10167	9710	10600	8592	8713	8736	9742	10661	10765	10278	14359	15198	11661	12219	7687	8981	8599	10424	14139	14293	10608	11286	10050	10353	9819	11216	12072	15329	16035	12323	5384	6674	5147	3534	16794	14377	9008	9751	2785	3926	5806	6060	10082	9284	9759	9173	"ATPase required for the post-translational delivery of tail-anchored (TA) proteins to the endoplasmic reticulum. Recognizes and selectively binds the transmembrane domain of TA proteins in the cytosol. This complex then targets to the endoplasmic reticulum by membrane-bound receptors, where the tail- anchored protein is released for insertion. This process is regulated by ATP binding and hydroly…
COG0004	23008	22236	19068	22775	23363	23215	21966	20903	23972	24093	24198	23471	27976	28616	24685	25867	21830	22482	22169	22871	28892	29511	23973	26623	23916	23782	24196	24667	25789	28462	28765	23916	18901	20758	18715	15624	32157	28299	26233	29093	16298	17576	18840	19314	23958	23458	23970	23146	ammonium Transporter
COG0005	20575	18248	14384	20442	19603	19367	17129	16769	21004	21558	21855	21181	16027	16343	15932	15027	17026	18534	17344	20027	15427	16549	16570	16383	21030	21537	21609	22518	15265	16820	15688	15399	16369	16753	16493	12736	15087	15140	14009	13610	15897	16791	16177	16435	21776	20701	20716	19297	"The purine nucleoside phosphorylases catalyze the phosphorolytic breakdown of the N-glycosidic bond in the beta- (deoxy)ribonucleoside molecules, with the formation of the corresponding free purine bases and pentose-1-phosphate (By similarity)"
COG0006	34445	30798	26045	34380	36966	34114	33857	32850	33504	35296	34996	34291	32586	33232	31267	30452	33228	33815	36135	36152	30960	31630	31774	31339	34884	34036	34240	37315	35029	36028	35689	34755	27193	29030	27892	24445	35609	34022	35473	33607	23489	25496	27978	27872	35816	34274	35867	34194	peptidase M24
COG0007	17503	18294	15519	16946	19236	19015	18852	17952	18291	17655	17220	17070	23625	23720	20303	21905	19977	19753	19951	18626	23853	24163	20229	23165	17752	17852	18073	17505	22638	24101	23623	21941	15652	17083	16658	13173	25606	23899	23464	25013	14580	15733	15611	16302	17454	17622	18035	17904	Multifunctional enzyme that catalyzes the SAM-dependent methylation of uroporphyrinogen III at position C-2 and C-7 to form precorrin-2 and then position C-12 or C-18 to form trimethylpyrrocorphin 2. It also catalyzes the conversion of precorrin-2 into siroheme. This reaction consists of the NAD- dependent oxidation of precorrin-2 into sirohydrochlorin and its subsequent ferrochelation into siroh…
COG0008	30687	29819	22515	30210	31476	31917	30446	28992	30754	30435	30367	30146	26602	26513	26111	25543	31749	31057	31544	30414	27483	26781	27903	29539	31444	30093	30711	31960	27613	28224	27815	28100	26011	28825	26633	22720	30462	29033	33961	35782	23373	25142	26012	26576	31913	31636	32978	31349	Catalyzes the attachment of glutamate to tRNA(Glu) in a two-step reaction glutamate is first activated by ATP to form Glu-AMP and then transferred to the acceptor end of tRNA(Glu) (By similarity)
COG0009	23303	22623	18353	23255	22896	23267	21515	21148	24140	24381	24288	23780	23577	24210	21838	22248	21877	22405	21275	22555	24414	24667	22069	23831	23928	24122	24408	24814	22264	24052	24571	21266	18812	20945	19038	16250	27345	24580	23354	25847	16487	17757	18752	19248	24392	23566	23955	23024	sua5 ycio yrdc ywlc family protein
COG0010	18084	17937	14739	17857	20697	18970	19946	19706	17426	17486	17545	17845	19266	19551	19033	18112	19360	19585	20511	20178	18796	19158	19438	19897	18175	18167	17652	18418	20764	21606	19750	19289	15475	16974	15617	14708	19836	21952	23904	23548	12324	13401	15252	16119	17734	18083	18575	19229	"hydrolase activity, acting on carbon-nitrogen (but not peptide) bonds, in linear amidines"
COG0011	2909	3041	1776	2624	3904	3059	3666	3598	3765	3550	3262	3131	3630	3616	3949	2904	3533	3462	3962	3558	3773	3991	4212	4758	3197	3355	3423	3114	2808	3220	2865	3331	2226	2797	2325	1683	2183	3574	4398	3774	1262	1583	2545	2516	2673	2533	2610	2996	Domain of unknown function DUF77
COG0012	13985	13557	10809	13832	14337	14016	13356	12819	14544	14563	14411	14113	13863	14275	13106	12804	13575	13691	13846	14000	14234	14126	13304	14024	14386	14250	14545	14821	13616	14700	15079	13589	10694	12103	11083	8830	16520	14565	14493	15439	8887	9828	10946	11108	14341	14035	14392	13902	gtp-binding protein
COG0013	15090	14336	11723	14950	15138	14982	14309	13959	15323	15512	15291	15067	14398	14831	13766	13306	14352	14481	14536	14769	14807	14702	14134	14647	15260	15247	15446	15844	14039	15028	15505	14108	11357	12900	11723	9450	16817	15149	14934	15789	9218	10300	11782	11976	15456	14930	15506	14958	Catalyzes the attachment of alanine to tRNA(Ala) in a two-step reaction alanine is first activated by ATP to form Ala- AMP and then transferred to the acceptor end of tRNA(Ala). Also edits incorrectly charged Ser-tRNA(Ala) and Gly-tRNA(Ala) via its editing domain (By similarity)
COG0014	13047	12911	11983	12756	13136	12931	12470	11932	13906	13808	13585	12988	17262	17554	14416	15913	12930	12932	12926	12968	17919	17911	13880	15556	13382	13252	13622	13649	15873	17648	18150	14575	10544	11732	10702	9734	20345	17474	14956	16454	8968	9605	10518	10638	13440	13198	13435	12860	Catalyzes the NADPH dependent reduction of L-gamma- glutamyl 5-phosphate into L-glutamate 5-semialdehyde and phosphate. The product spontaneously undergoes cyclization to form 1-pyrroline-5-carboxylate (By similarity)
COG0015	15133	14672	12065	14799	17426	15785	16521	15619	15337	15536	15262	15051	16463	16216	15244	15688	16001	15755	17352	16567	16624	16852	15688	17740	15569	14931	15199	15825	17240	18210	17127	17008	14428	15146	14132	12841	18353	18873	20323	20876	13676	14270	13836	13780	15282	15152	15882	15830	adenylosuccinate lyase
COG0016	13939	13455	10778	13756	14343	14003	13355	12842	14511	14558	14394	14092	13914	14338	13113	12926	13572	13685	13859	13994	14257	14133	13322	14045	14363	14234	14504	14805	13641	14716	15109	13660	10699	12072	11070	8840	16552	14598	14544	15452	8885	9823	10954	11113	14336	13996	14377	13861	"phenylalanyL-tRNA synthetase, alpha subunit"
COG0017	8229	7916	6766	8534	7426	7905	6885	7453	8301	8477	8684	8341	8839	8943	7901	7581	7452	7817	6363	8007	8898	8669	7564	6974	7797	8948	8836	8352	7880	8689	9100	7074	4337	5705	5177	3285	9338	8189	6003	6300	2705	3426	5024	5305	8028	7844	7308	7508	asparaginyl-tRNA synthetase
COG0018	14136	13591	11605	13951	14818	14246	14064	13580	14613	14857	14557	14200	14441	14680	13539	13259	13848	13982	14299	14415	14743	14562	13773	14499	14494	14315	14564	14916	14020	15228	15725	14361	11064	12402	11333	9295	16972	15605	15326	15863	9086	9994	11493	11590	14488	14130	14513	14077	arginyL-tRNA synthetase
COG0019	22815	22847	18112	21975	23637	22942	23192	21364	23382	23058	22438	22284	22219	20665	21029	21987	23909	23146	24782	23203	20981	20712	21403	21489	23330	22623	23142	23293	23414	23472	22246	24629	23825	22743	24822	21510	22892	23349	24759	24344	26737	26466	23011	23007	22890	22832	23882	22996	Specifically catalyzes the decarboxylation of meso- diaminopimelate (meso-DAP) to L-lysine (By similarity)
COG0020	15261	14454	11993	15110	17370	15584	15935	15141	15369	15814	15545	15407	15825	16259	15286	14218	14935	15291	17008	16735	15781	15771	15325	16182	15897	15309	15521	16378	15633	17013	17099	16062	11916	13210	11831	9620	17997	16851	16993	17198	9421	10522	12132	12140	15657	15163	16135	15692	Catalyzes the condensation of isopentenyl diphosphate (IPP) with allylic pyrophosphates generating different type of terpenoids (By similarity)
COG0021	14609	13673	13274	14356	15890	14927	15114	13940	14835	15349	14858	14540	20248	19762	15830	18673	14339	14429	15406	14933	20727	21148	16133	20403	14916	14349	14597	15588	18135	20302	20602	17515	11671	13769	12052	10384	22376	21751	18806	20043	9728	11131	11792	12077	15150	14532	15318	14788	Transketolase
COG0022	28596	27468	21479	28076	31545	30291	30361	29805	28104	27833	27335	27199	27256	27941	27834	23923	30845	31513	32611	31623	26353	26522	28431	27885	28081	28252	28557	28083	28024	29531	27173	28821	22160	23782	23145	16614	26698	27029	30499	28656	17662	19535	23449	23469	27571	28238	28000	27922	"Dehydrogenase, E1 component"
COG0023	4120	4786	4488	4204	3211	3814	3728	3546	3965	3437	3324	3315	8023	7973	6147	7726	4646	4008	2979	3251	8907	8425	5784	7241	3533	3822	3706	3020	6461	7137	7501	5311	4523	4849	5025	4923	9561	8102	6933	8529	5723	5629	3937	4359	3593	4112	3445	3937	translation initiation factor
COG0024	19108	18904	16647	18731	21618	19805	20877	20030	18661	18918	18321	18375	23595	24303	21649	21918	19926	19997	22343	20978	23796	23482	20970	22410	19053	18496	18756	19107	23828	25601	25883	22916	17480	18055	17140	15335	28621	25764	24719	25501	15441	16184	17136	17060	18647	18646	19522	19760	Removes the N-terminal methionine from nascent proteins (By similarity)
COG0025	15580	16705	17520	15383	16200	16102	15490	14816	16751	16863	15979	15523	23560	24915	20467	23005	16978	16915	16885	16846	23213	23654	18569	18931	15793	16468	16805	15647	23551	24582	25786	20557	17976	16055	18132	17072	29366	23266	17699	19901	20766	19648	16439	16664	15130	15372	15570	15973	Sodium hydrogen exchanger
COG0026	10234	9704	8772	10207	11015	10365	11201	10845	9367	9701	9433	9125	12557	12344	11003	11558	10804	10503	11665	10751	12584	12322	10844	11919	9562	9338	9547	9538	12625	13187	12945	12060	8719	9467	8941	7869	13920	13546	13526	13880	7970	8477	8905	9112	10272	10239	10359	10492	phosphoribosylaminoimidazole carboxylase atpase subunit
COG0027	3492	3655	3179	3322	3155	3290	3295	2705	3870	3728	3422	3364	6855	6525	4434	6864	3535	2846	3151	2683	7741	7711	4280	6608	3735	3057	3545	3503	5593	6493	7196	4495	4120	4236	4210	4650	9162	7519	4913	7032	5314	5152	3691	3867	3812	3708	4020	3746	"Catalyzes two reactions the first one is the production of beta-formyl glycinamide ribonucleotide (GAR) from formate, ATP and beta GAR"
COG0028	40527	37443	32335	39648	48499	43128	44311	41974	40101	41780	41094	40510	39570	39355	38072	36336	40999	42672	47932	45744	38140	38714	39557	41949	42216	39214	40081	44444	42888	46358	42530	44042	33737	36970	32189	27401	43415	47581	55371	53186	26791	29911	33515	33255	42038	40821	44537	42817	acetolactate synthase
COG0029	12348	11834	9798	12167	13118	12721	12266	11945	13256	13461	13188	12730	12922	12658	11791	11898	12280	12549	12602	12538	13144	13195	12132	12961	13053	12776	13135	13633	12614	13729	13138	12261	10053	11256	10248	8390	13994	13431	13742	14413	8471	9304	10214	10254	13059	12430	13187	12379	L-aspartate oxidase
COG0030	14892	14072	11563	14566	16593	14949	15226	14567	15163	15348	15144	14883	15680	15829	14371	14370	14585	14865	15679	15624	16157	16141	14931	16698	15330	14833	14970	15801	15106	16505	16508	15412	11860	13537	11929	10844	17629	16462	17103	17896	9670	10578	11950	12128	15167	14778	15452	15075	Specifically dimethylates two adjacent adenosines (A1518 and A1519) in the loop of a conserved hairpin near the 3'-end of 16S rRNA in the 30S particle. May play a critical role in biogenesis of 30S subunits (By similarity)
COG0031	38298	34965	31239	37823	39391	36973	37075	36050	36365	37826	37550	36581	38321	38482	35230	35970	36253	36687	38718	38294	38155	38355	35314	36951	37955	36491	36670	39732	38301	41465	40466	37691	31364	32938	31005	26840	42401	41395	40196	41974	28558	30086	31523	31986	40208	38458	40576	38114	cysteine biosynthetic process from serine
COG0033	4059	3839	4509	3843	5212	4291	5148	4297	3273	3352	3125	3407	8242	8516	6023	8094	4469	4476	5691	4990	8102	8642	5686	7707	3615	3294	3228	3552	7790	8235	8781	7613	5160	4731	4806	5180	9831	8481	5744	6415	5612	5609	4667	4470	3669	3970	4413	4455	phosphoglucomutase
COG0034	14840	14111	11379	14704	14991	14671	13918	13282	15152	15264	15131	14824	13973	13896	13137	12831	14128	14237	14513	14562	14106	14153	13381	14079	15335	14795	15095	15878	13498	14617	14104	13110	11069	12552	11360	9028	14600	14433	14685	15198	9059	10098	11386	11600	15660	15057	15722	14693	glutamine phosphoribosylpyrophosphate amidotransferase
COG0035	7200	7556	7015	6815	8630	7222	8276	7540	6654	6354	6306	6543	11183	11350	9397	10617	7888	7642	8663	8073	11458	11909	9165	11681	6972	6547	6457	6439	10665	11623	11389	9728	7159	7541	7044	6728	12588	12488	11074	12207	6954	7202	6478	6966	6315	7165	7050	7874	Catalyzes the conversion of uracil and 5-phospho-alpha- D-ribose 1-diphosphate (PRPP) to UMP and diphosphate (By similarity)
COG0036	15203	14532	11537	14938	15705	15025	14752	13915	15701	15587	15468	15129	15488	15233	14233	14303	14592	14755	15007	15238	15679	15926	14740	16319	15473	15414	15570	15801	14730	15910	15234	14495	11282	13234	11888	9554	15589	16046	16841	17456	9393	10576	11681	11933	15412	15352	15354	14991	ribulose-phosphate 3-epimerase activity
COG0037	19506	19201	15469	19012	19144	19016	18247	17259	20524	20381	20052	19729	22279	22603	19029	20895	19085	18242	18895	18170	23410	23629	19500	23223	20206	19561	20045	20646	20931	22920	23878	19914	15943	18082	16558	13231	27222	24347	22859	25204	14593	15948	16041	16385	20045	19638	20287	19730	"Ligates lysine onto the cytidine present at position 34 of the AUA codon-specific tRNA(Ile) that contains the anticodon CAU, in an ATP-dependent manner. Cytidine is converted to lysidine, thus changing the amino acid specificity of the tRNA from methionine to isoleucine (By similarity)"
COG0038	18347	18786	16392	18171	18521	19809	17919	16750	18736	18077	18445	18368	21182	20689	18729	18690	19031	19719	18012	18704	21298	20564	18252	18460	18993	19365	19308	19168	20466	21587	21034	17519	11022	14179	13027	7925	22950	20886	18587	20050	6909	9247	12099	13279	18093	18618	19220	18267	chloride channel
COG0039	15788	15149	11480	15445	15056	15221	14622	14308	17138	16768	16340	15832	15560	15477	14784	13539	14916	15000	14507	14852	16300	15801	15260	15517	15962	16440	16850	16285	14152	15315	15593	14317	9635	12365	10691	6772	16713	15140	16079	17069	5776	7820	10925	11113	15878	15708	15342	14988	Catalyzes the reversible oxidation of malate to oxaloacetate (By similarity)
COG0040	13914	13427	10759	13733	14305	14039	13335	12803	14465	14501	14345	14039	13723	13666	12846	12641	13543	13649	13827	13964	13856	13878	13115	13667	14326	14179	14466	14774	13345	14374	13810	12861	10672	12043	11046	8814	14416	14002	14374	14970	8862	9799	10923	11087	14323	13953	14356	13824	Catalyzes the condensation of ATP and 5-phosphoribose 1- diphosphate to form N'-(5'-phosphoribosyl)-ATP (PR-ATP). Has a crucial role in the pathway because the rate of histidine biosynthesis seems to be controlled primarily by regulation of HisG enzymatic activity (By similarity)
COG0041	14030	13579	10835	13839	14517	14151	13709	13129	14580	14653	14443	14118	14441	13891	13159	13226	13903	13850	13962	14086	14784	14418	13526	14243	14422	14247	14559	14847	13608	14572	13951	13020	11050	12522	11401	9035	14564	14126	14535	15236	9050	10196	11108	11360	14378	14058	14446	13949	Catalyzes the conversion of N5-carboxyaminoimidazole ribonucleotide (N5-CAIR) to 4-carboxy-5-aminoimidazole ribonucleotide (CAIR) (By similarity)
COG0042	17769	17473	14950	17572	18936	18463	19029	17864	17178	17175	17266	17168	18642	18146	16808	18706	18854	18004	18993	17882	19800	19311	17850	21117	18215	16871	17066	18326	19136	20018	19813	18893	18159	19224	18001	17814	22811	22335	24350	26534	18979	19407	17145	17758	18253	18551	19610	18992	Catalyzes the synthesis of dihydrouridine a modified base found in the D-loop of most tRNAs (By similarity)
COG0043	9951	9479	7287	10020	8828	9952	7885	7607	11540	11816	11779	11309	10085	10066	8668	10010	8726	9112	7611	8945	9887	10507	9066	9781	11044	11606	11741	12008	8699	9304	9689	7901	8580	9479	8813	9066	10239	10049	7661	8048	8014	8401	8032	8512	11080	10234	10455	9625	Catalyzes the decarboxylation of 3-octaprenyl-4-hydroxy benzoate to 2-octaprenylphenol (By similarity)
COG0044	22880	21977	19111	22748	24534	23231	23558	23582	22797	23257	22764	22024	25374	25643	23673	24058	23182	23622	24909	24177	24923	24992	23449	23735	22532	22697	22946	23142	26252	27787	26876	25709	20605	21046	21036	18271	28595	27319	27660	27805	19781	20440	20839	20595	22736	22501	22811	23023	Dihydroorotase
COG0045	13328	12960	9468	13100	14525	13909	13702	12955	14122	14047	13789	13635	10908	10836	11488	10078	13557	13612	14113	14025	11059	11013	12750	13455	13731	14015	14148	14010	11418	11659	11116	12572	10642	12337	11189	8869	11168	12491	15737	15369	8919	9894	10820	10995	13363	13357	13480	13598	Succinyl-CoA synthetase subunit beta
COG0046	14084	13646	10827	13886	14355	14112	13417	12872	14769	14734	14613	14235	13804	13751	13099	12742	13662	13763	13898	14071	13948	13994	13287	13776	14588	14460	14764	14974	13431	14469	13888	12916	10782	12195	11178	8895	14503	14080	14460	15031	8968	9922	11093	11256	14465	14217	14500	14004	phosphoribosylformylglycinamidine synthase
COG0047	11001	10546	8606	10857	11527	11188	10560	10319	12170	12233	12105	11647	11728	11860	11298	9953	10698	11259	10971	11726	11479	11485	11051	10282	11427	12272	12338	12129	11135	12138	11776	10881	6624	8189	7375	4385	11767	10642	10589	10218	3778	5068	7718	7733	11151	10763	10714	10455	phosphoribosylformylglycinamidine synthase
COG0048	13836	13390	10736	13602	14293	13977	13314	12782	14481	14525	14363	14036	13839	14251	13072	12768	13551	13642	13810	13953	14205	14103	13267	13995	14340	14203	14479	14762	13604	14679	15065	13565	10664	12027	11047	8814	16509	14550	14475	15413	8859	9793	10918	11089	14291	13905	14328	13815	"Interacts with and stabilizes bases of the 16S rRNA that are involved in tRNA selection in the A site and with the mRNA backbone. Located at the interface of the 30S and 50S subunits, it traverses the body of the 30S subunit contacting proteins on the other side and probably holding the rRNA structure together. The combined cluster of proteins S8, S12 and S17 appears to hold together the shoulde…
COG0049	13924	13443	10764	13741	14308	13986	13332	12810	14501	14547	14384	14084	13849	14264	13076	12785	13560	13662	13836	13965	14214	14110	13276	14005	14355	14224	14492	14790	13610	14685	15074	13580	10677	12052	11054	8821	16510	14560	14483	15421	8866	9805	10932	11099	14325	13984	14360	13844	"One of the primary rRNA binding proteins, it binds directly to 16S rRNA where it nucleates assembly of the head domain of the 30S subunit. Is located at the subunit interface close to the decoding center, probably blocks exit of the E-site tRNA (By similarity)"
COG0050	24555	22642	17168	24327	24296	23937	22128	21080	25668	26113	25991	25400	19842	20089	19501	19003	22179	22632	22862	23510	20139	20428	20948	21930	25616	25230	25730	27064	20545	21974	21321	20653	19160	21544	19199	17001	22595	22388	24258	25199	16399	17940	18952	19347	26116	24922	25723	24201	This protein promotes the GTP-dependent binding of aminoacyl-tRNA to the A-site of ribosomes during protein biosynthesis (By similarity)
COG0051	13923	13443	10767	13742	14311	13986	13334	12808	14502	14549	14385	14085	13849	14265	13078	12786	13558	13663	13837	13967	14215	14111	13276	14008	14356	14225	14493	14793	13610	14688	15077	13582	10677	12054	11054	8822	16511	14561	14484	15422	8866	9805	10933	11099	14326	13984	14363	13844	tRNA binding
COG0052	13933	13446	10770	13755	14336	13987	13354	12821	14502	14552	14388	14088	13859	14274	13087	12795	13570	13669	13867	13997	14222	14120	13290	14012	14359	14227	14493	14794	13638	14759	15121	13622	10682	12057	11057	8826	16533	14596	14588	15466	8869	9807	10937	11103	14335	13995	14369	13872	30S ribosomal protein S2
COG0053	21858	20262	17675	21746	22796	22229	20695	20347	22224	23020	22920	22140	22500	23006	20987	20147	20317	21452	21045	22469	22341	22912	20689	21275	22455	22402	22493	23666	21424	23720	23308	20671	15345	17330	15578	11774	23968	22864	21061	21414	11387	12982	16246	16328	23112	21979	22719	21252	cation diffusion facilitator family transporter
COG0054	13439	13233	10752	13292	14231	14003	13456	12902	14080	14162	13940	13657	13698	13509	12719	13436	13657	13648	14200	13753	13747	13811	12992	13733	14086	13689	14099	14448	13971	14539	14039	13084	12858	13193	12892	12067	14954	14239	14642	15141	12816	13032	12389	12401	13849	13574	14242	13758	"Catalyzes the formation of 6,7-dimethyl-8- ribityllumazine by condensation of 5-amino-6-(D- ribitylamino)uracil with 3,4-dihydroxy-2-butanone 4-phosphate. This is the penultimate step in the biosynthesis of riboflavin (By similarity)"
COG0055	13423	13206	10340	13124	14088	13744	13306	12955	14155	14163	13946	13677	14041	14326	13201	13003	13433	13492	13608	13796	14393	14257	13476	14025	13801	13969	14169	14087	13734	14694	15158	13737	10921	12131	11282	9170	16571	14599	14508	15454	9097	10005	11257	11386	13495	13384	13467	13443	Produces ATP from ADP in the presence of a proton gradient across the membrane. The catalytic sites are hosted primarily by the beta subunits (By similarity)
COG0056	13401	13188	10335	13107	14023	13625	13069	12592	14133	14138	13924	13659	13914	14236	13078	12869	13281	13351	13511	13733	14190	14071	13311	13909	13779	13930	14151	14063	13684	14659	15063	13667	10690	11941	11097	8836	16555	14577	14490	15424	8970	9918	10877	11066	13474	13371	13455	13424	Produces ATP from ADP in the presence of a proton gradient across the membrane. The alpha chain is a regulatory subunit (By similarity)
COG0057	17668	18209	15797	17166	17211	17285	17091	16122	19296	19246	18647	18213	26440	26472	21643	25202	17289	16980	17077	17080	27496	27786	20546	24287	18366	18646	19012	18521	23745	25503	27928	21961	18209	18326	18475	17495	31821	26572	20399	23436	18906	18811	17092	17454	17503	17387	17352	17345	glyceraldehyde3phosphate dehydrogenase
COG0058	14712	14316	13099	14482	14208	14548	12622	12228	16268	16323	16500	15970	21227	21790	16876	19448	13058	13786	11820	14114	22131	22718	15890	18293	15923	16330	16138	16920	18046	20704	22550	16433	10581	12269	11174	9239	25719	21317	13520	16818	8930	9939	11001	11122	15819	15060	15428	14059	"Phosphorylase is an important allosteric enzyme in carbohydrate metabolism. Enzymes from different sources differ in their regulatory mechanisms and in their natural substrates. However, all known phosphorylases share catalytic and structural properties (By similarity)"
COG0059	14031	13713	10698	13901	14676	14185	13587	13066	14710	14692	14541	14167	13894	13843	13134	12750	13732	13955	14187	14287	14024	14015	13316	13829	14579	14376	14727	14944	13591	14760	14088	13123	10749	12196	11181	8864	14574	14177	14593	15224	8932	9909	11037	11215	14376	14108	14505	14037	Alpha-keto-beta-hydroxylacyl reductoisomerase
COG0060	14041	13530	10869	13833	14429	14141	13639	13267	14582	14652	14459	14162	13982	14370	13223	12947	13739	13862	13982	14063	14442	14308	13482	14136	14431	14328	14536	14864	13678	14762	15202	13691	10897	12239	11211	9117	16533	14593	14507	15471	8981	9893	11276	11395	14407	14048	14416	13927	"amino acids such as valine, to avoid such errors it has two additional distinct tRNA(Ile)-dependent editing activities. One activity is designated as 'pretransfer' editing and involves the hydrolysis of activated Val-AMP. The other activity is designated 'posttransfer' editing and involves deacylation of mischarged Val-tRNA(Ile) (By similarity)"
COG0061	14565	14159	13172	14347	14920	14324	14024	13385	14991	15178	14860	14422	18489	19166	15701	16810	13985	14093	14307	14516	19117	18969	15242	16989	14728	14544	14817	15177	17149	19081	20397	16460	11177	12565	11390	9132	23130	19145	16196	17789	9080	10203	11280	11542	14843	14499	14859	14381	Catalyzes the phosphorylation of NAD to NADP. Utilizes ATP and other nucleoside triphosphates as well as inorganic polyphosphate as a source of phosphorus (By similarity)
COG0062	3491	3545	3257	3348	3325	2979	3128	2618	3662	3564	3136	3166	6572	6511	4928	5976	3165	2874	3106	3131	6999	6811	4407	4939	3082	3305	3518	2952	5635	6137	6948	5117	1676	2320	2367	1435	7903	5741	3956	5261	1306	1868	2033	2141	3229	3245	2959	3257	NADHX epimerase activity
COG0063	14929	14564	11212	14652	14904	14545	13825	12984	16331	16260	15822	15341	14349	14297	13745	13300	14064	14139	14741	14649	14482	14768	14017	14664	15506	15598	16144	16000	14056	14676	14117	13301	11873	13186	11820	10276	14695	14278	14814	15318	9529	10477	11502	11609	15302	14851	15146	14632	"Together with NAD(P)HX epimerase, which catalyzes the epimerization of the S- and R-forms, the enzyme allows the repair of both epimers of NAD(P)HX, a damaged form of NAD(P)H that is a result of enzymatic or heat-dependent hydration (By similarity)"
COG0064	13775	13134	10524	13630	13947	13661	12816	12210	14531	14559	14484	14116	13533	14076	12864	12466	12961	13273	13085	13614	13955	13911	13092	13907	14314	14234	14495	14886	12698	14265	14400	13120	10436	11840	10621	8164	16139	14071	14115	15020	8525	9552	10559	10684	14302	13867	14216	13535	Allows the formation of correctly charged Asn-tRNA(Asn) or Gln-tRNA(Gln) through the transamidation of misacylated Asp- tRNA(Asn) or Glu-tRNA(Gln) in organisms which lack either or both of asparaginyl-tRNA or glutaminyl-tRNA synthetases. The reaction takes place in the presence of glutamine and ATP through an activated phospho-Asp-tRNA(Asn) or phospho-Glu-tRNA(Gln) (By similarity)
COG0065	16416	15505	12863	15992	17170	16716	16155	15558	16457	16435	16234	16040	15517	15425	14597	14502	16162	16317	16796	16666	15712	15452	15198	15736	16494	16062	16356	16987	15808	17171	15919	15468	12614	14338	12680	11082	16962	17064	19064	19842	10003	11090	12704	12898	16708	16473	17008	16312	"Catalyzes the isomerization between 2-isopropylmalate and 3-isopropylmalate, via the formation of 2-isopropylmaleate (By similarity)"
COG0066	16158	15302	12560	15757	17099	16594	16052	15423	16239	16241	16027	15857	15452	15362	14513	14397	16046	16220	16723	16578	15652	15372	15114	15631	16299	15866	16170	16763	15761	17129	15887	15423	12487	14203	12573	11004	16930	17031	19030	19801	9944	10999	12562	12732	16401	16218	16720	16113	"Catalyzes the isomerization between 2-isopropylmalate and 3-isopropylmalate, via the formation of 2-isopropylmaleate (By similarity)"
COG0067	1293	1550	600	1183	887	1083	875	787	2269	2084	1838	1679	884	924	1182	850	1125	1007	973	953	828	969	1339	986	1503	1872	2069	1600	967	914	816	993	702	996	1066	441	758	956	1055	818	467	628	955	887	1231	1098	1017	1104	glutamate synthase
COG0068	4575	4289	3806	4546	3570	3643	3279	2797	5309	5371	5074	5067	3338	3148	3437	2883	3205	3283	3088	3662	3137	3548	3942	4398	4869	5105	5147	5007	2375	2760	2385	3077	2319	3519	2723	1818	1902	3413	4004	3647	1503	2205	2569	2741	4430	4411	4024	4281	protein carbamoylation
COG0069	19239	19435	15487	18645	20211	19394	19259	17983	20645	20367	19751	19453	18897	18541	18246	18684	19799	19303	20305	19592	18845	18974	18978	20040	20079	19735	20378	20076	19526	20163	18922	19416	19457	19468	20229	17012	20491	20626	23149	24172	21096	21328	18567	18770	18917	19286	19813	19871	glutamate synthase
COG0070	1247	1504	565	1138	869	1040	853	751	2183	1987	1752	1588	857	896	1128	820	1085	968	936	922	792	931	1280	947	1427	1770	1992	1521	956	906	807	1000	660	938	1030	414	752	944	1063	805	449	607	919	857	1187	1052	973	1091	glutamate synthase
COG0071	31902	31571	23253	30921	33610	33153	31312	30492	34267	33581	33584	32877	32654	33140	31717	30413	33047	33581	32678	32934	32570	33152	32909	33063	33302	34445	34197	33960	33274	35056	32398	31978	25964	28374	27505	21122	34007	34266	36966	36272	22788	25382	26226	27650	31773	32364	31263	31459	response to heat
COG0072	13939	13460	10773	13750	14344	14038	13393	12855	14511	14558	14392	14098	13930	14353	13148	13316	13637	13713	13933	14008	14256	14245	13376	14126	14374	14235	14505	14798	13858	14827	15224	13928	12173	12731	12562	10268	16921	14704	14594	15599	12060	12591	12187	12206	14332	13999	14375	13868	phenylalanyl-tRNA synthetase (beta subunit)
COG0073	5201	6140	3350	5010	5358	5857	5497	5371	5719	5300	4944	5169	4214	3982	5031	3665	6395	5704	5631	5129	4473	3823	5387	4066	5036	5633	5835	4822	4870	4811	4156	4220	3456	4438	4473	2579	4197	4698	7217	7450	2444	3040	3889	4519	4644	4797	4727	5431	Is required not only for elongation of protein synthesis but also for the initiation of all mRNA translation through initiator tRNA(fMet) aminoacylation (By similarity)
COG0074	13687	13306	9848	13422	15360	14507	14312	13543	14479	14437	14144	13953	11357	11275	12032	10393	14064	14221	14931	14735	11443	11366	13201	13885	14245	14258	14403	14456	11981	12440	11779	13233	10860	12558	11349	8998	11512	12941	16337	15927	9015	10021	11010	11197	13726	13676	13916	14029	Succinyl-CoA ligase ADP-forming subunit alpha
COG0075	15232	14471	12212	15095	14173	14303	13043	12524	16519	16384	16095	15594	17893	18286	15428	16728	13168	13485	12152	13660	18787	18753	15505	16619	15486	16163	16374	16126	15644	18091	18086	14244	10337	12577	11052	8875	21050	18880	17660	19975	8842	10263	10774	11259	15689	15318	15017	14734	aminotransferase
COG0076	12709	10516	9749	12589	13720	11120	12145	11330	11754	12468	12754	12394	13126	12967	12431	11193	10284	11073	12359	13646	12300	12596	11799	11991	12588	12208	11954	13701	12481	13771	13550	12657	7993	9500	7579	6764	12555	13219	12205	10808	4523	5901	8201	8131	13392	12473	13581	12749	decarboxylase
COG0077	14132	13567	10929	13799	15058	14390	14221	13459	14622	14806	14602	14244	14840	14391	13798	13885	14054	14100	14558	14559	15174	15133	14074	14908	14665	14338	14624	15064	14150	14945	14412	13795	12771	13220	12900	10609	15095	14702	15045	15589	12319	12935	12690	12562	14567	14183	14723	14186	Prephenate dehydratase
COG0078	16066	15639	12122	15854	16991	16458	15507	14671	16781	16559	16590	16467	15329	15141	14440	14956	15428	16098	15955	16831	15102	15312	14821	15259	16857	16536	16691	17376	15473	16365	15741	15214	13969	14772	14316	13250	15954	16479	16254	16698	13638	14022	13811	13766	16752	16431	17089	15935	ornithine carbamoyltransferase
COG0079	31536	29650	23583	31284	32250	31079	30663	30121	33246	34139	33463	32083	29804	29543	28891	28420	29900	30117	31512	31326	29918	29696	29563	29599	32298	32315	33314	34001	31117	32430	31772	32447	26359	28556	26412	22346	33480	32699	35696	36632	23096	24806	26648	26209	32665	31396	32081	31194	Imidazole acetol-phosphate transaminase
COG0080	13923	13441	10763	13741	14306	13985	13331	12807	14501	14547	14384	14084	13849	14264	13076	12785	13558	13661	13835	13964	14214	14110	13276	14005	14356	14224	14492	14790	13609	14685	15074	13579	10677	12053	11055	8821	16510	14560	14482	15419	8866	9805	10932	11099	14325	13983	14359	13843	This protein binds directly to 23S ribosomal RNA (By similarity)
COG0081	13923	13441	10764	13740	14308	13985	13332	12807	14501	14550	14384	14084	13850	14265	13078	12786	13558	13662	13836	13964	14216	14111	13278	14006	14356	14224	14492	14791	13609	14685	15074	13582	10677	12053	11055	8822	16510	14560	14483	15420	8867	9805	10932	11099	14325	13984	14361	13843	"Binds directly to 23S rRNA. The L1 stalk is quite mobile in the ribosome, and is involved in E site tRNA release (By similarity)"
COG0082	13917	13440	10765	13733	14315	13995	13364	12860	14476	14524	14368	14069	13730	13668	12855	12644	13567	13662	13851	13974	13864	13884	13126	13671	14345	14198	14484	14786	13363	14411	13855	12890	10678	12048	11053	8820	14425	14003	14390	14986	8865	9806	10929	11095	14328	13978	14366	13841	5-enolpyruvylshikimate-3-phosphate phospholyase
COG0083	7905	7519	6638	8001	8921	8339	7932	8226	7986	8375	8483	8056	9240	9313	8438	7873	7560	8274	7817	8797	9384	9414	7946	7836	7989	8307	8512	8582	8236	9201	9407	7082	5095	5859	5291	3775	9320	8061	5687	6246	2869	3548	5649	5719	8170	7600	8062	7906	Catalyzes the ATP-dependent phosphorylation of L- homoserine to L-homoserine phosphate (By similarity)
COG0084	18242	18143	13924	17869	18199	18355	17529	16566	18410	18101	17893	17745	17270	17391	16468	17659	18244	17781	17957	17458	17908	17809	17184	18629	18501	17783	18216	18563	17974	18077	18306	17478	17902	18381	18082	17343	20380	18938	20041	22379	18837	18775	16937	17472	18746	18635	19276	18620	tatd family
COG0085	13981	13463	10803	13798	14442	14009	13437	12889	14514	14568	14410	14105	13925	14316	13132	12845	13602	13704	13988	14093	14251	14164	13341	14055	14395	14239	14505	14821	13803	14985	15247	13795	10696	12073	11077	8847	16618	14735	14885	15592	8884	9821	10954	11128	14369	14031	14410	13965	DNA-dependent RNA polymerase catalyzes the transcription of DNA into RNA using the four ribonucleoside triphosphates as substrates (By similarity)
COG0086	14925	14289	13199	14777	14991	14655	13934	13272	15273	15549	15246	14846	18107	18858	15469	16502	14203	14319	14503	14555	18802	18786	14903	16786	15333	14846	15100	15878	16808	18838	20125	15920	11042	12507	11344	9031	22828	18558	15578	17555	9036	10108	11368	11595	15708	15057	15700	14685	DNA-dependent RNA polymerase catalyzes the transcription of DNA into RNA using the four ribonucleoside triphosphates as substrates (By similarity)
COG0087	13924	13443	10764	13741	14308	13986	13332	12810	14501	14547	14384	14084	13849	14264	13076	12785	13560	13662	13836	13965	14214	14110	13276	14005	14355	14224	14492	14790	13610	14685	15074	13580	10677	12052	11054	8821	16510	14560	14483	15421	8866	9805	10932	11099	14325	13984	14360	13844	"One of the primary rRNA binding proteins, it binds directly near the 3'-end of the 23S rRNA, where it nucleates assembly of the 50S subunit (By similarity)"
COG0088	13924	13443	10764	13741	14308	13986	13332	12810	14501	14547	14384	14084	13849	14264	13076	12785	13560	13662	13836	13965	14214	14110	13276	14005	14355	14224	14492	14790	13610	14685	15074	13580	10677	12052	11054	8821	16510	14560	14483	15421	8866	9805	10932	11099	14325	13984	14360	13844	"One of the primary rRNA binding proteins, this protein initially binds near the 5'-end of the 23S rRNA. It is important during the early stages of 50S assembly. It makes multiple contacts with different domains of the 23S rRNA in the assembled 50S subunit and ribosome (By similarity)"
COG0089	13924	13443	10764	13741	14308	13986	13332	12810	14501	14547	14384	14084	13849	14264	13076	12785	13560	13662	13836	13965	14214	14110	13276	14005	14355	14224	14492	14790	13610	14685	15074	13580	10677	12052	11054	8821	16510	14560	14483	15421	8866	9805	10932	11099	14325	13984	14360	13844	One of the early assembly proteins it binds 23S rRNA. One of the proteins that surrounds the polypeptide exit tunnel on the outside of the ribosome. Forms the main docking site for trigger factor binding to the ribosome (By similarity)
COG0090	13924	13443	10764	13741	14308	13986	13333	12810	14501	14548	14384	14084	13849	14265	13077	12786	13560	13663	13836	13965	14217	14111	13279	14006	14355	14225	14492	14790	13610	14685	15074	13580	10677	12053	11055	8822	16510	14560	14483	15422	8866	9805	10933	11099	14326	13984	14360	13844	"One of the primary rRNA binding proteins. Required for association of the 30S and 50S subunits to form the 70S ribosome, for tRNA binding and peptide bond formation. It has been suggested to have peptidyltransferase activity"
COG0091	13926	13443	10769	13742	14310	13987	13335	12814	14502	14551	14387	14085	13849	14268	13077	12787	13560	13665	13840	13969	14217	14110	13281	14006	14359	14226	14493	14791	13611	14686	15075	13581	10671	12045	11048	8816	16510	14561	14484	15423	8861	9803	10925	11093	14330	13985	14363	13847	"The globular domain of the protein is located near the polypeptide exit tunnel on the outside of the subunit, while an extended beta-hairpin is found that lines the wall of the exit tunnel in the center of the 70S ribosome (By similarity)"
COG0092	13924	13443	10764	13741	14308	13986	13332	12810	14501	14547	14384	14084	13849	14264	13076	12785	13560	13662	13836	13965	14214	14110	13276	14005	14355	14224	14492	14790	13610	14685	15074	13580	10677	12052	11054	8821	16510	14560	14483	15421	8866	9805	10932	11099	14325	13984	14360	13844	"Binds the lower part of the 30S subunit head. Binds mRNA in the 70S ribosome, positioning it for translation (By similarity)"
COG0093	13871	13392	10744	13703	14125	13832	12991	12546	14457	14474	14333	14057	13262	14125	12821	12387	13260	13487	13749	13861	13436	13657	12952	13551	14301	14193	14442	14754	13395	14522	14980	13442	10557	11836	10846	8732	16375	14437	14352	15198	8780	9601	10836	10966	14300	13949	14334	13801	Binds to 23S rRNA. Forms part of two intersubunit bridges in the 70S ribosome (By similarity)
COG0094	13926	13446	10777	13741	14312	13990	13349	12811	14502	14550	14385	14085	13850	14266	13078	12786	13564	13663	13838	13972	14219	14111	13280	14007	14357	14225	14493	14792	13611	14685	15075	13580	10680	12054	11056	8824	16510	14561	14484	15424	8867	9806	10937	11100	14326	13994	14362	13845	"This is 1 of the proteins that binds and probably mediates the attachment of the 5S RNA into the large ribosomal subunit, where it forms part of the central protuberance. In the 70S ribosome it contacts protein S13 of the 30S subunit (bridge B1b), connecting the 2 subunits"
COG0095	4412	4071	4282	4004	5329	4112	5455	5329	5099	5196	4849	4626	9373	9101	7586	8674	4460	4331	5300	4943	10067	10415	7264	9098	4835	4657	4600	4814	7409	8111	8876	7073	5778	5321	5221	6092	9284	8130	6054	6721	5942	5813	5592	5182	3993	4071	3863	4102	"Lipoate-protein, ligase"
COG0096	13924	13443	10764	13741	14308	13986	13332	12810	14501	14547	14384	14084	13849	14264	13076	12785	13560	13662	13836	13965	14214	14110	13276	14005	14355	14224	14492	14790	13610	14685	15074	13580	10677	12052	11054	8821	16510	14560	14483	15421	8866	9805	10932	11099	14325	13984	14360	13844	"One of the primary rRNA binding proteins, it binds directly to 16S rRNA central domain where it helps coordinate assembly of the platform of the 30S subunit (By similarity)"
COG0097	13924	13443	10764	13741	14308	13986	13332	12810	14501	14547	14384	14084	13849	14264	13076	12785	13560	13662	13836	13965	14214	14110	13276	14005	14355	14224	14492	14790	13610	14685	15074	13580	10677	12052	11054	8821	16510	14560	14483	15421	8866	9805	10932	11099	14325	13984	14360	13844	"This protein binds to the 23S rRNA, and is important in its secondary structure. It is located near the subunit interface in the base of the L7 L12 stalk, and near the tRNA binding site of the peptidyltransferase center (By similarity)"
COG0098	13836	13392	10736	13603	14296	13978	13315	12786	14481	14526	14363	14036	13840	14253	13072	12769	13552	13645	13812	13954	14205	14105	13268	13996	14341	14203	14479	14762	13608	14681	15073	13576	10664	12028	11047	8814	16510	14556	14478	15418	8859	9793	10918	11089	14292	13905	14329	13817	Located at the back of the 30S subunit body where it stabilizes the conformation of the head with respect to the body (By similarity)
COG0099	14010	13508	10831	13818	14607	14148	13795	13286	14529	14607	14454	14140	14048	14387	13245	12440	13741	13862	14069	14226	14468	14244	13460	14138	14420	14268	14509	14851	13648	14863	15304	13678	9269	11467	9625	7501	16392	14959	14863	15492	5536	6999	9961	10193	14406	14052	14440	13968	"Located at the top of the head of the 30S subunit, it contacts several helices of the 16S rRNA. In the 70S ribosome it contacts the 23S rRNA (bridge B1a) and protein L5 of the 50S subunit (bridge B1b), connecting the 2 subunits"
COG0100	13836	13392	10736	13603	14296	13978	13315	12785	14480	14525	14362	14035	13838	14251	13070	12766	13552	13644	13811	13954	14202	14103	13264	13993	14340	14202	14478	14762	13607	14681	15072	13576	10657	12019	11040	8806	16510	14556	14478	15417	8854	9790	10908	11081	14292	13905	14329	13816	"Located on the platform of the 30S subunit, it bridges several disparate RNA helices of the 16S rRNA. Forms part of the Shine-Dalgarno cleft in the 70S ribosome (By similarity)"
COG0101	15636	15182	11744	15445	16354	16211	14810	14172	16575	16379	16379	16232	14400	14824	13794	13247	15096	15714	15175	16076	14806	14820	14253	14804	16495	16301	16461	17162	14274	15450	15599	14098	11865	13433	12210	9328	16817	14999	14877	16013	9409	10439	12013	12031	16344	15872	16619	15430	"Formation of pseudouridine at positions 38, 39 and 40 in the anticodon stem and loop of transfer RNAs (By similarity)"
COG0102	14718	14374	11032	14446	14483	14401	13494	12953	16179	16012	15573	15122	14158	14545	13575	13063	13950	14007	13981	14225	14579	14575	13877	14444	15263	15503	16005	15662	13705	14762	15161	13658	10917	12488	11562	8945	16577	14635	14542	15548	9039	10046	11329	11457	15055	14641	14771	14342	"This protein is one of the early assembly proteins of the 50S ribosomal subunit, although it is not seen to bind rRNA by itself. It is important during the early stages of 50S assembly (By similarity)"
COG0103	14718	14374	11032	14446	14484	14401	13494	12953	16179	16013	15573	15122	14158	14546	13576	13064	13950	14007	13981	14225	14582	14576	13881	14445	15263	15504	16005	15662	13705	14763	15161	13658	10917	12489	11563	8946	16577	14635	14542	15548	9039	10046	11330	11457	15055	14641	14771	14343	30S ribosomal protein S9
COG0104	14409	13966	11245	14201	15020	14590	14260	13555	14989	15042	14831	14485	14653	14073	13498	13318	14491	14301	14498	14719	14878	14616	13797	14457	14800	14683	14955	15201	14276	14912	14235	13358	11124	12649	11673	9170	14861	14449	14852	15476	9172	10247	11408	11601	14839	14474	14861	14352	Plays an important role in the de novo pathway of purine nucleotide biosynthesis
COG0105	14793	14367	11095	14504	14565	14411	13686	12906	16204	16091	15667	15226	14331	14674	13712	13198	13883	13951	14063	14388	14670	14694	13975	14604	15433	15551	16028	15776	13781	14973	15331	13791	11093	12631	11700	9102	16668	14770	14582	15572	9159	10160	11553	11671	15202	14837	14934	14432	"Major role in the synthesis of nucleoside triphosphates other than ATP. The ATP gamma phosphate is transferred to the NDP beta phosphate via a ping-pong mechanism, using a phosphorylated active-site intermediate (By similarity)"
COG0106	13980	13494	10801	13787	14325	14040	13345	12827	14512	14541	14382	14067	13735	13683	12864	12653	13569	13681	13846	13980	13869	13892	13130	13680	14353	14210	14518	14807	13349	14379	13816	12868	10689	12072	11074	8822	14414	13998	14381	14979	8871	9819	10936	11103	14377	13979	14392	13868	phosphoribosylformimino-5-aminoimidazole carboxamide ribotide isomerase
COG0107	13914	13432	10762	13728	14308	13980	13336	12809	14474	14520	14352	14046	13796	13679	12866	12657	13507	13655	13834	13969	13878	13892	13151	13681	14331	14205	14475	14778	13580	14383	13811	12886	10812	12083	11233	8839	14419	14017	14388	14973	8950	9814	10972	11126	14319	13946	14356	13827	"IGPS catalyzes the conversion of PRFAR and glutamine to IGP, AICAR and glutamate. The HisF subunit catalyzes the cyclization activity that produces IGP and AICAR from PRFAR using the ammonia provided by the HisH subunit (By similarity)"
COG0108	13840	13864	11199	13616	15109	14683	14449	14026	14509	14677	14261	14005	14464	14087	13254	13574	14613	14572	15506	14440	14428	14122	13540	14261	14569	14014	14397	14896	15203	15444	15047	15035	11862	13075	12129	10665	15633	14804	15833	16613	9707	10477	11730	11704	14147	13791	14753	14179	"Catalyzes the conversion of D-ribulose 5-phosphate to formate and 3,4-dihydroxy-2-butanone 4-phosphate (By similarity)"
COG0109	11504	11285	9631	11467	12811	12283	12296	11803	11198	11238	11176	11063	13156	13667	12090	12861	12163	12146	12595	12526	13554	13304	12155	13042	11333	11160	11375	11479	13304	14290	14792	13446	11674	11749	11585	11182	16553	14268	14176	14992	12111	12018	11098	11033	11436	11545	11780	11839	Converts heme B (protoheme IX) to heme O by substitution of the vinyl group on carbon 2 of heme B porphyrin ring with a hydroxyethyl farnesyl side group (By similarity)
COG0110	28037	29213	22182	28119	28658	30465	28072	28406	28663	27266	27794	27632	29442	29803	28915	26463	29589	30944	26895	29191	28761	28052	28862	26418	27799	30168	29498	28030	29810	31106	29343	27196	20760	23906	22589	16573	29939	30349	29315	29438	15367	18073	21440	23513	27896	28317	27979	27455	acetyltransferase
COG0111	33739	32270	24600	33278	38816	35008	37127	35206	32326	32051	32196	32183	33403	32566	33178	34100	34661	34639	37415	37050	32847	33098	35129	37156	33278	32791	32578	33724	36386	37072	33476	37074	35440	35166	35502	33901	35080	40338	47222	46793	39590	39571	33933	33717	33129	34063	34362	34843	Dehydrogenase
COG0112	14618	14344	11380	14277	16022	14926	15772	14677	15015	15134	14836	14566	17376	16962	15727	16849	15093	14858	16224	15456	17682	17846	16078	18540	14971	14590	14869	15260	16618	17183	17581	17032	15916	15643	15546	14491	19205	18363	18628	18945	16889	16946	14931	14783	14788	14573	15046	14898	"Catalyzes the reversible interconversion of serine and glycine with tetrahydrofolate (THF) serving as the one-carbon carrier. This reaction serves as the major source of one-carbon groups required for the biosynthesis of purines, thymidylate, methionine, and other important biomolecules. Also exhibits THF- independent aldolase activity toward beta-hydroxyamino acids, producing glycine and aldehy…
COG0113	14012	13653	11867	13819	14307	13944	13522	12835	14543	14585	14381	14064	18303	18927	15470	17379	13573	13673	13942	14019	18941	18888	14966	16851	14348	14209	14478	14760	17117	18887	20290	16326	12988	13413	12935	11848	23237	18982	15724	17643	12763	13090	12418	12527	14305	14062	14393	13906	delta-aminolevulinic acid dehydratase
COG0114	9372	9217	7444	9158	10175	9333	10132	9990	8935	9062	8968	8636	11713	12219	10845	11664	10067	9864	10789	9973	11957	11384	10449	10298	8892	9016	9185	8806	12547	12816	13620	12278	10274	9597	10187	10338	15733	12687	12821	13661	11432	11015	9748	9754	8926	9346	9087	9556	fumarate hydratase class II
COG0115	31258	30819	24137	30420	33729	32110	32196	30873	32342	31551	31420	30767	32363	32651	30872	29895	32552	32457	33162	32675	32658	32435	31636	32847	31555	31581	32228	31759	33617	35276	34315	33288	24447	27671	26058	20586	36638	36025	38265	39151	20067	22341	25253	25696	31043	31580	32126	32232	brancheD-chain amino acid aminotransferase
COG0116	6176	6557	4971	5981	5896	6093	5732	5465	5831	5712	5651	5930	4409	4468	4826	4732	6521	5943	5578	5438	4617	4528	5376	5474	6210	5891	5745	5903	4565	4682	4200	4465	6085	6471	6193	6060	4182	5317	6982	7572	6425	6372	5503	6089	6110	6305	6450	6649	Specifically methylates the guanine in position 2445 (m2G2445) and the guanine in position 2069 (m7G2069) of 23S rRNA (By similarity)
COG0117	11666	11660	9036	11653	11324	11756	10178	9878	12682	12683	12547	12192	10910	11027	10357	10062	11140	11477	10994	11362	10562	10515	10182	9308	12320	12505	12884	12694	11000	11332	11209	9894	8574	9491	9616	7609	11669	9904	9585	9834	7958	8515	8978	9225	12215	11817	12263	11539	"Converts 2,5-diamino-6-(ribosylamino)-4(3h)-pyrimidinone 5'-phosphate into 5-amino-6-(ribosylamino)-2,4(1h,3h)- pyrimidinedione 5'-phosphate (By similarity)"
COG0118	14649	13957	11161	14462	14766	14430	13715	13124	14976	14962	14800	14519	14184	14198	13292	13051	13954	14080	14087	14551	14253	14293	13651	14036	14782	14749	14973	15201	13873	14675	14065	13295	10964	12351	11487	8956	14597	14292	14718	15279	9061	9997	11227	11384	14984	14718	14852	14337	"IGPS catalyzes the conversion of PRFAR and glutamine to IGP, AICAR and glutamate. The hisH subunit provides the glutamine amidotransferase activity that produces the ammonia necessary to hisF for the synthesis of IGP and AICAR (By similarity)"
COG0119	37036	36326	29443	35688	40843	37761	38095	35453	37965	37269	36731	37049	37430	36951	35389	34694	37904	37679	39341	38877	37658	37444	37050	39489	38607	36859	37124	38580	36790	41034	37156	36442	30089	33865	30570	25362	39301	41887	48070	50053	25566	28356	29816	31087	36841	37412	38965	38276	Catalyzes the condensation of the acetyl group of acetyl-CoA with 3-methyl-2-oxobutanoate (2-oxoisovalerate) to form 3-carboxy-3-hydroxy-4-methylpentanoate (2-isopropylmalate) (By similarity)
COG0120	6005	6640	5808	5923	6562	6671	6346	5696	5644	5128	4999	5378	9218	9933	7743	8995	7555	6893	6508	6254	9478	9499	7598	8441	5718	5484	5601	5293	8828	10003	9988	7987	5894	6284	6234	5907	11524	10360	9646	10576	6392	6535	5471	6178	6172	6416	6342	6717	phosphoriboisomerase A
COG0121	3454	3463	5103	3199	3960	3076	3987	3429	3070	3350	3160	3124	7606	7425	5161	7691	3265	3108	3950	3295	8079	7955	5002	7248	3472	2743	2630	3442	7084	7907	8322	6441	4715	4700	4260	5255	10329	9473	8194	9029	5509	5598	3784	3949	3249	3351	3776	3846	Glutamine amidotransferase
COG0122	12821	12011	9777	12734	15252	13981	14516	14017	12273	12904	12634	12528	10365	9727	10825	10538	13588	13659	15010	14171	10866	10822	12183	13629	13258	12278	12443	13688	11236	11789	10001	11889	13182	13750	12348	11944	10270	12720	16312	16816	12712	13184	12355	12253	13323	12934	14078	13603	Glycosylase
COG0123	19469	17994	15952	19196	19219	18701	18046	17628	19985	20770	20558	19657	21433	21642	18689	21398	17778	18235	18348	18423	22315	22553	19184	21521	19753	19535	19952	20994	20656	22782	22242	20097	19791	19732	18946	17825	25371	23105	24037	25677	21369	21385	18298	18374	20234	19535	19722	19186	Histone deacetylase
COG0124	15114	14260	11365	14854	15369	14863	14247	13615	15449	15486	15366	15141	14693	15133	13982	13583	14326	14533	14648	15139	14878	14897	14224	14795	15315	15227	15429	15839	14419	15658	15837	14660	11206	12672	11570	9150	17003	15385	15263	16166	9128	10169	11529	11742	15444	15135	15242	14773	Histidyl-trna synthetase
COG0125	18034	16008	13093	17957	18718	18031	16974	16513	18660	19462	19476	18588	15455	15847	15259	14253	15889	17073	17084	18036	15919	16114	15947	16418	18631	18565	18854	20203	15291	16635	16852	15849	13371	15215	12742	11438	17559	15931	17392	17967	10175	11454	13701	13556	19456	18056	18848	17491	Phosphorylation of dTMP to form dTDP in both de novo and salvage pathways of dTTP synthesis (By similarity)
COG0126	13975	13487	10802	13774	14490	14094	13561	13030	14571	14595	14420	14118	14131	14442	13323	12978	13710	13829	14136	14082	14480	14298	13530	14208	14407	14272	14531	14842	13799	14873	15203	13749	10785	12184	11151	8909	16652	14683	15551	16494	8956	9930	11075	11298	14361	14019	14435	13928	phosphoglycerate kinase
COG0127	14143	13562	10936	13916	14664	14172	13536	12893	14634	14757	14579	14269	13860	13771	12974	12879	13664	13785	14053	14241	13960	14014	13260	13796	14585	14345	14614	15025	13581	14616	14045	13039	10783	12197	11243	9190	14513	14233	14490	15075	9033	9980	11089	11213	14545	14213	14662	14109	"Pyrophosphatase that hydrolyzes non-canonical purine nucleotides such as XTP and ITP dITP to their respective monophosphate derivatives. Might exclude non-canonical purines from DNA precursor pool, thus preventing their incorporation into DNA and avoiding chromosomal lesions (By similarity)"
COG0128	14783	14013	11337	14623	14956	14641	13856	13270	15113	15247	15095	14794	13879	13849	13071	12766	14122	14216	14480	14517	14026	14091	13321	13986	15297	14768	15054	15842	13458	14585	14008	12988	11038	12509	11330	9025	14518	14099	14485	15135	9054	10076	11373	11577	15641	15001	15691	14653	5-enolpyruvylshikimate-3-phosphate synthase
COG0129	23545	24323	19284	22820	27989	27265	28166	26634	23301	22383	21834	22286	26124	24854	24151	24997	28564	27621	30066	26394	26263	25013	25866	27873	23605	22420	23160	23188	28484	29470	26237	28373	23669	25165	23823	20516	28802	30301	37297	37650	21785	23338	22482	23018	22588	23661	25153	25372	Dihydroxy-acid dehydratase
COG0130	13774	13351	10725	13629	14176	13786	13082	12433	14364	14384	14215	13934	13735	14177	12935	12641	13386	13482	13708	13843	14020	13915	13094	13857	14149	14113	14405	14604	13557	14641	14985	13511	10438	11861	10861	8545	16490	14536	14463	15389	8735	9674	10586	10755	14095	13785	14167	13705	Responsible for synthesis of pseudouridine from uracil- 55 in the psi GC loop of transfer RNAs (By similarity)
COG0131	13909	13427	10759	13725	14304	13975	13328	12803	14464	14501	14345	14039	13723	13666	12846	12641	13499	13644	13826	13963	13856	13878	13115	13667	14326	14178	14466	14774	13345	14373	13797	12858	10672	12043	11046	8814	14410	13993	14374	14970	8862	9799	10923	11086	14316	13945	14356	13823	imidazoleglycerolphosphate dehydratase
COG0132	8453	9038	7549	8096	8915	8721	8322	7352	9276	8898	8664	8864	9818	9719	8567	9424	8629	8504	8754	8518	9931	9509	8227	8403	9454	8657	8786	9246	10128	10698	10873	9191	7246	7737	7802	6711	12116	10779	10665	11594	6980	7218	6985	6985	8716	8778	9715	8969	"Catalyzes a mechanistically unusual reaction, the ATP- dependent insertion of CO2 between the N7 and N8 nitrogen atoms of 7,8-diaminopelargonic acid (DAPA) to form an ureido ring (By similarity)"
COG0133	13952	13463	10825	13795	14345	14017	13419	12819	14529	14573	14410	14117	13830	13748	12960	12743	13600	13645	13914	14029	13932	13964	13219	13741	14407	14241	14530	14839	13490	14515	13927	12972	10779	12157	11165	8943	14482	14076	14517	15008	8959	9879	11069	11227	14334	13985	14386	13896	The beta subunit is responsible for the synthesis of L- tryptophan from indole and L-serine (By similarity)
COG0134	13898	13367	10783	13752	14276	13963	13405	12707	14493	14535	14381	14085	13900	13790	12975	12768	13516	13618	13935	14028	13933	13957	13218	13784	14367	14209	14500	14803	13468	14594	13988	13024	10729	12100	11083	8848	14535	14189	14500	15038	8893	9838	10980	11142	14291	13995	14368	13800	indole-3-glycerol phosphate synthase
COG0135	13377	13521	10273	13332	12196	13398	11982	11663	14492	13954	13929	13631	13215	13293	12536	12364	13085	13018	11859	12488	13481	13514	12844	12882	13507	14326	14617	13688	12604	13294	12797	11784	10735	12100	11169	9569	13774	12959	13341	14145	9009	9660	10596	10791	13071	13317	12737	12796	N-(5'-phosphoribosyl)anthranilate isomerase
COG0136	17036	15651	12684	17087	16478	16490	15631	15780	17390	18128	17954	17050	15236	15496	14703	14724	15408	15810	15673	16290	15446	15447	15220	15545	16892	17386	17788	18075	15199	15998	16505	15593	14307	15265	14502	13251	17714	16155	16274	16777	13711	14128	14477	14473	17785	16773	16885	16419	Catalyzes the NADPH-dependent formation of L-aspartate- semialdehyde (L-ASA) by the reductive dephosphorylation of L- aspartyl-4-phosphate (By similarity)
COG0137	14031	13521	10848	13820	14740	14076	13428	12665	14509	14627	14457	14154	13774	13755	12878	12749	13500	13703	14013	14258	13795	13844	13134	13721	14488	14216	14517	14924	13543	14639	13940	13062	10593	12001	11010	8628	14556	14147	14603	15154	8826	9824	10731	10919	14442	14061	14533	14020	Citrulline--aspartate ligase
COG0138	14401	13854	10962	14201	14671	14378	13590	13045	15208	15367	15337	15070	13980	13952	13150	12871	13815	14016	14145	14376	14069	14120	13523	13982	15223	15204	15339	15872	13469	14496	13912	13003	11014	12461	11345	8981	14514	14121	14506	15128	8988	10031	11212	11452	14805	14476	14910	14274	bifunctional purine biosynthesis protein PURH
COG0139	14004	13666	10815	13828	14595	14212	13834	13183	14555	14599	14416	14109	14454	13932	13233	13840	14027	13912	14051	14162	14750	14511	13602	14289	14424	14237	14560	14834	14017	14684	14210	13928	12518	13138	13067	10635	15086	14267	14634	15718	12528	12996	12471	12562	14365	14029	14432	13966	Phosphoribosyl-amp cyclohydrolase
COG0140	5838	5421	5515	5453	7980	6264	7727	6841	4663	4629	4545	4817	9587	9754	7481	9163	6712	6514	8643	7192	9761	9916	7236	9397	5565	4183	4276	5345	9653	10854	10750	9837	6316	6231	5644	5776	12242	11245	10966	11780	6162	6367	6007	5900	6096	6256	7178	6794	phosphoribosyl-ATP pyrophosphatase
COG0141	14075	13582	10939	13862	14659	14312	13790	13202	14611	14638	14443	14146	14169	13996	13188	13092	13932	14008	14423	14297	14076	14126	13456	13956	14492	14334	14573	14914	14425	14973	14382	13490	10887	12231	11412	9306	14965	14736	15099	15439	9108	10089	11243	11422	14443	14097	14576	14049	Catalyzes the sequential NAD-dependent oxidations of L- histidinol to L-histidinaldehyde and then to L-histidine (By similarity)
COG0142	31533	29698	26180	30839	32973	30583	31073	29066	31989	32331	32053	31366	35967	35790	31940	32966	29911	30311	31829	32434	35923	35780	31697	34085	32035	31590	31875	33012	33840	37544	37818	33886	24936	27252	25613	20818	40654	38131	34745	35934	22159	24134	25510	25728	32120	31652	32417	31378	synthase
COG0143	14365	13770	11104	14123	15241	14390	14204	13537	14742	14823	14677	14383	14514	14889	13711	13296	13935	14123	14685	14847	14673	14539	13860	14615	14681	14473	14734	15107	14516	15615	15926	14696	11023	12461	11332	9119	17268	15661	15673	16158	9096	10048	11392	11506	14700	14416	14878	14483	Is required not only for elongation of protein synthesis but also for the initiation of all mRNA translation through initiator tRNA(fMet) aminoacylation (By similarity)
COG0144	18969	19291	15987	18503	19641	19900	19233	18355	19677	19096	18872	18604	22520	22178	19522	20387	20628	19987	19831	18665	23366	22809	19723	21722	19547	18871	19395	19636	21150	23184	22810	19937	14501	17263	15494	11943	25399	23517	23706	25431	11400	13328	15197	15728	19505	19398	20316	19604	nOP2 Sun
COG0145	8911	8281	9466	8223	13133	10544	12280	11046	7645	8151	7594	8055	12917	12739	10193	10802	11471	11761	15078	11950	12340	11863	10256	12011	9415	7028	7145	9318	14659	16956	14926	14680	6033	7280	6432	4175	15846	15571	18246	16860	3145	4601	6486	6143	8210	8809	10474	10215	5-oxoprolinase
COG0146	8148	7551	8721	7580	11106	9169	10628	9516	7152	7464	7021	7419	12354	11903	9405	10534	10101	10205	12682	10214	11940	11358	9516	11426	8435	6537	6639	8477	12896	14821	13387	12948	6001	7289	6069	4057	14532	14345	15932	15176	3124	4685	6060	6046	7577	8135	9303	9103	5-oxoprolinase
COG0147	26041	25254	20370	25552	27322	26480	25828	24851	27343	27446	27150	26298	26823	26246	24627	25311	25639	26073	26776	26506	27098	27193	24968	26589	27097	26527	27174	27851	26107	27941	27062	25127	22404	23792	22892	19266	28654	27707	27557	29155	20949	22030	22664	22739	26886	26208	27372	25988	synthase (Component I)
COG0148	14380	13835	11162	14157	14915	14396	13951	13301	14877	14911	14694	14435	14942	14523	13330	13872	14079	14106	14396	14420	15038	15249	13879	15679	14735	14515	14773	15123	14334	15046	14391	13622	11230	13006	11735	9765	14989	15443	15151	15819	9411	10535	11342	11598	14641	14412	14798	14426	Catalyzes the reversible conversion of 2- phosphoglycerate into phosphoenolpyruvate. It is essential for the degradation of carbohydrates via glycolysis (By similarity)
COG0149	14070	13570	10890	13848	14878	14419	14323	13747	14605	14691	14483	14214	14609	15043	13949	13655	14177	14187	14999	14537	14963	15015	14135	14885	14533	14344	14581	14922	14926	15478	15911	14632	11829	12865	11790	10984	17163	15444	15435	16006	9660	10406	11847	11785	14462	14130	14589	14120	triosephosphate isomerase
COG0150	13895	13417	10756	13726	14185	13982	13211	12704	14438	14509	14357	14057	13605	13570	12677	12570	13545	13568	13652	13939	13655	13761	12945	13557	14338	14183	14468	14781	13294	14264	13781	12768	10668	11995	11047	8820	14337	13925	13367	13958	8844	9767	10914	11074	14320	13970	14355	13785	phosphoribosylaminoimidazole synthetase
COG0151	15162	14243	11688	14926	15435	14898	14196	13488	15369	15564	15415	15088	14124	14057	13296	12974	14315	14460	14776	14865	14216	14316	13547	14253	15642	15002	15266	16241	13770	14993	14464	13545	11210	12685	11462	9106	14764	14727	14894	15409	9102	10175	11529	11765	16065	15364	16116	14975	Phosphoribosylglycinamide synthetase
COG0152	14292	13845	11148	14068	15123	14489	14137	13434	14754	14795	14646	14383	14486	14902	13653	13285	14095	14293	14735	14745	14603	14538	13855	14522	14699	14476	14761	15118	14541	15663	15845	14641	11009	12391	11439	9052	17223	15438	15558	16205	9041	10076	11288	11435	14647	14397	14872	14412	SAICAR synthetase
COG0153	7626	6948	5267	7901	7282	7317	6333	6609	7762	8007	8123	7638	4439	4650	5795	3932	6189	6976	6049	7703	3994	4269	5921	4678	7394	8273	8228	7919	4517	4547	3949	4670	4558	5490	4762	3113	2669	3859	4356	3736	2638	3283	4997	4992	7767	7465	7048	6923	Catalyzes the transfer of the gamma-phosphate of ATP to D-galactose to form alpha-D-galactose-1-phosphate (Gal-1-P) (By similarity)
COG0154	52271	46657	41080	52434	59894	55225	56578	55071	50172	52655	52207	51119	48616	47448	46244	46509	51703	53799	58873	56456	48721	48243	49848	55138	52854	50016	50779	55874	50809	55460	49623	52914	45399	49962	44281	39714	54500	58845	71404	71471	41819	44953	45719	45107	54148	52545	56024	54415	Allows the formation of correctly charged Gln-tRNA(Gln) through the transamidation of misacylated Glu-tRNA(Gln) in organisms which lack glutaminyl-tRNA synthetase. The reaction takes place in the presence of glutamine and ATP through an activated gamma-phospho-Glu-tRNA(Gln) (By similarity)
COG0155	13868	14575	12906	13622	15477	14998	14882	14308	14680	14331	13791	13341	20017	19974	17144	19106	15299	15398	15051	15127	20293	20064	16666	17699	13808	14075	14484	13542	19175	20563	20502	17762	14958	14610	15283	14805	22829	19688	17538	18987	16661	16400	14179	14378	13520	13826	13703	14013	Component of the sulfite reductase complex that catalyzes the 6-electron reduction of sulfite to sulfide. This is one of several activities required for the biosynthesis of L- cysteine from sulfate (By similarity)
COG0156	21894	23042	17728	21238	22235	22453	21830	20749	23101	21938	21141	20910	20681	20871	21114	19163	24039	23454	23723	22514	19647	18868	20992	18560	21634	22196	22950	21024	23319	22908	22569	23257	16849	18388	19129	13963	23169	21585	23759	23461	13130	14389	17045	17558	20877	21760	22196	22116	8-Amino-7-oxononanoate synthase
COG0157	13415	13117	10538	13184	14245	14000	13579	12993	14273	14352	14151	13797	14118	13476	12931	12931	13626	13659	13878	13733	14374	14126	13193	13973	14154	13903	14240	14618	13618	14530	14014	13005	10767	12109	11116	8869	14649	14147	14493	15137	8889	9917	10851	11103	13854	13412	14104	13548	nicotinate-nucleotide diphosphorylase (carboxylating) activity
COG0158	5124	5651	5300	4965	5112	5030	5309	4470	4950	4702	4534	4839	9149	8957	6690	8957	5526	4920	5369	4716	9682	9849	6655	9394	5145	4738	4703	4501	8482	8907	9186	7670	5652	6224	5926	5610	11228	10317	10408	12332	6383	6537	4908	5339	4787	5471	5041	5702	"D-fructose-1,6-bisphosphate 1-phosphohydrolase class 1"
COG0159	13913	13359	10783	13752	14311	13937	13403	12715	14475	14516	14370	14061	13878	13774	12962	12758	13453	13593	13954	14048	13928	13958	13210	13779	14363	14186	14480	14795	13461	14676	13997	13041	10722	12089	11075	8854	14547	14219	14581	15060	8892	9835	10973	11133	14298	13969	14377	13827	The alpha subunit is responsible for the aldol cleavage of indoleglycerol phosphate to indole and glyceraldehyde 3- phosphate (By similarity)
COG0160	16569	14430	11551	16251	19270	16408	18355	17109	15262	15780	15903	15936	14271	13444	14728	17078	15981	16205	18771	18913	13119	13349	16105	15967	16410	15493	15272	17022	17294	16799	14755	19102	23450	19867	22827	24900	15096	18682	23021	21778	31926	29432	21233	20338	16615	16806	17329	17227	transaminase activity
COG0161	19220	18780	15009	18372	24483	20523	24119	22155	18932	18738	18686	18878	23067	22088	20555	24242	21678	21109	25880	22592	22309	22580	21866	25034	20117	17935	18291	20224	26700	27571	25242	27017	27115	24326	26109	26261	27651	29160	34883	34157	32857	31955	24312	24054	19293	19882	21771	21798	"Catalyzes the transfer of the alpha-amino group from S- adenosyl-L-methionine (SAM) to 7-keto-8-aminopelargonic acid (KAPA) to form 7,8-diaminopelargonic acid (DAPA). It is the only animotransferase known to utilize SAM as an amino donor (By similarity)"
COG0162	14024	13553	10834	13830	14588	14230	13773	13413	14585	14629	14455	14156	14269	14621	13444	13095	13953	14002	14222	14254	14589	14424	13664	14290	14440	14340	14588	14873	14279	15164	15563	14099	10940	12279	11338	9148	16882	14981	15081	15798	9032	9930	11330	11469	14402	14073	14465	14018	Catalyzes the attachment of tyrosine to tRNA(Tyr) in a two-step reaction tyrosine is first activated by ATP to form Tyr- AMP and then transferred to the acceptor end of tRNA(Tyr) (By similarity)
COG0163	9877	9554	7683	9884	8937	10159	8243	8126	11208	11331	11051	10605	10276	10174	8623	9937	9054	9602	8361	9079	10000	10486	8991	9817	10587	10888	11233	11276	9010	9798	9926	8293	8229	9129	8758	7839	10601	10400	8501	8570	7712	8246	8114	8393	10870	10108	10431	9539	carboxy-lyase activity
COG0164	13795	13362	10660	13634	14404	13940	13448	12903	14459	14480	14306	14003	13997	14346	13224	12858	13534	13694	14020	13933	14400	14199	13423	14097	14279	14167	14438	14711	13755	14863	15149	13735	10643	12046	11025	8804	16618	14668	15620	16467	8876	9812	10896	11084	14203	13844	14204	13757	Endonuclease that specifically degrades the RNA of RNA- DNA hybrids (By similarity)
COG0165	14393	13959	11316	14157	15928	14809	14795	14314	14840	14978	14735	14481	14830	14711	13938	14076	14581	14749	15526	15347	14637	14767	14100	14650	14918	14507	14806	15241	15282	16194	15549	15051	12893	13379	13213	11160	16047	15793	16362	16514	12599	13200	12987	12947	14723	14408	15010	14613	argininosuccinate lyase
COG0166	14648	14470	11241	14455	15257	15078	14352	13790	15304	15092	14977	14717	14515	14587	13875	13334	14924	14909	14840	15040	14561	14538	14179	14311	14962	15144	15398	15278	14108	15211	14516	13646	11155	12590	11672	9176	15006	14902	15293	15639	9195	10219	11443	11911	14980	14699	14968	14621	glucose-6-phosphate isomerase activity
COG0167	19674	17935	15134	19783	18285	18401	17227	17283	19906	20514	20397	19487	16750	16840	16436	16090	17414	17881	17275	18477	16541	16818	17210	16744	19265	20148	20342	20413	16591	17519	16651	16893	15521	16860	15907	13776	16725	16857	18036	17904	14282	15144	15781	16018	19933	19402	18807	18544	Catalyzes the conversion of dihydroorotate to orotate
COG0168	8542	8325	7047	8140	8285	7379	7706	7079	8488	8503	8338	8293	9894	10370	9233	9281	7744	7306	7782	8035	9998	10543	8627	8864	8775	8031	8111	8737	8702	9402	9960	8112	7208	7039	7183	6906	9924	8280	6575	6588	6726	6867	7377	7356	8949	8698	8940	8698	Low-affinity potassium transport system. Interacts with Trk system potassium uptake protein TrkA (By similarity)
COG0169	16838	16318	13327	16438	18905	17839	18688	17548	16720	16684	16351	16280	18304	17707	17266	17972	18094	17843	19868	18409	18308	18083	17767	18509	16896	16314	16621	17082	19347	19336	18288	18763	17765	17500	17312	17129	19552	19731	23087	22970	18368	18397	16944	16569	16826	16981	17549	17383	shikimate dehydrogenase
COG0170	783	917	2242	798	469	546	466	452	846	895	836	707	4555	4933	2770	3930	764	583	370	562	4749	4785	2031	2840	695	663	654	658	3476	4397	5329	2857	346	519	481	251	6550	4361	1785	2361	217	324	386	395	678	633	515	673	phosphatidate Cytidylyltransferase
COG0171	15638	14797	11882	15366	15942	15492	14739	14021	15990	16051	15879	15489	14745	14634	13935	13568	15041	15110	15524	15424	14678	14763	14221	14749	16129	15511	15760	16639	14447	15534	14865	14117	11821	13345	11981	9479	15150	15014	15592	15919	9417	10656	12100	12408	16309	15823	16517	15510	nh(3)-dependent nad( ) synthetase
COG0172	14789	14682	11287	14577	15686	15413	14574	14057	15467	15248	15120	14874	14971	15560	14377	13714	15250	15357	15189	15308	15130	15032	14677	14886	15158	15307	15569	15491	15085	16234	16282	15003	11358	12838	12033	9374	17628	15761	16049	16674	9343	10405	11724	12174	15076	14869	15158	14815	"Catalyzes the attachment of serine to tRNA(Ser). Is also able to aminoacylate tRNA(Sec) with serine, to form the misacylated tRNA L-seryl-tRNA(Sec), which will be further converted into selenocysteinyl-tRNA(Sec) (By similarity)"
COG0173	13994	13513	10700	13783	14043	14019	13070	12664	14660	14733	14622	14287	13772	14214	12997	12729	13521	13661	13427	13683	14178	14086	13240	13898	14483	14395	14649	15068	13381	14461	14999	13485	10734	12138	11109	8838	16345	14386	14263	15300	8879	9844	10958	11138	14423	14035	14414	13758	aspartyl-trna synthetase
COG0174	24225	23329	20135	23650	30072	25013	28045	25683	24161	25049	24608	24153	30245	30627	27474	31650	24920	25248	29755	28385	29476	30302	27983	31258	24941	23603	24157	25533	32618	34139	33526	33066	32599	29502	31083	35154	36520	35303	35334	35003	40124	37843	29003	28673	24148	24410	25589	26413	glutamine synthetase
COG0175	23166	23930	20880	22512	27011	25795	26229	24520	23658	23052	22377	22481	28850	27968	25085	26174	26498	26256	27407	25557	29519	29016	25779	29882	23700	22651	23141	23372	28416	30804	29178	28164	20033	23000	20797	16802	31774	32077	35312	37671	17396	19252	19767	20134	22740	23301	24605	24347	Reduction of activated sulfate into sulfite (By similarity)
COG0176	16072	15931	13968	15912	16445	16163	15467	15228	16327	16362	15947	15715	19773	20198	17405	18425	15926	16227	15631	16295	20055	20004	17025	17696	15868	16268	16425	16019	18488	20139	20556	17277	12039	13677	12832	10548	21819	19790	17054	18581	9978	11283	12434	12907	15729	15892	15658	15864	Transaldolase is important for the balance of metabolites in the pentose-phosphate pathway (By similarity)
COG0177	17763	16842	13185	17400	18329	17645	16347	15173	18455	18242	18516	18361	15512	16050	15147	14309	16204	17006	16491	17914	15778	15952	15651	15959	18699	18449	18402	19396	15167	16539	16629	15467	12628	14480	12973	9816	17589	16419	16275	17043	9787	11186	12982	13161	18397	18172	18679	17325	endonuclease III
COG0178	29309	26730	20132	29263	28149	27837	26127	25981	30589	31515	31307	29816	23280	23117	24092	21245	25912	26719	26394	27728	23554	23866	25165	25755	30183	30322	31033	31853	23018	24202	23068	23375	22016	24826	22166	17497	23751	23952	26576	27460	17902	19751	22424	22601	31118	29436	30007	28356	"The UvrABC repair system catalyzes the recognition and processing of DNA lesions. UvrA is an ATPase and a DNA-binding protein. A damage recognition complex composed of 2 UvrA and 2 UvrB subunits scans DNA for abnormalities. When the presence of a lesion has been verified by UvrB, the UvrA molecules dissociate (By similarity)"
COG0179	33207	32499	28097	32186	41596	38894	42893	41101	30954	31028	30058	30761	37883	35817	34525	35194	40301	39743	48171	39673	37343	37042	37005	44545	33093	30087	30775	32641	40557	42658	37109	41787	33742	35848	32541	28031	39864	47539	59787	57871	30079	32172	32837	32239	31556	32995	35651	35873	Fumarylacetoacetate hydrolase
COG0180	14272	13906	11165	14065	15284	14333	14217	13562	14692	14823	14596	14298	14617	14898	13726	13558	13987	14110	14831	14835	14764	14577	13847	14640	14657	14349	14638	15020	14440	15692	15977	14673	11277	12650	11491	9243	17195	15595	15548	16171	9215	10227	11399	11634	14575	14273	14791	14411	tryptophanyltRNA synthetase
COG0181	13854	13328	10741	13669	14295	13907	13498	12833	14377	14453	14277	14002	14150	14449	13255	12976	13479	13598	13970	14016	14372	14239	13405	14221	14296	14133	14397	14700	13794	15062	15473	13957	10722	12076	11050	8875	16799	15200	14825	15610	8899	9837	10968	11119	14245	13971	14335	13789	Tetrapolymerization of the monopyrrole PBG into the hydroxymethylbilane pre-uroporphyrinogen in several discrete steps (By similarity)
COG0182	10391	9292	7785	10340	9250	9384	8252	7894	11314	11563	11559	11008	10394	10380	8845	9657	8404	8771	7603	9632	10486	11086	9252	10088	10649	11146	11416	11457	8831	9892	10071	8566	7542	8624	7901	6769	10463	9787	7182	7630	7003	7524	7790	7828	10912	10527	10055	9675	Catalyzes the interconversion of methylthioribose-1- phosphate (MTR-1-P) into methylthioribulose-1-phosphate (MTRu-1-P) (By similarity)
COG0183	57627	55052	46534	55189	78265	65303	74177	70267	54168	55459	54590	55890	56348	53496	54792	55711	67491	67351	83545	72357	54776	53248	58452	65214	60462	52572	53127	60872	68074	72251	63013	74961	63118	62485	59616	56186	65439	74567	98980	99763	64513	64777	60138	58163	57026	58042	66142	63568	acetyl-coa acetyltransferase
COG0184	13909	13421	10752	13728	14291	13954	13301	12778	14487	14534	14373	14064	13772	14182	13004	12214	13534	13646	13792	13933	14167	13970	13182	13888	14333	14205	14477	14776	13447	14639	15003	13311	9034	11276	9465	7199	16198	14481	14452	15296	5430	6902	9616	9894	14318	13968	14344	13815	Forms an intersubunit bridge (bridge B4) with the 23S rRNA of the 50S subunit in the ribosome (By similarity)
COG0185	13922	13442	10764	13739	14303	13982	13321	12789	14500	14546	14383	14083	13844	14259	13071	12781	13556	13656	13826	13959	14205	14103	13269	14002	14355	14222	14491	14789	13603	14681	15066	13572	10673	12047	11050	8813	16501	14535	14478	15418	8865	9802	10927	11092	14325	13983	14359	13843	Protein S19 forms a complex with S13 that binds strongly to the 16S ribosomal RNA (By similarity)
COG0186	13924	13443	10764	13741	14308	13986	13333	12810	14501	14548	14384	14084	13849	14265	13077	12786	13560	13663	13836	13965	14217	14111	13279	14006	14355	14225	14492	14790	13610	14685	15074	13580	10677	12053	11055	8822	16510	14560	14483	15422	8866	9805	10933	11099	14326	13984	14360	13844	"One of the primary rRNA binding proteins, it binds specifically to the 5'-end of 16S ribosomal"
COG0187	20968	20929	16267	20439	22919	21934	22361	21068	20786	20363	20113	20113	21013	20737	20307	19652	22512	21957	23812	22143	21197	20740	20692	22071	21317	20063	20582	21029	21981	22683	21986	21675	18201	19635	18621	15777	23428	22855	25224	26126	16153	17318	18141	18629	21134	21464	22540	21930	"DNA gyrase negatively supercoils closed circular double- stranded DNA in an ATP-dependent manner and also catalyzes the interconversion of other topological isomers of double-stranded DNA rings, including catenanes and knotted rings (By similarity)"
COG0188	22670	22301	18965	22183	24240	22895	23372	21858	22117	21717	21378	21366	25878	26273	23451	24075	23498	23056	24501	23605	26450	26116	23257	25364	22555	21415	21782	22217	25414	27224	27315	24697	18600	20287	19156	16074	29901	27145	26862	28663	16364	17725	18748	19216	22711	23217	23813	23151	"DNA gyrase negatively supercoils closed circular double- stranded DNA in an ATP-dependent manner and also catalyzes the interconversion of other topological isomers of double-stranded DNA rings, including catenanes and knotted rings (By similarity)"
COG0189	22178	21443	18922	21747	22458	21365	20766	19488	20734	21038	20842	21205	22907	23604	20487	22957	21123	21219	21571	22031	22727	23491	20621	21891	21773	21108	20819	22037	23452	24750	24645	21688	21537	21492	21669	21366	25623	23729	21474	23335	22994	22667	20355	20921	22185	22380	22970	22520	Responsible for the addition of glutamate residues to the C-terminus of ribosomal protein S6 (By similarity)
COG0190	14696	14380	11712	14390	15759	15283	14879	14287	15132	15264	14941	14678	15003	15283	13991	13638	14931	15100	15830	15330	15057	14853	14209	14994	15194	14724	15024	15528	15085	16293	16388	15259	11504	12865	11956	9388	17692	16173	16544	16886	9336	10356	11924	12000	14907	14666	15296	14715	"Catalyzes the oxidation of 5,10- methylenetetrahydrofolate to 5,10-methenyltetrahydrofolate and then the hydrolysis of 5,10-methenyltetrahydrofolate to 10- formyltetrahydrofolate (By similarity)"
COG0191	11081	11903	9414	10791	12556	11950	12189	11228	12088	11161	11113	11456	18885	18863	15723	17674	12061	12051	12033	12192	19390	19715	15005	17833	11840	11983	11847	11447	16489	17781	18588	14665	9819	11160	10582	10152	20406	19215	15603	17239	9187	9988	9851	10211	10995	11405	11585	11687	Aldolase
COG0192	14612	14055	11339	14547	15332	14807	14254	13737	14882	15088	14892	14754	14350	14847	13660	13156	14252	14401	14659	14902	14532	14465	13928	14488	14989	14884	15129	15472	14349	15349	15661	14355	11030	12537	11455	9094	17037	15105	15343	16065	9073	10113	11296	11560	14990	14619	15142	14811	Catalyzes the formation of S-adenosylmethionine from methionine and ATP
COG0193	13947	13460	10776	13759	14366	14097	13559	13157	14525	14569	14409	14103	13947	14340	13177	12901	13699	13794	13922	14025	14387	14269	13425	14107	14378	14262	14508	14813	13654	14716	15164	13645	10851	12187	11173	9075	16521	14579	14494	15443	8951	9864	11209	11346	14348	14000	14373	13863	The natural substrate for this enzyme may be peptidyl- tRNAs which drop off the ribosome during protein synthesis (By similarity)
COG0194	13930	13449	10765	13743	14314	13995	13342	12824	14503	14552	14387	14086	13877	14279	13089	12803	13571	13669	13841	13969	14235	14134	13291	14023	14357	14228	14498	14791	13617	14691	15080	13585	10714	12084	11086	8850	16515	14564	14488	15433	8887	9814	10989	11149	14328	13985	14362	13851	"Essential for recycling GMP and indirectly, cGMP (By similarity)"
COG0195	13924	13443	10764	13741	14308	13986	13334	12811	14501	14547	14384	14084	13849	14264	13076	12786	13561	13663	13836	13965	14215	14110	13276	14005	14356	14224	14492	14790	13612	14686	15077	13580	10677	12053	11054	8822	16510	14560	14483	15421	8867	9805	10933	11100	14326	13984	14360	13844	Transcription elongation factor NusA
COG0196	13980	13494	10817	13795	14395	14057	13456	12940	14547	14599	14427	14116	13796	13735	12957	12712	13623	13738	13947	14063	13927	13958	13244	13748	14419	14256	14529	14823	13477	14533	13925	13007	10721	12097	11091	8858	14485	14088	14565	15070	8893	9836	10984	11154	14381	14033	14409	13968	riboflavin biosynthesis protein ribF
COG0197	13924	13443	10764	13741	14308	13986	13332	12810	14501	14547	14384	14084	13849	14264	13076	12785	13560	13662	13836	13965	14214	14110	13276	14005	14355	14224	14492	14790	13610	14685	15074	13580	10677	12052	11054	8821	16510	14560	14483	15421	8866	9805	10932	11099	14325	13984	14360	13844	Binds 23S rRNA and is also seen to make contacts with the A and possibly P site tRNAs (By similarity)
COG0198	14134	13601	11033	13935	14239	14054	13252	12746	14650	14695	14551	14226	13736	14209	12958	12750	13632	13656	13696	13998	14046	14049	13159	13958	14516	14370	14642	14983	13500	14586	15044	13489	10759	12103	11124	8858	16437	14506	13476	14425	8880	9820	11020	11192	14600	14207	14594	13966	One of the proteins that surrounds the polypeptide exit tunnel on the outside of the subunit (By similarity)
COG0199	14087	13568	10917	13808	14889	14247	13967	13532	14602	14712	14531	14221	14261	14635	13497	13140	13832	13982	14251	14408	14650	14480	13738	14376	14518	14353	14568	14928	13910	14936	15432	14093	10976	12320	11287	9222	16787	15109	14949	15661	9024	9953	11387	11488	14480	14064	14509	14078	"Binds 16S rRNA, required for the assembly of 30S particles and may also be responsible for determining the conformation of the 16S rRNA at the A site (By similarity)"
COG0200	13924	13443	10764	13741	14308	13986	13332	12810	14501	14547	14384	14084	13849	14264	13076	12785	13560	13662	13836	13965	14214	14110	13276	14005	14355	14224	14492	14790	13610	14685	15074	13580	10677	12052	11054	8821	16510	14560	14483	15421	8866	9805	10932	11099	14325	13984	14360	13844	Binds to the 23S rRNA (By similarity)
COG0201	13925	13444	10764	13741	14309	13993	13361	12849	14503	14549	14385	14085	13853	14266	13082	12788	13567	13671	13851	13972	14220	14114	13284	14007	14356	14227	14492	14791	13624	14717	15104	13608	10677	12054	11056	8822	16518	14566	14490	15430	8867	9805	10934	11102	14327	13984	14360	13846	"The central subunit of the protein translocation channel SecYEG. Consists of two halves formed by TMs 1-5 and 6-10. These two domains form a lateral gate at the front which open onto the bilayer between TMs 2 and 7, and are clamped together by SecE at the back. The channel is closed by both a pore ring composed of hydrophobic SecY resides and a short helix (helix 2A) on the extracellular side of…
COG0202	14115	13577	10846	13881	14434	14143	13441	12892	14666	14739	14567	14252	13911	14318	13195	12861	13644	13770	13930	14089	14273	14202	13393	14117	14601	14350	14603	14982	13799	14763	15104	13626	10784	12151	11158	8871	16572	14645	14554	15483	8936	9906	11030	11247	14576	14233	14579	14026	DNA-dependent RNA polymerase catalyzes the transcription of DNA into RNA using the four ribonucleoside triphosphates as substrates (By similarity)
COG0203	13924	13435	10756	13740	14304	13985	13327	12810	14501	14546	14383	14084	13846	14264	13076	12786	13556	13656	13833	13964	14216	14110	13278	14004	14355	14225	14492	14790	13609	14672	15073	13579	10675	12048	11052	8822	16510	14560	14480	15421	8863	9804	10930	11098	14325	13984	14359	13842	50S ribosomal protein l17
COG0204	53363	49686	45726	52624	54274	50807	50501	48867	52078	54538	54508	52522	56345	56632	50293	53704	48019	49566	51379	52300	58072	58470	50154	56718	53672	51921	52217	56276	53658	60121	59634	51866	47976	49653	46198	41727	65996	60959	58217	63164	48060	49327	45666	46767	55419	53162	55736	53122	Acyltransferase
COG0205	21229	19486	15258	21077	19689	20251	18430	18282	22090	22481	22671	21469	18563	17827	18030	16005	18822	19365	16997	19781	19377	19435	18817	19778	21570	22211	22205	22659	15391	17065	16132	15084	12436	16054	13257	8610	15521	17529	16679	17345	7205	9749	13713	14231	22476	21540	20894	19643	phosphohexokinase
COG0206	14939	14415	11379	14792	15375	14945	14440	13855	15422	15333	15213	15052	14932	15546	14255	13710	14765	14711	14814	15157	15098	14983	14564	14958	15164	15235	15418	15632	14896	15966	16262	15143	11320	12881	11902	9329	17481	15725	16287	16525	9269	10370	11670	11743	15196	14983	15061	14845	Essential cell division protein that forms a contractile ring structure (Z ring) at the future cell division site. The regulation of the ring assembly controls the timing and the location of cell division. One of the functions of the FtsZ ring is to recruit other cell division proteins to the septum to produce a new cell wall between the dividing cells. Binds GTP and shows GTPase activity (By sim…
COG0207	6747	7425	6000	6469	7863	7603	8483	7815	6144	5695	5342	5671	6703	6174	6952	6573	8813	8084	9328	7362	6850	6374	7212	7603	6453	5696	5946	5675	7798	7325	6469	7562	7403	7606	7487	6900	6493	7415	10926	11178	7344	7560	7081	7369	6423	7072	7484	7655	Provides the sole de novo source of dTMP for DNA biosynthesis (By similarity)
COG0208	8829	8364	6475	8762	9893	9102	9480	9006	8567	8885	8793	8557	7225	6828	7306	7100	8671	8866	9607	9516	7397	6967	7868	8685	8764	8398	8619	8894	8112	7831	7976	9008	8049	8771	8103	7427	8494	8878	10707	10917	7576	7850	7904	7621	8925	8970	9170	9063	Provides the precursors necessary for DNA synthesis. Catalyzes the biosynthesis of deoxyribonucleotides from the corresponding ribonucleotides (By similarity)
COG0209	19862	18541	13609	19545	19959	19205	18431	18045	21036	21628	21311	20455	17814	17708	17033	16248	18281	18507	19237	19120	18269	18210	17977	19308	20437	20521	21202	21507	18337	19539	19378	18433	14259	16955	14823	11502	20940	20753	22646	23296	11227	12886	14929	15100	20434	19673	19845	19587	Provides the precursors necessary for DNA synthesis. Catalyzes the biosynthesis of deoxyribonucleotides from the corresponding ribonucleotides (By similarity)
COG0210	35315	33167	29114	34260	39199	34937	36675	34490	34845	35913	35241	34722	39498	39409	35747	37483	34370	34469	38050	37667	40463	40384	35775	40014	36189	34080	34348	37011	38694	42324	41859	38276	32228	33309	31303	27881	45629	43402	43234	45916	31487	33042	31214	31408	36412	35555	37174	36000	helicase
COG0211	13927	13447	10765	13741	14312	13990	13337	12820	14501	14548	14384	14084	13849	14265	13077	12786	13563	13666	13838	13967	14217	14111	13279	14007	14355	14225	14493	14790	13611	14686	15075	13581	10677	12053	11055	8822	16512	14561	14485	15426	8866	9805	10933	11099	14328	13984	14361	13848	50S ribosomal protein l27
COG0212	8686	9307	8110	8217	10071	9076	10077	9188	8836	8516	8079	8267	12363	12707	10848	11387	10483	9600	11293	9382	12622	12242	10532	11891	8916	8223	8437	8386	12773	13387	14127	12425	8228	8651	8582	7423	16202	13819	13544	14200	7574	8061	8012	8326	8245	8622	9338	9580	5-formyltetrahydrofolate cyclo-ligase
COG0213	7322	6217	4937	7412	8579	7388	7782	7876	6934	7392	7630	7180	4691	4609	5564	4314	6763	7155	8283	8388	4527	4445	5946	5364	7199	7099	7189	8020	6025	6417	5775	6857	4898	5856	4626	3632	5109	6235	8431	8097	2827	3627	5526	5212	7709	7218	7872	7377	"The enzymes which catalyze the reversible phosphorolysis of pyrimidine nucleosides are involved in the degradation of these compounds and in their utilization as carbon and energy sources, or in the rescue of pyrimidine bases for nucleotide synthesis (By similarity)"
COG0214	6613	4819	3839	6769	7593	6424	6201	6408	6279	7147	7346	6967	3430	3508	4206	2841	4790	5904	6345	7343	3193	3594	4549	4264	6994	6636	6549	8138	3495	4142	3489	4169	3873	4512	3268	2485	2196	3197	3859	3291	1831	2408	4454	4129	7855	6643	7346	6152	"Involved in the production of pyridoxal phosphate, probably by incorporating ammonia into the pyridine ring (By similarity)"
COG0215	15899	14900	12112	15485	18245	15897	16133	15245	16260	16891	16746	16507	16065	16446	15502	14642	15237	15817	17364	17257	16082	16127	15556	16469	17006	16220	16286	17704	15932	17682	17601	16548	12500	13744	12184	9834	18101	17044	17189	17529	9579	10832	12361	12507	16281	15761	16769	16222	Cysteinyl-tRNA synthetase
COG0216	14483	14283	11058	14294	14826	14918	13893	13471	15226	14992	14875	14621	14409	15009	13891	13278	14682	14752	14352	14617	14754	14601	14145	14407	14835	15081	15318	15173	14027	15159	15393	13933	11008	12449	11568	9064	16804	14902	14837	15814	9115	10117	11315	11768	14827	14569	14763	14352	Peptide chain release factor 1 directs the termination of translation in response to the peptide chain termination codons UAG and UAA (By similarity)
COG0217	14729	14518	11436	14529	15178	14874	14700	14042	15257	15161	14983	14616	15532	15321	14160	14952	14821	14458	14576	14501	16663	16197	14800	16896	15031	14844	15113	15282	14922	16122	16294	14944	13341	14549	13597	12203	18697	17266	17636	19523	13177	13656	12957	13135	14781	14701	14926	14733	transcriptional regulatory protein
COG0218	10748	10646	7185	10832	10323	11475	10033	10096	11002	10808	11103	11018	6760	7238	7685	6792	11055	10993	10297	10277	6861	6695	8640	8278	11104	11260	11366	11542	7952	7879	7840	8451	8858	10036	9335	7755	8630	8329	10956	11199	7957	8462	9025	9309	11296	11084	11558	10957	Necessary for normal cell division and for the maintenance of normal septation (By similarity)
COG0219	5700	6284	5863	5379	7572	7302	7634	6673	5865	5565	5543	5897	9660	9175	7348	9922	7398	7177	8019	6935	10189	10135	7452	9340	6431	5530	5672	6253	9969	10045	10258	8852	8870	8121	8273	9211	12125	10464	9886	11541	10408	9924	7767	7612	5664	6161	7020	6579	Methylates the ribose at the nucleotide 34 wobble position in the two leucyl isoacceptors tRNA(Leu)(CmAA) and tRNA(Leu)(cmnm5UmAA). Catalyzes the methyl transfer from S- adenosyl-L-methionine to the 2'-OH of the wobble nucleotide (By similarity)
COG0220	9457	10141	8467	9034	9800	9574	10037	9168	9559	8970	8494	8635	12257	12173	10904	11537	10799	9780	10699	9556	12473	12246	10633	11631	9348	8813	9143	8547	11914	12337	12274	11016	8334	8965	8912	7503	13552	12656	12596	13361	7870	8300	8313	8600	8940	9638	9645	9936	Catalyzes the formation of N(7)-methylguanine at position 46 (m7G46) in tRNA (By similarity)
COG0221	13675	13257	11064	13695	14367	14103	13233	12749	13340	13258	13286	13399	13649	14653	12931	12652	13894	14162	14198	14256	13427	13513	13019	13425	13616	13653	13565	13918	14232	15175	15377	13953	10544	11615	10943	8873	16849	15079	14850	15554	8901	9638	10502	10861	13958	13813	14188	13691	Pyrophosphate phospho-hydrolase
COG0222	13947	13467	10786	13753	14349	14028	13424	12853	14517	14563	14404	14109	13962	14354	13218	12874	13612	13700	13905	14034	14308	14187	13374	14105	14386	14249	14520	14805	13720	14782	15222	13757	10728	12095	11106	8858	16663	14959	14755	15528	8906	9841	10989	11157	14340	14019	14381	13903	Seems to be the binding site for several of the factors involved in protein synthesis and appears to be essential for accurate translation (By similarity)
COG0223	18753	18206	14063	18287	18834	18637	17826	16883	18996	18737	18721	18725	17948	18410	17779	19435	18222	18297	18190	18542	17972	17966	18256	18187	19121	18968	19123	19237	18542	19171	18940	19034	22068	19873	22387	20348	21617	19778	21490	22948	28040	26940	20550	20560	18921	19122	19167	18945	Modifies the free amino group of the aminoacyl moiety of methionyl-tRNA(fMet). The formyl group appears to play a dual role in the initiator identity of N-formylmethionyl-tRNA by (I) promoting its recognition by IF2 and (II) impairing its binding to EFTu-GTP (By similarity)
COG0224	13353	13187	10373	13062	13990	13596	13064	12580	14093	14094	13883	13610	13902	14240	13056	12855	13287	13344	13486	13706	14177	14055	13287	13891	13723	13899	14104	14009	13676	14648	15058	13665	10658	11900	11064	8814	16550	14571	14487	15416	8957	9894	10834	11030	13420	13313	13337	13360	Produces ATP from ADP in the presence of a proton gradient across the membrane. The gamma chain is believed to be important in regulating ATPase activity and the flow of protons through the CF(0) complex (By similarity)
COG0225	20649	20548	17226	20701	21284	22338	20869	21107	21981	21805	21594	21026	22532	22751	20722	21251	21889	22174	20880	21502	22966	22714	20970	20863	20806	21998	22439	21548	22273	24059	23651	21352	17516	19183	18478	15678	25764	23892	23552	24848	15676	16363	18350	18136	20746	20577	20640	20350	Has an important function as a repair enzyme for proteins that have been inactivated by oxidation. Catalyzes the reversible oxidation-reduction of methionine sulfoxide in proteins to methionine (By similarity)
COG0226	29892	30434	29965	29422	31754	31585	27759	24745	33819	32862	32716	32633	47664	48901	36377	43688	27619	30064	26835	31443	49949	50851	33914	39979	32982	32860	32914	34316	40724	47435	50668	34763	24163	26616	24479	20261	57643	44972	28100	35786	21333	23125	23513	23811	31306	30583	32529	29026	phosphate abc transporter
COG0227	13618	13077	10658	13453	14471	13792	13450	12885	14050	14220	14006	13819	13934	14326	12960	12782	13480	13553	13961	14040	14219	14062	13191	13995	13948	13873	14109	14452	13705	14775	15241	13872	10550	11886	10892	8779	16659	14956	14790	15506	8745	9633	10775	10880	14018	13555	14085	13643	50s ribosomal protein L28
COG0228	13924	13443	10764	13741	14309	13986	13336	12817	14501	14548	14384	14084	13853	14269	13079	12790	13562	13663	13843	13967	14217	14116	13279	14010	14356	14224	14492	14790	13621	14687	15078	13584	10680	12055	11057	8824	16512	14561	14491	15425	8868	9807	10936	11100	14326	13984	14360	13844	30s ribosomal protein S16
COG0229	13987	14524	12474	14221	15588	15430	15226	14287	13954	13685	13656	13858	19600	19520	16858	18222	15750	15448	15693	15382	19726	19300	16198	17252	13960	14426	14486	13922	18958	20110	20203	17421	13036	13710	13778	11918	22419	19498	17181	18681	12934	13432	12568	12907	13303	13799	13975	14482	)-reductase
COG0230	1141	956	939	1106	1033	1003	1135	795	804	719	697	764	1394	1214	809	1412	1110	911	1145	1090	1452	1674	1119	2253	845	768	730	716	1226	1053	1058	1113	598	1098	825	737	884	1632	1115	1241	570	726	660	784	907	1190	897	1024	50s ribosomal protein l34
COG0231	18679	17161	13434	18806	18769	18776	16940	16622	19317	19889	19902	19223	15569	16073	15239	14382	16986	17730	17336	18626	15802	15872	15948	16024	19179	19426	19770	20478	15791	16914	17164	15808	12981	15148	13518	10533	17867	16412	16727	17409	10197	11555	13694	13760	19751	18812	19187	18036	"Involved in peptide bond synthesis. Stimulates efficient translation and peptide-bond synthesis on native or reconstituted 70S ribosomes in vitro. Probably functions indirectly by altering the affinity of the ribosome for aminoacyl-tRNA, thus increasing their reactivity as acceptors for peptidyl transferase (By similarity)"
COG0232	12767	12043	8073	12595	13891	13008	12742	12044	13303	13272	13250	13051	9341	9311	10355	9024	12205	12674	13142	13215	9294	9180	11154	11169	13257	13257	13466	13779	10492	10427	10072	11885	10012	11202	10261	8238	10218	10438	13021	13482	8485	9307	10127	10207	13200	12794	13263	12727	deoxyguanosinetriphosphate triphosphohydrolase-like protein
COG0233	13924	13443	10764	13741	14308	13986	13334	12812	14501	14548	14385	14084	13849	14265	13078	12787	13561	13663	13837	13965	14217	14111	13279	14007	14356	14225	14493	14790	13612	14686	15077	13580	10677	12053	11055	8823	16510	14560	14484	15422	8867	9805	10933	11100	14326	13984	14360	13844	Responsible for the release of ribosomes from messenger RNA at the termination of protein biosynthesis. May increase the efficiency of translation by recycling ribosomes from one round of translation to another (By similarity)
COG0234	18623	18089	13618	18105	18918	18152	17382	16549	19704	19161	18974	18604	17397	18234	17557	15843	17906	18194	18218	18762	17170	17286	17717	17335	18875	19269	19509	19188	17629	18878	18543	17890	12957	14883	13979	10258	19393	18451	18790	18865	10179	11690	13612	14131	18639	18547	18558	18241	Binds to cpn60 in the presence of Mg-ATP and suppresses the ATPase activity of the latter (By similarity)
COG0235	22494	20782	16000	22468	24224	23684	23198	22604	22650	23070	22836	22630	17775	16856	18390	19191	22206	22685	23729	24049	17221	18022	20663	22145	22731	22635	23060	23743	19572	19444	16828	21196	25282	24389	25143	23685	17101	21494	26815	26586	29649	29329	24173	23299	22943	22600	22999	22747	Class II aldolase adducin
COG0236	32560	31827	23991	31948	32772	32915	30663	29320	34366	33844	33303	32983	26492	26505	26992	26124	30847	32121	31606	32680	25683	26353	28778	28366	33418	33874	34297	34264	27037	28584	26948	28456	28923	29765	29592	23952	28035	29110	30804	30754	29157	30255	28701	28792	33101	32580	33479	31993	Carrier of the growing fatty acid chain in fatty acid biosynthesis (By similarity)
COG0237	13941	13435	10766	13755	14360	13989	13393	12887	14509	14561	14421	14116	14002	14393	13137	12878	13568	13679	13937	14040	14284	14151	13327	14093	14374	14263	14515	14823	13684	14880	15251	13769	10718	12082	11067	8844	16633	14742	14631	15546	8880	9831	10971	11127	14348	13992	14393	13853	Catalyzes the phosphorylation of the 3'-hydroxyl group of dephosphocoenzyme A to form coenzyme A (By similarity)
COG0238	13965	13460	10794	13774	14463	14014	13448	12901	14509	14570	14409	14107	13986	14359	13213	12873	13594	13699	13948	14072	14309	14189	13381	14131	14386	14231	14502	14812	13729	14769	15218	13841	10701	12074	11064	8833	16665	14942	14781	15520	8880	9827	10956	11121	14366	14020	14408	13945	"Binds as a heterodimer with protein S6 to the central domain of the 16S rRNA, where it helps stabilize the platform of the 30S subunit (By similarity)"
COG0239	12382	10836	10347	12229	15628	12851	14138	13367	11424	12370	12259	12212	13485	13681	12268	12211	12192	12785	15540	14673	13295	13619	12418	13858	12885	11376	11345	13638	14034	15464	14899	14235	10404	11170	9524	8822	14877	14883	15635	15373	8344	9067	10553	10085	13179	12502	14069	13164	inorganic anion transmembrane transporter activity
COG0240	14840	14097	11515	14640	14888	14374	13926	13263	15081	14992	14884	14544	14365	14950	13714	13297	14120	14106	14334	14722	14718	14601	13943	14484	14843	14847	15036	15176	14189	15102	15496	14183	10863	12451	11393	8997	16875	15061	15026	15838	9046	10070	11332	11486	15163	15004	15187	14603	glycerol-3-phosphate dehydrogenase
COG0241	10846	10540	8236	10790	10013	10435	9181	8821	11694	11788	11720	11389	11023	10923	10104	10691	9204	9610	8357	9890	11578	11799	10349	11036	10966	11789	12002	11414	9532	10416	10262	8796	8585	9638	8733	7518	11532	11005	10029	11387	7762	8384	8261	8592	11037	10898	10259	10442	histidinol-phosphatase activity
COG0242	18264	17840	15973	17759	20629	18509	19824	18450	17941	18225	17883	17696	22977	23482	20374	21242	18574	18279	20734	19508	23677	23719	19943	22936	18528	17354	17617	18482	22531	24282	25144	21836	16561	17464	15857	14456	28054	25640	24375	25617	14748	15671	16037	16035	18373	18386	19214	19290	Removes the formyl group from the N-terminal Met of newly synthesized proteins. Requires at least a dipeptide for an efficient rate of reaction. N-terminal L-methionine is a prerequisite for activity but the enzyme has broad specificity at other positions (By similarity)
COG0243	35657	33005	25687	35048	37379	36592	34010	32440	38403	39077	39441	38842	33333	32814	31426	33094	33332	34743	33950	36150	33745	34576	33764	36580	38647	38679	38622	41175	34054	35987	34769	35074	31100	34461	30728	29316	36250	38815	41735	43718	28677	30782	29846	30086	37396	36385	37508	35667	molybdopterin oxidoreductase
COG0244	13923	13441	10763	13740	14306	13985	13331	12806	14501	14548	14384	14084	13849	14265	13077	12786	13558	13661	13835	13964	14217	14111	13279	14006	14355	14225	14492	14790	13609	14685	15074	13579	10677	12053	11055	8822	16510	14560	14482	15419	8866	9805	10933	11099	14325	13983	14359	13843	50s ribosomal protein L10
COG0245	12022	11696	9466	11886	12912	12590	11993	11659	12522	12721	12402	12040	12513	12286	11376	11687	11813	12171	12607	12180	12860	12807	11520	12569	12465	12008	12477	12873	11950	13218	12720	11399	9888	10822	9881	8232	13545	12872	12904	13881	8366	9099	9972	10005	12583	11963	12746	12065	"Involved in the biosynthesis of isopentenyl diphosphate (IPP) and dimethylallyl diphosphate (DMAPP), two major building blocks of isoprenoid compounds. Catalyzes the conversion of 4- diphosphocytidyl-2-C-methyl-D-erythritol 2-phosphate (CDP-ME2P) to 2-C-methyl-D-erythritol 2,4-cyclodiphosphate (ME-CPP) with a corresponding release of cytidine 5-monophosphate (CMP) (By similarity)"
COG0246	5013	5494	4178	4746	6896	5896	7241	6734	4323	3837	3712	4066	6339	6515	6587	6478	7352	6780	8867	7006	5615	5981	6529	6954	4499	4368	4331	3997	8093	6987	7010	8395	6650	5853	6929	7022	5826	6935	7874	6516	6819	6591	6247	6085	4210	4915	5214	5641	Mannitol dehydrogenase
COG0247	36059	35108	23791	35336	34977	35604	31492	30513	39655	38549	39174	38980	28732	28923	30029	27593	32539	34095	30163	34463	29470	30359	32961	33785	38595	40632	40003	39760	26425	29463	25683	27195	28068	32534	29000	23580	26004	30286	34083	36437	24117	26360	26785	28674	35965	36243	36016	35393	domain protein
COG0248	16949	16855	13583	16539	17935	17461	17326	16429	17191	16745	16577	16502	17178	17025	16689	16175	17591	17670	18558	17769	16419	16581	16530	16702	16995	16891	17177	17005	17995	18330	17597	18194	15251	15681	15702	13906	17895	18200	19211	18725	14379	14863	14960	14776	16588	16823	17319	17074	ppx gppa phosphatase
COG0249	20113	19581	13908	20200	17362	19373	16125	16870	20915	20834	20790	20226	15813	16739	16500	14821	18552	18956	15731	17800	16171	16134	17162	15587	19534	21769	21877	20320	15881	16469	16187	15129	13206	15664	15083	10520	17669	15885	16243	17349	10719	12001	13845	14949	20128	19784	18408	18837	that it carries out the mismatch recognition step. This protein has a weak ATPase activity (By similarity)
COG0250	19438	18969	13577	19407	18153	19467	17324	17633	21514	21430	21027	20023	17448	17657	17778	16299	18953	19157	17326	18509	17739	17520	18353	17376	19720	21390	22026	20509	16971	17536	17398	16474	14146	16365	15633	12921	18509	17406	17599	18190	11629	12811	14736	15426	19982	19241	18546	18594	"Participates in transcription elongation, termination and antitermination (By similarity)"
COG0251	47752	45851	37577	47286	55005	52239	53625	52163	46464	47439	46848	46358	47392	45366	44908	48819	51045	51551	56324	52686	45143	43914	47250	48200	48271	46417	47143	49755	54747	55913	50754	55349	52923	51136	53434	51529	54943	58362	68653	67626	59981	59271	50367	49894	48073	47860	50757	49715	Endoribonuclease LPSP
COG0252	8878	8647	6171	8875	8597	8734	8915	9275	8662	8659	8792	8469	7115	6587	7110	7906	9277	8555	8534	7925	7708	7356	8278	9565	8606	8447	8647	8692	7557	7497	6615	8035	10089	10603	9949	10448	7582	9186	13218	14211	11484	11195	9181	9579	8821	8878	8723	9227	L-asparaginase
COG0253	13034	12876	10313	12908	13426	13411	12754	12322	13834	13882	13681	13359	13395	13181	12395	13377	13049	13048	13378	13086	13519	13633	12664	13458	13687	13444	13851	14094	13224	13797	13432	12658	13959	13446	13946	12958	14753	13871	14061	14750	15694	15384	13236	13094	13485	13074	13689	13188	"Catalyzes the stereoinversion of LL-2,6- diaminoheptanedioate (L,L-DAP) to meso-diaminoheptanedioate (meso- DAP), a precursor of L-lysine and an essential component of the bacterial peptidoglycan (By similarity)"
COG0254	14102	13570	10882	13880	14813	14179	13878	13219	14581	14674	14519	14231	14493	14751	13573	13901	13703	13827	14232	14390	14640	14559	13784	14557	14516	14311	14567	14923	14350	15124	15819	14781	12485	13003	12851	10892	17331	16021	15525	15930	12523	12937	12480	12508	14460	14135	14519	14126	50S ribosomal protein L3-1
COG0255	9314	9492	8113	8866	10731	9586	10293	9361	9454	9252	8763	8913	12217	12148	10508	11387	10568	9915	11247	9997	12478	12295	10557	11827	9581	8759	8949	9247	11700	12773	12534	11348	8280	8898	8407	7436	13520	12734	12740	13568	7571	8157	8214	8438	9122	9387	9786	9737	50s ribosomal protein l29
COG0256	13924	13443	10764	13741	14308	13986	13333	12810	14501	14548	14384	14084	13849	14265	13077	12786	13560	13663	13836	13965	14217	14111	13279	14006	14355	14225	14492	14790	13610	14685	15074	13580	10677	12053	11055	8822	16510	14560	14483	15422	8866	9805	10933	11099	14326	13984	14360	13844	"This is one of the proteins that binds and probably mediates the attachment of the 5S RNA into the large ribosomal subunit, where it forms part of the central protuberance (By similarity)"
COG0257	3681	3357	2674	3592	4224	3388	4232	3787	2817	2798	2815	2994	3304	3261	3141	3234	3763	3317	4316	3763	3620	3680	3557	4714	3402	2641	2655	3258	3276	3542	3347	3375	2480	3259	2517	2485	3188	4727	5247	5529	1708	2095	2765	2731	3676	3796	4180	4072	50S ribosomal protein L36
COG0258	9268	8902	6912	9167	9291	8766	8707	8721	9830	9768	9617	9075	11326	11602	10321	9843	9357	9115	8921	9168	11594	11637	10318	10620	8836	9803	10082	9076	9484	10575	10740	9374	5524	7001	6280	4203	10860	10074	8754	9233	3488	4662	6223	6887	9120	8958	8502	9051	"Structure-specific nuclease with 5'-flap endonuclease and 5'-3' exonuclease activities involved in DNA replication and repair. During DNA replication, cleaves the 5'-overhanging flap structure that is generated by displacement synthesis when DNA polymerase encounters the 5'-end of a downstream Okazaki fragment. It enters the flap from the 5'-end and then tracks to cleave the flap base, leaving a…
COG0259	7663	8243	7644	7348	9614	8287	9553	8316	6976	6539	6308	6598	11985	11795	10201	12105	9388	8870	10485	9264	11946	11854	9781	11279	7298	6557	6777	6523	12095	12838	12480	11606	10602	9164	10686	9788	14090	13048	12554	13412	13809	13223	9483	9475	6804	7764	7967	8531	Catalyzes the oxidation of either pyridoxine 5'- phosphate (PNP) or pyridoxamine 5'-phosphate (PMP) into pyridoxal 5'-phosphate (PLP) (By similarity)
COG0260	15125	13968	12960	14739	17752	15604	16191	14820	13838	14289	14237	14365	14771	15665	13764	13663	15672	15736	18244	16932	14207	14390	13796	14705	15168	13643	13882	15583	16756	17936	18234	17391	11479	12715	11680	9760	19003	17321	18185	18180	9295	10345	12006	11849	15647	15551	17159	16338	Presumably involved in the processing and regular turnover of intracellular proteins. Catalyzes the removal of unsubstituted N-terminal amino acids from various peptides (By similarity)
COG0261	13927	13448	10765	13742	14314	13990	13337	12820	14502	14548	14385	14084	13851	14267	13079	12788	13563	13666	13840	13967	14218	14112	13281	14008	14356	14225	14493	14791	13613	14690	15076	13583	10677	12053	11056	8822	16512	14562	14486	15426	8867	9805	10934	11099	14328	13984	14361	13848	This protein binds to 23S rRNA in the presence of protein L20 (By similarity)
COG0262	30535	31171	22552	29182	40043	34160	36616	34679	28928	28183	28126	28845	33645	34904	36034	29099	35700	36422	39076	38011	32460	32257	35860	33959	30937	30305	29794	29583	34026	36295	31714	33965	26003	26783	25822	19410	29490	32674	38320	35632	19977	22119	25341	26745	28856	30189	31191	32747	dihydrofolate reductase activity
COG0263	13017	12719	10184	12703	13243	12939	12400	11807	13838	13581	13512	13024	13254	13230	12299	12204	12869	12867	13081	13075	13426	13383	12418	13131	13436	13257	13677	13702	12836	13989	13460	12526	10042	11342	10489	8271	14325	13889	14249	14682	8574	9420	10238	10404	13501	13256	13595	12958	Catalyzes the transfer of a phosphate group to glutamate to form glutamate 5-phosphate which rapidly cyclizes to 5- oxoproline (By similarity)
COG0264	13926	13444	10767	13743	14311	13988	13337	12814	14517	14583	14413	14111	13862	14281	13100	12803	13561	13665	13838	13968	14228	14133	13299	14022	14379	14238	14496	14811	13614	14690	15080	13581	10690	12068	11061	8834	16512	14563	14487	15422	8868	9810	10950	11106	14328	13985	14362	13848	Associates with the EF-Tu.GDP complex and induces the exchange of GDP to GTP. It remains bound to the aminoacyl-tRNA.EF- Tu.GTP complex up to the GTP hydrolysis stage on the ribosome (By similarity)
COG0265	67254	64003	57261	65718	66627	66088	61664	59269	73001	73569	72483	68823	88418	87235	72171	78349	61369	64495	59175	65004	93251	93266	71345	82130	69237	70641	72184	72490	75563	86892	88676	70029	44466	55119	46993	32394	100045	87139	70156	79449	30890	38904	47080	48908	69941	67357	66487	64357	Serine protease
COG0266	18229	15899	14405	18465	22106	18584	20441	19755	16964	18576	18327	17872	18511	19026	18628	16479	17540	18635	22198	21463	18165	18360	18446	19400	18439	17661	17697	19615	18795	20201	19869	19575	14565	15527	13408	11619	19925	19690	20054	19473	10794	11988	14853	14552	19126	17967	19425	18860	"Involved in base excision repair of DNA damaged by oxidation or by mutagenic agents. Acts as DNA glycosylase that recognizes and removes damaged bases. Has a preference for oxidized purines, such as 7,8-dihydro-8-oxoguanine (8-oxoG). Has AP (apurinic apyrimidinic) lyase activity and introduces nicks in the DNA strand. Cleaves the DNA backbone by beta-delta elimination to generate a single-strand…
COG0267	13001	12210	10540	12883	14408	13419	13344	13038	12439	12810	12908	12856	13205	14049	12331	12306	12873	13247	13934	13902	13356	13420	12503	13346	13109	12647	12599	13706	13270	14601	15224	13951	10365	11466	10199	8942	16581	15116	14853	15268	8545	9301	10700	10751	13464	13031	13889	13319	50S ribosomal protein L33
COG0268	12899	12756	10058	12728	13552	13214	12711	12267	13756	13692	13552	13250	13547	13984	12708	12548	12832	12955	13027	13285	13965	13802	12970	13600	13279	13523	13844	13619	13415	14368	14799	13400	10196	11486	10654	8537	16349	14378	14292	15178	8609	9443	10333	10416	12897	12880	12919	12900	Binds directly to 16S ribosomal RNA (By similarity)
COG0269	1103	1288	551	1033	1539	1662	1807	1917	1125	982	952	990	1862	1609	2098	1673	1994	1868	1606	1508	2089	1865	2063	1711	1119	1230	1229	907	1422	1202	1261	1327	1395	1346	1395	1393	792	962	1010	996	968	1077	1620	1620	1037	1126	1040	1174	synthase
COG0270	12116	11822	14272	12399	13092	12380	12432	12001	12091	13317	12388	11720	13060	12382	11876	11144	12107	12456	12622	12691	12808	12111	11525	11569	12214	11326	11778	12585	12627	13875	13388	11957	8423	10256	8584	6971	13505	13407	13873	13693	5142	6504	8454	8555	12478	12129	13030	12430	Cytosine-specific methyltransferase
COG0271	4969	5528	6389	4612	6890	6292	7216	6089	4265	3997	3612	3968	9352	9838	6755	9156	7524	6855	8792	6197	9458	9134	6655	8657	4613	3549	3983	4226	10914	11538	12536	11115	5928	6030	6205	5826	15246	12213	12047	13073	6304	6490	5717	5633	4641	5205	6231	6129	Bola-like protein
COG0272	14226	13986	11019	14088	14457	14093	13626	13157	14803	14754	14538	14285	14543	14824	13620	14392	13741	13851	14079	14173	14788	14623	13868	14639	14603	14448	14696	14999	14354	15003	15485	14240	13379	13899	13451	12718	16966	15042	14779	15759	13248	13584	12720	12912	14460	14220	14622	14225	DNA ligase (NAD+) activity
COG0274	8949	8494	7342	9081	9361	8858	8782	9113	9379	9506	9767	9176	10586	10728	9985	9091	8504	9101	8474	9696	10478	10427	9489	8955	9096	9873	9675	9593	9722	10643	10768	9175	5567	6830	5916	4246	10601	9654	8086	7729	3182	4245	6402	6455	8922	8831	8512	8502	Catalyzes a reversible aldol reaction between acetaldehyde and D-glyceraldehyde 3-phosphate to generate 2-deoxy- D-ribose 5-phosphate (By similarity)
COG0275	14244	13778	10880	14005	14675	14457	14099	13639	14922	14908	14754	14338	14698	14609	13722	13469	14140	14144	14126	14270	15356	14916	14023	14746	14730	14609	14863	15074	13988	14965	15330	13867	11165	12630	11591	9345	16728	14806	14709	15749	9164	10222	11615	11775	14577	14326	14570	14096	Specifically methylates the N4 position of cytidine in position 1402 (C1402) of 16S rRNA (By similarity)
COG0276	12644	12673	11845	12566	13035	12719	12267	11718	13447	13424	13068	12770	17050	18223	14537	15673	12447	12623	12760	12957	17547	17712	13921	15459	12777	13185	13494	13039	16194	18171	19631	15430	9912	11091	10360	8427	22425	18105	15040	16785	8491	9176	10118	10169	12469	12511	12451	12587	Catalyzes the ferrous insertion into protoporphyrin IX (By similarity)
COG0277	56071	53384	45704	54228	69928	60986	63977	59623	55443	56476	55703	56060	58699	57880	55016	55345	58608	60536	68014	64970	58237	57785	57975	63301	59103	54453	54409	60609	62542	69520	62639	64103	50848	54743	48523	44929	66497	72663	84876	84619	44936	48513	48567	48658	57308	56718	61656	59821	FAD linked oxidase domain protein
COG0278	4523	4942	5891	4182	5350	4927	5593	4652	3716	3643	3299	3561	8253	8748	5833	8315	5912	5074	6723	4817	8764	8466	5653	7815	4041	3032	3432	3710	8980	9646	11044	8602	5694	5679	5464	5593	13686	10539	9459	11090	6165	6318	4955	5129	4203	4725	5416	5471	Glutaredoxin
COG0279	11764	11213	6589	11822	11122	11529	10026	9601	12821	12788	12886	12612	7639	7330	9056	7863	9908	10391	9099	11011	7803	8052	10043	9484	12432	12975	13298	12873	7005	7265	6131	7434	9162	10578	9348	7958	5691	7640	9618	9898	8244	9113	8947	9372	11955	11979	11310	11454	D-glycero-D-manno-heptose 7-phosphate metabolic process
COG0280	10212	9634	6954	10085	11981	11883	12061	12059	10003	10156	10201	10069	7963	7200	8336	7973	11653	11574	12196	10977	8463	7818	9473	9676	10375	10095	10222	10851	9446	9568	8425	10509	9330	10302	9043	8212	8854	10516	15429	16184	8189	8998	9487	9557	10819	10380	11360	10779	phosphate acetyltransferase
COG0281	14213	13782	11537	13924	15468	14177	14952	14805	14088	14491	13967	13683	15596	16267	14868	14596	15047	14461	16362	14684	15483	15326	14833	15646	14226	13613	13963	14399	16707	17692	18189	17740	11738	12867	11861	10137	19816	18811	20109	20658	9662	10696	11948	12013	14313	14057	14581	14741	malic enzyme
COG0282	10234	9622	8360	10188	11164	10833	10223	10049	10193	10675	10710	10264	10600	10598	9879	9380	9958	10368	10468	10681	10870	10695	9753	9622	10650	10333	10420	11248	10473	11640	11456	9597	6965	8326	6678	5883	12049	11159	11287	11886	4155	5262	7247	7689	11164	10459	11245	10594	acetate kinase activity
COG0283	13503	12988	9516	13277	13797	13456	12501	12039	14109	14077	14067	13785	12925	13506	12622	11902	12777	13264	13369	13740	12685	12764	12402	11773	14048	13978	14231	14579	12936	13554	14211	12764	10330	11028	10724	8517	14862	12121	11495	11768	8622	9378	10655	10824	14057	13613	14067	13305	Cytidine monophosphate kinase
COG0284	13255	12968	10415	13091	13888	13594	12972	12515	14023	14110	13952	13621	13298	13177	12455	12271	13189	13264	13622	13434	13491	13500	12651	13321	13923	13663	14047	14398	12863	14157	13626	12508	10549	11828	10796	8725	14282	13757	14161	14716	8774	9653	10700	10853	13725	13254	13907	13412	Catalyzes the decarboxylation of orotidine 5'- monophosphate (OMP) to uridine 5'-monophosphate (UMP) (By similarity)
COG0285	14274	13752	10940	14077	14876	14401	13998	13537	14796	14850	14679	14439	14335	14622	13563	13183	13895	14134	14462	14401	14747	14565	13793	14459	14688	14502	14793	15204	14002	15210	15464	14009	11088	12458	11345	9200	16762	14898	15728	16681	9073	10026	11398	11537	14643	14267	14646	14219	Folylpolyglutamate synthase
COG0286	29943	28848	24407	29373	26142	27619	24312	23551	32778	32250	31819	30450	26094	26522	25425	23227	26370	27075	23783	26737	26420	27415	25929	26414	30564	31785	32434	31540	23084	26254	25389	22482	18574	22928	19716	13711	26182	26634	25122	27004	13483	16341	19761	21129	31297	30427	29830	28339	type I restriction-modification system
COG0287	14844	14068	11504	14590	15275	14658	14046	13367	15152	15205	15047	14698	14229	14296	13430	12490	14270	14350	14538	14886	14371	14358	13763	14160	15071	14890	15131	15511	13825	15195	14547	13575	8987	11387	9740	6206	14808	14957	15389	15528	5283	7095	10007	10290	15309	14984	15203	14629	prephenate dehydrogenase
COG0288	22182	20406	17535	22632	21790	22580	20704	20861	22571	23540	23749	22473	22777	22671	20908	21651	20661	21768	20538	22191	22306	22540	20915	21032	22294	23261	23515	23826	22399	23506	23491	21930	19101	20108	19487	18123	25154	24036	22521	22912	19105	19506	19245	19289	23494	22427	22452	21539	carbonic anhydrase
COG0289	13762	13738	10538	13544	13642	13797	12916	12559	15462	15295	14821	14350	13644	13917	12979	12565	13426	13406	13567	13353	14095	14019	13208	13956	14546	14688	15296	14927	13280	14202	14655	12931	10675	12083	11218	8778	16359	14209	14178	15152	8895	9817	10991	11084	14163	13692	14102	13650	Catalyzes the conversion of 4-hydroxy- tetrahydrodipicolinate (HTPA) to tetrahydrodipicolinate (By similarity)
COG0290	13955	13461	11516	13814	14316	13977	13355	12820	14538	14752	14432	14075	13838	14224	13043	12252	13573	13685	13835	13957	14210	14016	13216	13925	14348	14218	14490	14789	13479	14655	15042	13352	9115	11362	9552	7320	16221	14528	14478	15315	5486	6941	9742	9998	14351	13989	14352	13831	"IF-3 binds to the 30S ribosomal subunit and shifts the equilibrum between 70S ribosomes and their 50S and 30S subunits in favor of the free subunits, thus enhancing the availability of 30S subunits on which protein synthesis initiation begins (By similarity)"
COG0291	13316	12590	10450	13159	13718	13101	12723	12103	13756	14075	13861	13504	13210	13450	12198	12232	12461	12535	13275	13247	13648	13573	12353	13551	13846	13352	13657	14358	13071	14072	14627	12964	10328	11628	10527	8565	16147	14053	14033	14947	8607	9476	10536	10410	13802	13372	13914	13304	50s ribosomal protein L35
COG0292	13923	13442	10763	13741	14306	13986	13333	12808	14501	14548	14385	14084	13849	14265	13077	12787	13559	13665	13836	13964	14217	14111	13279	14007	14356	14225	14493	14790	13611	14686	15077	13579	10677	12053	11055	8823	16510	14560	14483	15420	8867	9805	10933	11100	14325	13983	14360	13843	Binds directly to 23S ribosomal RNA and is necessary for the in vitro assembly process of the 50S ribosomal subunit. It is not involved in the protein synthesizing functions of that subunit (By similarity)
COG0293	4187	4389	3519	3879	5052	4732	5164	4366	3849	3743	3695	4041	3945	4156	3554	4471	5337	4793	6047	4495	4145	3890	4186	5221	4354	3650	3786	4225	5342	5238	5619	5987	5260	5329	5153	5302	7066	6304	8097	8802	5837	5882	4689	4840	4025	4477	5103	5058	Specifically methylates the uridine in position 2552 of 23S rRNA at the 2'-O position of the ribose in the fully assembled 50S ribosomal subunit (By similarity)
COG0294	14298	14020	13270	14017	16541	14936	15547	14706	14851	15305	14833	14363	20053	19907	16532	17301	14708	14938	16145	15478	21073	20616	16129	19433	15106	14229	14563	15427	18060	20638	21417	17093	9865	12390	10114	7912	23808	20574	18132	19960	5886	7611	10405	10664	14618	14149	15157	14739	dihydropteroate synthase
COG0295	9278	8569	6221	9223	10346	9572	9614	10026	9308	9325	9625	9341	6533	6493	7798	5655	8970	9956	10084	10587	5717	5831	7981	6534	9274	9853	9734	9811	7380	7623	6668	8356	5869	6955	6104	4377	5040	6638	8048	6842	3322	4251	6876	6833	9166	9071	9213	8899	cytidine deaminase
COG0296	22913	23135	18511	22484	20535	21854	19597	18827	24510	23794	23379	22793	23257	24206	22923	21684	21525	21907	19929	21294	23115	23891	22041	21725	23390	24604	24373	23384	21769	23154	22995	20312	17012	18477	18327	14777	24075	22891	18774	20176	15506	16436	17461	18517	23172	23106	22188	21557	"Catalyzes the formation of the alpha-1,6-glucosidic linkages in glycogen by scission of a 1,4-alpha-linked oligosaccharide from growing alpha-1,4-glucan chains and the subsequent attachment of the oligosaccharide to the alpha-1,6 position (By similarity)"
COG0297	13095	13592	11161	13077	10694	12950	10086	10311	14623	13953	13897	13452	15857	17028	13888	14602	12597	12851	9570	11582	15994	16836	13384	13487	13118	14846	14876	13391	14030	15056	16086	12239	9370	10630	10887	8114	17798	14530	9106	11046	8506	8984	9905	10808	13518	13254	12398	12177	starch synthase activity
COG0298	6786	5697	4942	6957	5233	5445	4872	4915	7809	8330	8022	7345	4828	4385	4718	4030	4682	5011	4475	5269	4775	5405	5625	6926	6801	7648	7840	7557	3494	3867	3423	4582	3380	5360	3923	2553	2850	5067	6601	5973	2183	3140	4023	4172	7016	6470	5668	6036	chaperone-mediated protein complex assembly
COG0299	13999	13541	10835	13808	14406	14062	13462	12956	14548	14590	14404	14115	13961	13870	12995	13524	13659	13724	13970	14055	14058	14114	13299	13935	14402	14241	14511	14835	13644	14548	13992	13214	12551	13047	12764	10539	14803	14138	14572	15231	12366	12881	12279	12411	14372	14049	14473	13951	phosphoribosylglycinamide formyltransferase
COG0300	68360	66137	60455	67112	76243	68438	71668	69373	66353	67782	66742	65285	77589	76970	70302	73366	68169	69773	75419	73989	75232	74914	69295	73865	68010	65564	66353	69055	80905	86681	82945	80570	61479	63931	62810	56216	89400	89051	87586	89183	60433	61559	60526	60442	67613	67653	71120	70457	Dehydrogenase
COG0301	760	887	590	742	837	822	1030	1273	715	727	714	774	964	879	968	1562	1042	817	877	831	779	828	1033	889	762	650	632	772	1104	1024	1134	1299	2790	1943	2605	3937	869	979	1198	867	4348	3587	2371	2201	775	718	697	923	"Catalyzes the ATP-dependent transfer of a sulfur to tRNA to produce 4-thiouridine in position 8 of tRNAs, which functions as a near-UV photosensor. Also catalyzes the transfer of sulfur to the sulfur carrier protein ThiS, forming ThiS-thiocarboxylate. This is a step in the synthesis of thiazole, in the thiamine biosynthesis pathway. The sulfur is donated as persulfide by IscS (By similarity)"
COG0302	13123	13073	11932	12983	14456	13558	13217	12583	13377	13663	13187	12905	13149	13896	12581	12974	12905	13458	14412	13961	13145	13452	12295	13370	13458	12779	13246	13548	14121	15113	15441	13893	12788	12704	12427	12702	16805	14592	14181	15405	12785	12573	11905	12002	13518	13182	14103	13495	GTP cyclohydrolase i
COG0303	20346	19478	14584	19702	22123	20769	20048	18255	22006	21729	21760	21638	19366	19546	18695	19009	19911	20180	20189	21447	19333	19918	20026	20972	21644	21574	21795	22463	19583	20326	19087	20727	18407	19443	18448	15570	20108	20760	23562	24490	17982	18816	17767	17417	20535	20680	21178	20646	Molybdenum cofactor synthesis domain protein
COG0304	41633	40167	30241	40769	43057	42135	39681	37026	42601	42357	43024	42193	40337	40562	39292	39854	38941	40443	39258	42332	39999	40263	39105	38588	43238	42572	43143	44569	42047	44793	43729	40580	38637	38492	39420	33918	48040	46259	44938	46349	40806	41451	37301	38235	43598	42833	44271	42266	Catalyzes the condensation reaction of fatty acid synthesis by the addition to an acyl acceptor of two carbons from malonyl-ACP (By similarity)
COG0305	16111	15187	13246	15771	17889	16531	16893	15743	16282	16751	16303	15918	17408	16558	15538	15677	16221	16173	17067	16494	18171	17550	16112	18346	16761	15753	15962	17211	16504	17568	17570	16460	12609	14653	12936	11454	18607	17803	19034	19945	10180	11495	12651	12928	16908	16188	17184	16269	Replicative dna helicase
COG0306	13098	12994	10096	12913	13112	13379	13037	12604	14606	14668	14074	13631	14226	13810	13324	13655	12867	12789	13791	12945	14290	14434	13447	14321	13940	13892	14428	14262	14219	14670	14471	13569	12952	13118	12857	12108	15160	14789	15162	15275	12909	12948	12518	12207	13221	12860	13146	12763	inorganic phosphate transmembrane transporter activity
COG0307	13030	12839	10322	12888	13653	13438	12790	12354	13779	13908	13683	13362	13175	13028	12236	12101	13018	13083	13425	13159	13385	13345	12444	13182	13725	13445	13807	14139	12854	13875	13397	12119	10425	11661	10713	8648	14115	13477	13855	14507	8710	9565	10573	10691	13522	13080	13751	13220	"riboflavin synthase, subunit alpha"
COG0308	39220	39150	27264	39668	36840	40373	34917	35703	40748	39781	39897	38944	30003	30475	32863	25762	39854	40757	36692	39504	28155	28484	33623	29811	38345	42241	42770	39147	30317	30477	27590	29062	25530	30337	28740	18006	25830	30372	31597	29935	17975	20872	26847	28652	39008	38893	37600	37357	aminopeptidase
COG0309	7451	6155	5706	7572	5290	5615	4728	4921	8091	8662	8413	7758	8271	8449	6699	7261	4700	5074	4306	5595	8371	8918	6731	7855	7131	8001	8200	7946	6355	7627	8041	6482	3397	5007	3883	2523	8684	8131	6354	6590	2115	3038	4054	4118	7651	7141	6002	6296	Hydrogenase expression formation protein HypE
COG0310	5170	4953	4588	4888	5565	4911	4215	3564	6313	6268	6221	6154	7198	7591	5837	6043	4113	4681	4086	5374	7162	7431	5497	5788	6228	5996	5899	6501	6024	7483	7855	5926	2636	3469	2776	1481	8378	6979	5417	5850	1284	1905	2887	2896	5576	5281	5457	4849	Part of the energy-coupling factor (ECF) transporter complex CbiMNOQ involved in cobalt import (By similarity)
COG0311	6592	4805	3827	6753	7526	6402	6182	6387	6268	7139	7330	6954	3422	3499	4200	2833	4779	5880	6289	7305	3186	3585	4542	4251	6980	6623	6537	8117	3479	4131	3484	4155	3862	4496	3258	2476	2193	3192	3847	3280	1824	2398	4441	4122	7835	6626	7311	6133	Involved in the hydrolysis of glutamine to glutamate and ammonia. Channels an ammonia molecule to PdxS (By similarity)
COG0312	32959	30546	31566	33023	29272	30413	26665	25369	34281	35808	34869	33276	37496	39055	29796	36146	27878	28462	27891	28340	39094	40115	28979	34980	33552	32705	33888	36374	34198	39089	42310	32268	26020	28496	26380	23346	49508	39520	31213	37179	25434	26588	25749	26020	36057	32899	35180	31330	peptidase U62 modulator of DNA gyrase
COG0313	16353	16705	12488	16168	16340	16845	15827	15413	17010	16483	16265	16184	16363	16635	15654	15133	16825	16445	16062	15972	17184	16754	16153	17427	16469	16758	17025	16385	15829	17062	16856	15467	12629	14907	13316	10155	19046	17946	19400	21091	10272	11568	12683	13273	16375	16428	16254	16430	Catalyzes the 2'-O-methylation of the ribose of cytidine 1402 (C1402) in 16S rRNA (By similarity)
COG0314	12241	12049	9728	12095	12902	12664	12155	11487	13310	13230	13106	12796	13330	13291	12267	12827	12294	12465	12482	12772	13369	13433	12575	13102	12830	13088	13430	13231	13134	13903	13409	12685	11644	12099	11813	10885	14392	13681	13900	14519	11879	12093	11181	11076	12250	12267	12433	12252	Molybdopterin
COG0315	11953	11427	9558	11738	12591	12097	11699	11001	12762	12981	12810	12445	12847	12649	11569	12828	11458	11563	12052	12272	12878	13110	11835	12853	12586	12334	12741	13054	12797	13435	13183	12606	12970	12510	12903	12247	14408	13400	13603	14340	15068	14761	12149	11695	12080	11958	12284	11992	"Together with MoaA, is involved in the conversion of 5'- GTP to cyclic pyranopterin monophosphate (cPMP or molybdopterin precursor Z) (By similarity)"
COG0316	23224	23764	19020	23110	23564	23910	23056	22211	24799	24244	23550	22987	26503	27449	23905	24796	24111	23882	23762	23151	27485	27602	24537	27847	23058	24118	24997	23004	25649	27838	28719	25709	18867	21837	20253	16282	32619	29200	28623	30925	16902	18428	19101	19897	22861	23168	22618	23537	Iron--sulfur cluster
COG0317	24332	22482	19339	24190	24693	24021	23226	22027	24297	25171	25147	24646	24926	26722	22844	23539	22534	22917	23692	24085	26188	25970	22924	25764	25052	24233	24524	26420	24490	26745	30218	25296	19761	21937	19174	17949	34895	28182	26438	29386	16831	18140	19376	19685	25891	24712	25942	24288	In eubacteria ppGpp (guanosine 3'-diphosphate 5-' diphosphate) is a mediator of the stringent response that coordinates a variety of cellular activities in response to changes in nutritional abundance (By similarity)
COG0318	83946	77832	71939	79954	112867	90971	104986	99816	79281	82210	81020	81710	88594	83579	81764	82390	92607	93724	115332	103039	87411	84651	86609	100996	88209	77043	76983	89639	96204	109160	95781	106416	78193	84466	73469	64795	101356	116843	145020	144967	70462	75628	76778	75339	82869	84019	95700	92749	Amp-dependent synthetase and ligase
COG0319	13924	13443	10764	13741	14308	13986	13333	12810	14501	14548	14384	14084	13849	14265	13077	12786	13560	13663	13836	13965	14217	14111	13279	14006	14355	14225	14492	14790	13610	14685	15074	13580	10677	12053	11055	8822	16510	14560	14483	15422	8866	9805	10933	11099	14326	13984	14360	13844	metalloendopeptidase activity
COG0320	13004	12949	12007	12811	13853	13248	13291	12479	13832	13963	13605	13182	18308	19007	15696	16577	13055	13197	13670	13530	19066	18997	15068	16754	13314	13547	13788	13534	17094	18702	20173	16233	10599	11763	10828	8829	22951	18846	16718	18287	8854	9724	10734	10717	12872	12906	12967	13003	"Catalyzes the radical-mediated insertion of two sulfur atoms into the C-6 and C-8 positions of the octanoyl moiety bound to the lipoyl domains of lipoate-dependent enzymes, thereby converting the octanoylated domains into lipoylated derivatives (By similarity)"
COG0321	11063	10937	9540	11011	12308	11689	11282	10708	10993	11155	11169	11048	12143	12938	11247	11266	11436	11558	12229	11964	12139	12171	11181	12059	11310	10975	11203	11575	12705	13783	14274	12703	9267	10170	9410	7847	16015	13927	13850	14423	8106	8657	9115	9240	11140	11083	11731	11601	Catalyzes the transfer of endogenously produced octanoic acid from octanoyl-acyl-carrier-protein onto the lipoyl domains of lipoate-dependent enzymes. Lipoyl-ACP can also act as a substrate although octanoyl-ACP is likely to be the physiological substrate (By similarity)
COG0322	18653	16798	15423	18707	19361	18462	18014	18111	18695	20004	19545	18605	20817	20926	18243	19239	17221	17685	18092	18519	21573	21310	18039	19697	18927	18502	18910	20229	19267	21477	22637	18987	15061	16227	15206	12792	24583	20508	18133	19857	13743	14792	15701	15526	19806	18361	19013	18100	The UvrABC repair system catalyzes the recognition and processing of DNA lesions. UvrC both incises the 5' and 3' sides of the lesion. The N-terminal half is responsible for the 3' incision and the C-terminal half is responsible for the 5' incision (By similarity)
COG0323	14729	14171	11422	14624	14384	15054	13638	13294	15160	15272	15089	14927	13783	14174	13107	12961	14355	14234	13787	13931	14557	14327	13675	14313	14982	15064	15350	15699	13823	14890	15113	13447	11338	12987	11736	9278	17441	15338	16299	18178	9294	10458	11506	11795	15163	14678	15082	14577	"This protein is involved in the repair of mismatches in DNA. It is required for dam-dependent methyl-directed DNA mismatch repair. May act as a molecular matchmaker , a protein that promotes the formation of a stable complex between two or more DNA-binding proteins in an ATP-dependent manner without itself being part of a final effector complex (By similarity)"
COG0324	14180	13771	10990	14004	14406	14207	13473	12929	14672	14729	14508	14217	14035	14474	13259	12954	13812	13834	13976	14072	14364	14250	13502	14165	14483	14385	14691	14899	13936	14864	15273	13817	10960	12263	11443	8974	16735	14765	14727	15581	9059	9960	11099	11253	14475	14133	14498	14045	"Catalyzes the transfer of a dimethylallyl group onto the adenine at position 37 in tRNAs that read codons beginning with uridine, leading to the formation of N6-(dimethylallyl)adenosine (i(6)A) (By similarity)"
COG0325	13952	13534	10799	13760	14338	14037	13410	12840	14500	14564	14388	14100	13821	13704	12958	12704	13714	13710	13923	14033	13893	13920	13172	13700	14378	14248	14528	14794	13709	14489	13927	12948	10720	12093	11185	8851	14511	14094	14480	15035	8927	9861	10970	11136	14337	14008	14388	13916	alanine racemase domain protein
COG0326	9801	9907	8476	9359	9618	9735	9616	8731	9454	8772	9071	9332	11442	11690	10163	10969	9604	9522	8768	9607	12175	11960	10025	11302	9873	9455	9193	9575	10620	11461	12515	10119	8437	9244	8497	7544	14368	12558	10283	12159	7755	8307	8258	8763	9945	10425	10588	10053	Molecular chaperone. Has ATPase activity (By similarity)
COG0327	9487	9182	6136	9774	8263	9155	8460	8992	9401	9423	9552	9236	6952	6721	8086	6815	9057	8849	7660	8358	7298	7083	8711	8282	9181	9972	9868	9329	6046	6236	5205	6277	7815	8681	8069	7278	5242	6775	9319	9252	7521	7761	7900	8411	9658	9375	8353	8907	"dinuclear metal center protein, YbgI"
COG0328	13848	13771	11999	13518	14982	14624	14724	14393	14402	14565	14098	13839	14808	15030	13698	13747	14580	14529	15206	14452	15405	14712	14147	14873	14028	14116	14279	14322	15189	16630	16806	15338	11438	12890	11611	9532	18713	17092	18360	19548	9282	10264	11668	11815	13573	13617	13980	13891	ribonuclease H activity
COG0329	35214	34733	25286	34951	40436	39456	40011	39597	35161	35057	34822	34436	35360	34824	36750	33542	39978	40016	41673	39551	34124	33000	38193	35661	35364	35645	36349	35976	40070	39843	36386	39625	34578	35101	35023	31542	38526	41419	49431	46736	31602	33067	33565	34111	35577	35638	36272	36798	Catalyzes the condensation of (S)-aspartate-beta- semialdehyde (S)-ASA and pyruvate to 4-hydroxy- tetrahydrodipicolinate (HTPA) (By similarity)
COG0330	33243	33811	29776	32252	35261	33692	33727	31245	34807	34571	33999	33192	42126	43010	36613	41244	34351	33425	34951	34236	42948	42629	36148	39906	34107	33432	34428	34124	42090	45628	48038	41581	33104	33998	33730	31151	54940	47616	44129	48452	35276	35906	31390	32072	32218	33548	33943	34530	Band 7 protein
COG0331	17302	16632	13277	16665	17258	16811	16288	15467	18449	18422	17842	17516	17205	16914	15685	16742	16255	16496	17146	16709	17422	17533	16451	18383	17792	17718	18112	18312	16599	17570	17417	16559	15505	16627	15551	13900	18804	17969	18425	19265	14314	15208	14875	14930	17175	16979	17412	17033	Malonyl coA-acyl carrier protein transacylase
COG0332	28388	27342	21793	27840	27423	26934	25867	24759	28726	28380	28963	28481	27240	27918	26746	25824	26090	26746	26209	28013	26941	27145	26576	26067	28282	29595	29448	29326	27545	29148	29100	26712	23620	24821	23978	20091	31353	29934	28038	28754	21581	22564	22825	23600	28133	28310	28291	27894	Catalyzes the condensation reaction of fatty acid synthesis by the addition to an acyl acceptor of two carbons from malonyl-ACP. Catalyzes the first condensation reaction which initiates fatty acid synthesis and may therefore play a role in governing the total rate of fatty acid production. Possesses both acetoacetyl-ACP synthase and acetyl transacylase activities. Its substrate specificity deter…
COG0333	13505	12861	10360	13285	13548	13408	12495	12029	13922	14008	13884	13681	12797	13508	12066	12093	12550	12965	13029	13223	13051	13344	12345	13105	13768	13767	13991	14383	12869	13855	14384	12866	10326	11447	10480	8509	15928	13920	13416	14700	8596	9379	10483	10655	13987	13511	13939	13208	50s ribosomal protein l32
COG0334	21082	19638	16126	21120	20487	20712	19669	20106	20287	20778	21026	20544	17260	17125	17062	16546	19191	20105	19651	20618	17364	17329	17695	17373	20776	20769	20640	21856	17297	18627	17427	17085	17209	18332	17419	14945	17129	17449	18687	18782	15194	15613	17539	17407	21561	20842	21241	19962	"oxidoreductase activity, acting on the CH-NH2 group of donors, NAD or NADP as acceptor"
COG0335	13924	13443	10764	13741	14308	13986	13334	12812	14501	14548	14385	14084	13849	14265	13078	12787	13561	13663	13837	13965	14217	14111	13279	14007	14356	14225	14493	14790	13612	14686	15077	13580	10677	12053	11055	8823	16510	14560	14484	15422	8867	9805	10933	11100	14326	13984	14360	13844	This protein is located at the 30S-50S ribosomal subunit interface and may play a role in the structure and function of the aminoacyl-tRNA binding site (By similarity)
COG0336	13923	13441	10763	13740	14305	13985	13333	12807	14501	14547	14384	14084	13849	14264	13076	12785	13559	13661	13836	13964	14214	14110	13276	14005	14355	14224	14492	14790	13610	14685	15077	13579	10677	12053	11054	8822	16510	14560	14482	15419	8867	9805	10932	11100	14325	13983	14359	13842	Specifically methylates guanosine-37 in various tRNAs (By similarity)
COG0337	16938	16911	13266	16653	17610	17751	16409	15499	18067	17597	17665	17441	16151	15782	15723	14605	16834	17385	16294	17484	16245	16035	16043	15926	17818	17993	18085	18078	15317	16460	15391	14686	12837	14583	13427	10005	15723	15841	16030	16640	10095	11471	13041	13454	17317	17214	17638	16816	3-dehydroquinate synthase
COG0338	10904	9686	12006	11029	9059	10188	8962	9735	11000	11840	11700	10394	18721	19804	13694	17002	9527	10155	7938	9532	20112	19386	12281	14275	9672	11111	11387	10884	16345	18998	22766	15167	7678	8715	8089	6886	28173	19310	11622	15217	7268	7889	8014	8153	11140	10403	9715	9428	site-specific DNA-methyltransferase (adenine-specific) activity
COG0339	10940	11296	9660	10931	11473	11674	11554	10622	10706	10656	10591	10553	12929	12275	10773	12295	11672	11375	12660	11188	13215	13067	10963	13181	10765	10751	11022	10784	13524	13402	13220	11542	9839	11134	9995	8463	14273	13745	14074	15410	8761	9689	9227	9754	10421	10860	11266	11439	oligopeptidase a
COG0340	15271	14866	11363	14972	15084	14935	13934	13282	16665	16548	16191	15721	14400	14806	13902	13294	14318	14488	14485	14797	14767	14812	14198	14724	15913	15965	16496	16403	14004	15045	15364	13975	11283	12914	11883	9114	16746	14844	14837	15825	9237	10337	11686	11848	15667	15288	15509	14964	Biotin- acetyl-CoA-carboxylase ligase
COG0341	11345	10486	9234	11180	12448	11369	11322	10379	11986	12436	12191	11790	12395	12565	10859	11483	10699	10872	11925	11864	12742	12663	11190	12650	11885	11571	11943	12615	12316	13423	13987	12496	9159	10325	9099	7709	15624	13561	13376	14248	7838	8632	9174	8955	11690	11298	11860	11435	Part of the Sec protein translocase complex. Interacts with the SecYEG preprotein conducting channel. SecDF uses the proton motive force (PMF) to complete protein translocation after the ATP-dependent function of SecA (By similarity)
COG0342	14288	13795	10988	14099	14704	14335	13894	13257	14920	14876	14754	14364	14522	14822	13682	13423	13937	14026	14569	14403	14655	14557	13861	14541	14772	14615	14864	15108	14590	15717	15951	14685	11020	12397	11559	9376	17292	15948	15800	16113	9189	10233	11393	11503	14579	14407	14695	14232	Part of the Sec protein translocase complex. Interacts with the SecYEG preprotein conducting channel. SecDF uses the proton motive force (PMF) to complete protein translocation after the ATP-dependent function of SecA (By similarity)
COG0343	14665	13875	11131	14487	13995	14410	12995	12609	15082	15145	14961	14661	13503	14017	12831	12555	13831	13910	13423	13612	14038	14034	13139	13818	15057	14726	14977	15674	13075	14019	14626	13024	10828	12335	11232	8884	15996	13815	13644	14969	8938	9959	11130	11378	15465	14821	15343	14203	"Exchanges the guanine residue with 7-aminomethyl-7- deazaguanine in tRNAs with GU(N) anticodons (tRNA-Asp, -Asn, -His and -Tyr). After this exchange, a cyclopentendiol moiety is attached to the 7-aminomethyl group of 7-deazaguanine, resulting in the hypermodified nucleoside queuosine (Q) (7-(((4,5-cis- dihydroxy-2-cyclopenten-1-yl)amino)methyl)-7-deazaguanosine) (By similarity)"
COG0344	14494	13062	10525	14291	13078	13476	11925	11523	14750	14822	14784	14433	12770	12678	11594	12293	12366	12551	11492	12840	13140	13275	12244	12832	14324	14369	14629	15219	11784	13046	12460	11828	10153	11751	10655	8369	13365	12846	13332	14152	8453	9492	10582	10571	14951	14471	14089	13399	"Catalyzes the transfer of an acyl group from acyl- phosphate (acyl-PO(4)) to glycerol-3-phosphate (G3P) to form lysophosphatidic acid (LPA). This enzyme utilizes acyl-phosphate as fatty acyl donor, but not acyl-CoA or acyl-ACP (By similarity)"
COG0345	14678	14613	11241	14464	15432	15558	15186	15161	15432	15165	15023	14762	15224	15145	14437	14068	15622	15612	15283	15190	15396	15264	14972	14802	15033	15274	15541	15382	14961	15924	15297	14456	11796	13174	12515	10463	15496	15463	16022	16193	9690	10675	12612	12882	15052	14746	15027	14713	pyrroline-5-carboxylate reductase activity
COG0346	45990	47294	40931	44982	55166	52291	54740	52500	44922	43692	42920	43824	58548	57221	50239	54991	54053	53719	57945	52614	58118	57627	51943	58817	46150	44353	44575	45613	60350	64326	61018	58515	43262	47178	44753	38877	66240	67765	70557	71583	38657	41962	43217	43596	43471	45847	48685	48906	glyoxalase bleomycin resistance protein dioxygenase
COG0347	23236	23350	18419	22720	23922	24531	21789	19402	26690	25952	25810	25577	23097	22946	20813	21001	22298	22798	22768	23098	23530	24023	21602	23556	26385	25043	26251	27197	21493	24061	23719	20557	16704	20339	17240	12544	25761	24350	24177	26121	12109	14690	17320	17305	24414	24133	26094	23947	Nitrogen regulatory protein pii
COG0348	13777	13965	10075	13772	12591	14066	11636	10981	14860	14552	15175	15272	13564	13296	12053	13179	12964	12927	10846	12250	14117	14753	12855	15379	15098	15312	15397	15432	11945	12693	12300	11240	12299	13749	12723	10939	13955	13843	13452	15387	12471	12994	11245	12161	14038	14356	13957	14053	4Fe-4S Ferredoxin iron-sulfur binding domain protein
COG0349	8719	8599	9314	8457	11563	9752	10622	8873	8092	8025	7792	8165	11429	11922	9651	10539	10317	10534	12522	11185	10914	10762	9241	9934	9174	7705	7833	9215	12731	13276	14024	12886	7868	7781	7940	6757	15119	12014	10540	10779	6999	7517	7842	7534	8669	9144	10889	9444	Exonuclease involved in the 3' processing of various precursor tRNAs. Initiates hydrolysis at the 3'-terminus of an RNA molecule and releases 5'-mononucleotides (By similarity)
COG0350	17617	17823	13256	17288	19804	19339	19299	18489	17930	17330	17220	17343	18666	18466	17794	17106	19572	19471	20241	19226	18617	18228	18555	19302	17808	17895	18225	17910	19385	20613	18790	19306	13991	16116	14946	11007	19995	21180	24083	24192	11053	12444	14218	14805	17372	17649	18180	18375	Involved in the cellular defense against the biological effects of O6-methylguanine (O6-MeG) in DNA. Repairs alkylated guanine in DNA by stoichiometrically transferring the alkyl group at the O-6 position to a cysteine residue in the enzyme. This is a suicide reaction the enzyme is irreversibly inactivated (By similarity)
COG0351	14636	14429	11441	14302	15344	15257	14958	14499	15298	15096	14875	14628	15620	15439	14503	14443	15287	15077	15180	14618	16390	16267	15229	16742	14922	14988	15223	15191	14762	16069	15140	14375	11971	13785	12040	9772	16511	16835	18832	20038	9638	10815	11966	12329	14856	14682	14909	14798	phosphomethylpyrimidine kinase
COG0352	22122	21245	15907	21693	22186	22328	20404	19886	23468	23729	23416	22846	17660	17737	17773	17210	20604	21400	21371	21739	17249	17847	18656	18020	22979	23005	23725	23950	18962	19586	18372	18804	19246	19602	19852	16208	18600	18221	19845	20004	18638	19043	19121	18967	23221	22197	23032	21865	Condenses 4-methyl-5-(beta-hydroxyethyl)thiazole monophosphate (THZ-P) and 2-methyl-4-amino-5-hydroxymethyl pyrimidine pyrophosphate (HMP-PP) to form thiamine monophosphate (TMP) (By similarity)
COG0353	13830	13305	10736	13685	14173	13939	13280	12752	14442	14471	14341	14020	13841	14243	13050	12775	13513	13623	13743	13886	14200	14097	13238	13993	14287	14092	14436	14741	13596	14674	15071	13561	10664	12024	11026	8815	16502	14547	14471	15387	8857	9795	10917	11055	14167	13890	14312	13733	May play a role in DNA repair. It seems to be involved in an RecBC-independent recombinational process of DNA repair. It may act with RecF and RecO (By similarity)
COG0354	5351	5503	6370	5138	7655	6061	7682	6458	4508	4745	4340	4592	10126	10257	7923	9577	6702	6212	8664	6770	10606	10203	7572	9909	5326	4073	4307	4970	10168	11100	12062	10104	6297	6370	5919	6052	14453	11756	10858	12158	6384	6691	5745	5716	5044	5405	6387	6563	"Folate-binding protein involved in regulating the level of ATP-DnaA and in the modification of some tRNAs. It is probably a key factor in regulatory networks that act via tRNA modification, such as initiation of chromosomal replication (By similarity)"
COG0355	13388	13181	10321	13097	14014	13589	13054	12587	14120	14123	13913	13651	13856	14221	13062	12938	13196	13324	13459	13710	14169	14043	13287	13881	13754	13919	14148	14038	13711	14649	15029	13708	10644	11913	11051	8798	16555	14587	14526	15433	8945	9875	10792	10950	13458	13368	13429	13420	Produces ATP from ADP in the presence of a proton gradient across the membrane (By similarity)
COG0356	13352	13153	10318	13056	13990	13602	13045	12586	14110	14115	13896	13635	13927	14259	13083	12886	13257	13335	13488	13705	14197	14082	13325	13925	13742	13916	14116	14026	13676	14648	15057	13666	10670	11913	11079	8825	16550	14574	14487	15417	8959	9901	10848	11037	13419	13312	13340	13363	it plays a direct role in the translocation of protons across the membrane (By similarity)
COG0357	13464	12964	10556	13330	13944	13549	12805	12417	13975	14069	13892	13714	13015	13416	12308	12099	13111	13279	13632	13648	12950	13247	12547	13021	13804	13806	14036	14352	13033	14132	13689	12677	10364	11597	10646	8635	14224	13802	14183	14677	8644	9398	10606	10686	13907	13434	13964	13459	Specifically methylates the N7 position of a guanine in 16S rRNA (By similarity)
COG0358	19910	20576	14918	19409	20818	21076	19097	18896	20740	19849	19840	19901	18441	19587	19375	16640	21874	21809	20543	20767	18278	17997	19293	17796	20346	21146	21280	20321	18431	20089	19268	17880	14059	16071	15399	11091	19686	18253	19535	20658	11121	12579	14614	16344	20103	20023	20225	20007	DNA primase activity
COG0359	13924	13443	10764	13741	14308	13986	13333	12810	14501	14548	14384	14084	13849	14265	13077	12786	13560	13663	13836	13965	14217	14111	13279	14006	14355	14225	14492	14790	13610	14685	15074	13580	10677	12053	11055	8822	16510	14560	14483	15422	8866	9805	10933	11099	14326	13984	14360	13844	Binds to the 23S rRNA (By similarity)
COG0360	13924	13443	10764	13741	14308	13986	13333	12810	14501	14548	14384	14084	13849	14265	13077	12786	13560	13663	13836	13965	14217	14111	13279	14006	14355	14225	14492	14790	13610	14685	15074	13580	10677	12053	11055	8822	16510	14560	14483	15422	8866	9805	10933	11099	14326	13984	14360	13844	Binds together with S18 to 16S ribosomal RNA (By similarity)
COG0361	15409	14977	11935	15161	15788	15732	15130	14327	15841	15761	15612	15313	15356	15437	14185	14173	15310	15012	15422	15160	16143	15966	14766	16804	15905	15273	15658	16078	14788	16359	16433	14918	11745	13869	11992	9597	18633	17665	18074	19586	9561	10830	12063	12347	15841	15724	16039	15546	"however, it seems to stimulate more or less all the activities of the other two initiation factors, IF-2 and IF-3 (By similarity)"
COG0362	7254	7301	5769	7465	6535	7435	6802	7404	7435	7267	7296	6721	9700	10209	9380	8452	7814	7910	6262	7259	9747	9659	8798	7613	6392	8072	8132	6357	8669	9085	9197	7595	4510	5200	5522	3493	9873	8585	6666	6452	3031	3665	5235	5987	6965	7102	5699	6594	"Catalyzes the oxidative decarboxylation of 6- phosphogluconate to ribulose 5-phosphate and CO(2), with concomitant reduction of NADP to NADPH (By similarity)"
COG0363	18771	19397	13565	18773	19146	20450	18371	18875	19642	19087	19354	18701	17922	18755	20022	16010	20337	21209	18725	20166	17340	17483	19458	16039	18515	21084	21106	18597	17463	17934	16722	16376	14437	15083	15779	11191	15755	15414	14625	14222	11363	12183	14779	16189	18450	18604	17426	18159	Catalyzes the reversible isomerization-deamination of glucosamine 6-phosphate (GlcN6P) to form fructose 6-phosphate (Fru6P) and ammonium ion (By similarity)
COG0364	14103	13798	11211	13763	16334	14918	15182	14471	14475	14532	14198	13982	15245	15195	14357	14734	14600	14990	16357	15960	15099	15405	14723	15352	14501	14126	14512	14719	15753	16426	15607	15211	13886	13758	13428	12367	16212	16017	15386	15742	13310	13547	13234	13348	14193	14105	14704	14314	Glucose-6-phosphate 1-dehydrogenase
COG0365	35999	33676	26644	34969	40709	37404	38835	36408	36373	36651	36487	36520	33878	33088	32936	32758	36989	36503	40744	38225	33821	34275	35861	40020	38116	35460	35751	39286	35928	38140	33954	36839	35137	37012	33145	31147	36101	41889	51098	51076	33018	34856	32852	33370	37248	36844	39493	38176	"Catalyzes the conversion of acetate into acetyl-CoA (AcCoA), an essential intermediate at the junction of anabolic and catabolic pathways. AcsA undergoes a two-step reaction. In the first half reaction, AcsA combines acetate with ATP to form acetyl-adenylate (AcAMP) intermediate. In the second half reaction, it can then transfer the acetyl group from AcAMP to the sulfhydryl group of CoA, forming…
COG0366	41718	37142	32444	41905	42554	39434	40005	39556	39447	41262	41430	39998	37353	38634	39091	34175	36926	39063	40306	43568	35903	37618	38882	36697	39805	41620	40646	42034	37085	38222	37580	38626	31659	33642	31169	26058	33894	36165	36223	33872	25751	27730	33400	33138	41967	40973	40180	39502	"alpha amylase, catalytic"
COG0367	23246	22038	18294	22753	23621	22754	22009	20748	24536	25037	24866	24077	24566	23713	21776	22248	21324	21744	21419	23159	24376	24686	22026	23595	23977	24408	24730	24819	22823	24955	25014	22931	16133	19290	17022	12781	25427	25345	22060	23352	12134	14359	17159	17371	23488	23186	23378	22978	asparagine synthetase
COG0368	6604	6573	5937	6254	7799	6811	7002	6261	7547	7403	7288	7450	9576	9590	7844	9079	6414	6642	6849	7273	9992	10105	7961	9465	7595	7063	6994	7828	9279	10353	10351	9226	6494	7043	6379	5848	11740	10776	11009	12180	6298	6564	6114	6011	6858	6847	7329	6972	Joins Ado-cobinamide-GDP and alpha-ribazole to generate adenosylcobalamin (Ado-cobalamin) (By similarity)
COG0369	7677	8405	7620	7570	8301	8910	9232	9177	7664	7640	7327	6672	11910	10661	9475	11479	9833	9043	8832	7754	12897	11548	9746	10896	7019	7275	7821	6783	11303	11986	11523	9893	8860	9115	9400	8758	14286	13395	14033	15509	10925	10922	8411	9042	7344	7681	7246	8056	Component of the sulfite reductase complex that catalyzes the 6-electron reduction of sulfite to sulfide. This is one of several activities required for the biosynthesis of L- cysteine from sulfate. The flavoprotein component catalyzes the electron flow from NADPH - FAD - FMN to the hemoprotein component (By similarity)
COG0370	15157	14217	12057	14991	13116	14212	12403	12476	15651	15656	15756	15332	16775	16731	14145	14847	13573	13741	12020	13271	17440	16850	13662	13873	15282	15490	15747	16151	14628	16653	17245	13541	8322	10851	9225	5637	18994	15808	13235	15670	4891	6790	9335	9927	15707	15205	15130	13898	Ferrous iron transport protein b
COG0371	1289	1296	2502	1298	1308	926	1289	1174	1095	1170	1098	998	5617	5809	3576	5222	1303	1080	962	1381	5491	5459	2850	3536	931	1020	947	870	4535	5054	6367	4110	618	952	1185	1864	7204	6115	3013	3099	912	992	1052	877	1093	1193	852	1173	Dehydrogenase
COG0372	20219	19520	15750	19828	24177	21699	22588	21016	20467	20759	20736	20986	19838	20191	19544	19108	20945	20978	23600	23020	19978	19515	20288	20988	21793	20344	20483	22373	21603	22994	22560	22152	18456	19685	17538	15537	24305	23731	26287	27307	15478	16812	17689	17913	20891	20842	22967	21911	citrate synthase
COG0373	15067	13635	10707	15246	13635	13715	12456	12990	15713	16538	16415	15321	13004	12908	12502	11950	12415	12940	12101	13484	13484	13584	12819	13288	15127	15655	15979	16141	11663	12889	12619	11106	10697	12337	10739	8844	13021	12957	12768	13420	8890	9732	11033	11177	15884	14932	14420	14088	Catalyzes the NADPH-dependent reduction of glutamyl- tRNA(Glu) to glutamate 1-semialdehyde (GSA) (By similarity)
COG0374	6263	5128	3527	6286	5550	5686	5354	5378	7259	7661	7492	7010	5091	4362	4331	4309	4907	5044	4808	4986	5637	6257	5656	8623	6440	7108	7419	7189	3669	4640	3910	4725	3600	5804	3808	2360	4172	6937	8491	9180	2200	3280	3912	4213	6534	5984	5647	6083	"Hydrogenase, large subunit"
COG0375	7896	6899	6706	8073	6378	6974	5472	5427	9304	9792	9629	8982	8217	8327	6843	7134	5382	6258	4971	6632	8389	9009	6953	8031	8472	9179	9323	9479	6390	7644	8116	6378	4001	5776	4371	2726	8620	8001	6080	6534	2313	3317	4596	4577	8554	7833	7417	6940	Probably plays a role in a hydrogenase nickel cofactor insertion step (By similarity)
COG0376	9053	8508	6327	8983	10402	9879	9990	9489	8905	9046	9138	8918	6995	6455	7260	6643	9315	9542	10251	10083	6983	6858	8006	8313	9288	8873	9159	9495	7959	7776	6670	8163	7960	8632	8083	7103	6497	8027	10977	10798	7306	7544	8031	7833	9544	9390	9802	9447	Bifunctional enzyme with both catalase and broad- spectrum peroxidase activity (By similarity)
COG0377	21336	19819	15572	21338	19375	20332	17575	17265	22836	22907	22880	21924	20541	21427	18706	18724	18235	19301	17267	19432	21065	21187	18884	19366	21794	22630	23040	23231	18863	21426	22070	18430	13739	16493	14793	10588	24297	20930	18101	19789	10633	12373	14735	15254	22597	21446	21340	19702	"NDH-1 shuttles electrons from NADH, via FMN and iron- sulfur (Fe-S) centers, to quinones in the respiratory chain. The immediate electron acceptor for the enzyme in this species is believed to be ubiquinone. Couples the redox reaction to proton translocation (for every two electrons transferred, four hydrogen ions are translocated across the cytoplasmic membrane), and thus conserves the redox en…
COG0378	10298	9297	10573	10169	9843	8890	9387	8827	10548	11345	10645	9923	16783	16638	12762	15256	8554	8634	8460	9215	17385	17879	12554	15933	9717	10146	10273	10242	14157	15904	16547	13306	8084	9474	8159	7181	19223	17432	14643	15986	7552	8367	7927	8039	10178	9923	9103	9968	"Facilitates the functional incorporation of the urease nickel metallocenter. This process requires GTP hydrolysis, probably effectuated by UreG (By similarity)"
COG0379	12350	11783	9715	12178	13044	12703	12223	11850	13271	13506	13241	12837	12833	12536	11654	11858	12095	12381	12457	12467	13067	13152	12035	13005	13064	12828	13180	13767	12459	13531	12946	12032	10091	11236	10215	8376	13832	13267	13583	14230	8435	9263	10198	10243	13125	12375	13083	12294	Catalyzes the condensation of iminoaspartate with dihydroxyacetone phosphate to form quinolinate (By similarity)
COG0380	6026	6592	5388	5645	7830	6530	7479	6836	6309	6096	5523	5630	5495	5507	6301	5188	7451	7225	9000	7464	4957	4647	6339	5488	5932	5842	6052	5644	7299	7212	6310	7382	4541	5053	4893	3478	6030	7387	10281	9596	2895	3504	4652	4746	5226	5577	6084	6567	synthase
COG0381	14353	13844	10364	14117	13126	13959	12476	12171	16118	16145	15822	15334	13236	12960	12505	12287	13180	13125	12458	13175	13585	13751	12861	13498	15335	15717	15984	16104	11925	12838	12476	11271	10300	12092	10915	8642	13257	12552	12543	13968	8699	9689	10903	11194	15297	14436	14741	13680	UDP-N-acetylglucosamine 2-epimerase
COG0382	25671	24361	22662	25621	24188	25195	22450	22288	27024	27645	27527	25866	32866	33897	27187	29241	23849	24944	21956	24566	33608	33849	25969	28778	25652	27092	27398	27129	29452	33605	35263	27217	16584	20053	18279	12707	39829	33281	24368	27380	12526	14697	17678	18830	27161	25671	25161	24038	Synthesis of 3-octaprenyl-4-hydroxybenzoate (By similarity)
COG0383	5038	4292	4545	5288	4939	4586	4552	4777	4857	5544	5423	4728	7686	8120	6692	6575	4024	4487	4302	5073	7561	7821	6016	6169	4454	5212	5361	5010	6502	7616	8289	6512	2939	3541	2972	2154	8723	7771	5285	5094	1759	2206	3593	3614	5021	4733	3982	4391	alpha-mannosidase
COG0384	11156	11094	10158	11062	13503	12726	12957	12455	10560	10669	10514	10390	13237	13062	11450	13151	12697	12885	14400	13079	12651	12740	11599	12605	10794	10363	10718	11064	14827	15314	14774	14243	13318	12285	13017	12574	15996	15358	15743	15725	15296	14870	12275	12042	10700	10927	11864	11653	"phenazine biosynthesis protein, phzf family"
COG0385	8811	9742	7255	8696	8949	9609	9972	9189	8496	8170	8134	8270	8190	7049	8910	8568	10822	9745	10085	8967	8102	7103	8787	7852	9246	8800	8627	8725	8790	7670	7042	8246	10209	9679	10835	10788	7223	7957	9622	9770	11719	11398	9724	10287	8328	8904	9406	9097	bile acid
COG0386	13704	13927	9455	13511	14712	14600	14128	13637	13397	12976	13205	13275	10798	10183	11231	11497	14335	14425	14653	14204	10651	10679	12360	12968	13821	13614	13800	13733	11225	10723	9217	10895	15528	15056	15243	15437	8895	10855	13708	14541	17199	16533	14060	14737	13565	13906	14593	14250	glutathione peroxidase
COG0387	2460	2638	4498	2442	3427	2985	3722	3320	2221	2254	2072	2212	11627	11901	7457	10829	3165	3343	3323	3226	11964	12265	6429	8940	2097	2506	2288	2105	9981	11224	12694	8258	3898	3521	4093	4680	15130	11642	6174	7861	5078	4753	3556	3791	2084	2220	2219	2616	Calcium Proton
COG0388	40477	40668	33392	39567	44347	42831	42922	40167	40252	39165	39327	39550	48881	48411	43751	48425	43201	42990	43998	43555	49256	49096	43538	46337	41047	40293	40454	41088	48697	50305	49633	46562	43776	42233	44599	43092	55035	51635	50569	54024	49448	48434	41631	41412	39968	40969	42373	41636	nitrilase cyanide hydratase and apolipoprotein n-acyltransferase
COG0389	25340	26556	18341	25269	27077	28383	27299	27477	26384	25534	25323	25193	25234	25117	26236	23116	29302	28926	28533	27096	24744	24283	26765	25311	25595	27139	27468	25351	26839	26337	24251	25223	21685	23648	23216	18727	24518	26039	29711	29355	18627	20100	22039	23380	24857	25193	25004	25857	Poorly processive error-prone DNA polymerase involved in untargeted mutagenesis. Copies undamaged DNA at stalled replication forks which arise in vivo from mismatched or misaligned primer ends. These misaligned primers can be extended by polIV. Exhibits no 3-5 exonuclease (proofreading) activity. May be involved in translesional synthesis in conjunction with the beta clamp from polIII (By similar…
COG0390	1507	1386	2644	1577	1639	1537	1660	1565	1267	1532	1371	1421	5185	5508	3416	4651	1304	1376	1287	1515	5296	5422	2812	3537	1413	1300	1347	1419	3910	4837	5786	3258	937	1087	1057	1143	6757	4724	1668	2643	630	845	1186	1249	1438	1473	1697	1742	(ABC) transporter
COG0391	8278	6206	6813	8189	10114	7529	8037	8026	7538	8715	8770	8351	9223	9616	8116	8122	6085	7414	8064	9553	8950	9438	7747	8180	8266	7918	7657	9487	8647	10396	10570	9641	4642	5352	4183	3375	9840	9303	6913	7274	2338	3052	5258	4832	8933	7917	8395	7674	"Catalyzes the transfer of the 2-phospholactate moiety from lactyl (2) diphospho-(5')guanosine (LPPG) to 7,8-didemethyl- 8-hydroxy-5-deazariboflavin (FO) with the formation of the L- lactyl phosphodiester of 7,8-didemethyl-8-hydroxy-5- deazariboflavin (F420-0) and GMP (By similarity)"
COG0392	20903	17681	15293	20905	20414	18561	17571	17573	19374	20212	20500	19913	16782	17854	16729	16230	16952	18858	17209	20240	16237	16772	17439	16707	19615	20357	19638	21174	16614	18920	17271	18187	14094	15645	14563	12815	16682	18926	19826	19169	13399	14085	14442	14827	21438	20717	19802	18952	Membrane
COG0393	5271	5226	4636	5215	5536	5285	5019	4807	4887	4556	4680	4876	7364	8032	6560	7236	5272	5325	4993	5634	7304	7613	5813	5745	5116	5286	5040	5113	6378	7163	7539	5484	4923	4458	5029	4924	8392	6257	3627	4680	5459	5225	4693	5126	5545	5350	5449	5342	UPF0145 protein
COG0394	25658	23697	20915	25095	28248	25468	26961	25610	24918	25750	25271	24527	28657	28254	26677	26546	25597	25268	28090	27191	28895	29138	26539	28574	25460	24444	24864	26052	28513	29902	29019	28237	22477	23540	22289	20174	30035	29499	30921	31654	20875	21911	22321	22282	26457	25723	26490	26077	PHOsphatase
COG0395	46789	37683	35563	43599	76057	46606	68271	58726	34624	37605	36662	38100	66077	69403	63185	59268	49938	49924	71931	69827	60667	63411	63856	66425	42189	35902	32725	40871	73587	78128	73656	82738	44286	43856	40302	40531	66891	80359	91752	75964	33072	35984	48527	43663	43622	47643	46853	50250	Binding-protein-dependent transport systems inner membrane component
COG0396	10042	10333	8439	9532	11594	10381	10295	9132	10719	10180	10083	10312	11502	11787	10814	9827	10594	10868	11315	11323	11098	11192	10301	9895	10865	10477	10509	10774	11215	12138	11996	10541	6398	7415	7110	4361	11688	10593	9043	9147	3663	4789	7061	7196	9925	10131	10973	10313	feS assembly ATPase SufC
COG0397	7105	7234	7272	7104	7237	7539	7878	7939	6980	7251	6989	6572	10139	9754	7951	9559	8366	7898	8212	7011	10634	10284	8071	9453	6599	6770	7207	6724	9777	10143	10350	8981	7123	7567	7148	6763	11970	10596	10602	11702	7029	7244	7081	7161	7029	7098	6936	7227	UPF0061 protein
COG0398	7847	7652	9018	7631	6826	6605	7118	7026	7921	7799	7602	7292	14164	14405	10745	12566	6948	6879	5839	6833	15141	15223	9815	11860	7399	7564	7419	7381	10647	12750	14443	9877	4692	5969	5111	3831	15699	12741	6984	8492	2712	3707	5779	5755	7064	7595	6888	7183	Snare associated golgi protein
COG0399	47014	43703	32484	47344	39998	42959	36571	35916	49596	49100	49258	47401	35961	36816	37096	34973	39179	40975	35000	41538	35687	37105	38992	37187	46556	50078	50587	48790	32825	35467	32597	32540	35947	38761	38351	30582	33281	34317	35295	36952	35889	37597	35407	37165	48378	47373	44820	43131	DegT DnrJ EryC1 StrS aminotransferase
COG0400	12303	12040	10410	12242	13930	12712	13487	12917	11842	12046	12057	11890	14711	14994	13337	14417	13019	12798	14091	13147	15588	15519	13678	15962	12203	12015	12011	12436	16080	16437	16793	15428	12997	13391	12642	12326	19164	17481	18369	20224	13057	13326	11975	12105	12028	12308	12805	13072	phospholipase carboxylesterase
COG0401	1255	1722	1671	1377	875	1386	1020	1119	1406	1200	1078	1091	997	1177	1276	1662	1722	1665	896	1121	890	952	1383	864	1020	1442	1424	930	1107	755	774	1005	2712	1981	2796	3686	843	765	649	750	4390	3751	2229	2419	1165	1227	977	1037	hydrophobic protein
COG0402	29285	27635	23191	28554	33774	29774	31329	29594	28605	28731	28573	28089	33264	32914	29524	33405	30294	30156	32866	32637	32207	32239	30932	33380	29194	28063	27999	29849	35365	37767	35097	34381	30398	30865	29641	32309	37418	39712	42349	41792	31654	31715	28181	28623	29475	29933	30751	30458	deaminase
COG0403	7388	6614	5852	7375	8601	8081	7494	7622	7582	8118	8264	7979	8745	8447	7183	7631	7182	7889	7934	8224	8770	8521	7148	7196	7942	7826	7826	8871	8796	9700	9618	8198	5093	6064	5268	4582	9905	8360	8050	8184	3071	3699	5372	5293	7939	7220	7992	7331	The glycine cleavage system catalyzes the degradation of glycine. The P protein binds the alpha-amino group of glycine through its pyridoxal phosphate cofactor
COG0404	22243	21078	16626	21859	26110	23581	24312	23211	22537	23155	22853	22632	22106	22631	22085	21114	23333	24030	26948	25625	20440	21342	22743	22069	23156	22496	22691	24247	25719	26489	24278	25643	21180	21062	21139	18953	23452	24980	28207	24916	19878	20502	20764	20403	22807	22352	23823	23221	The glycine cleavage system catalyzes the degradation of glycine (By similarity)
COG0405	23842	22106	19513	23739	25999	24968	24742	23863	22688	23212	23293	23048	21787	21101	20303	21406	24350	24568	25901	24864	21781	21926	21706	24381	23869	22595	22871	25146	23208	24114	22286	23809	21916	23352	21334	19888	23567	25479	29595	30446	20525	21359	21295	21172	24637	24237	25815	24483	gamma-glutamyltransferase activity
COG0406	32299	28268	28975	30967	40444	30818	37919	34508	28415	30176	29546	29626	41770	41275	36293	38849	31135	31382	39537	36943	42054	42908	35825	44137	32289	27271	27087	32578	40602	45192	44401	43305	30481	31490	27500	27552	45696	48012	48268	49753	27509	28828	29333	28498	33075	32690	35586	34384	Phosphoglycerate mutase
COG0407	29809	29406	19505	29429	35395	35371	27648	24023	34842	32124	34784	36191	18767	19838	20075	17284	26067	32412	26484	35517	19085	20713	22465	21660	36598	35473	34664	39532	19453	22749	20689	19194	20677	24623	20049	13153	19403	19062	18357	21101	12776	15514	20813	19933	33861	32693	37353	29458	Catalyzes the decarboxylation of four acetate groups of uroporphyrinogen-III to yield coproporphyrinogen-III (By similarity)
COG0408	5352	6489	6090	5175	5705	6022	6066	5424	4985	4373	4134	4488	9026	9816	7308	9354	7101	6431	6738	5517	9442	9222	6952	8343	4824	4628	4889	4110	9308	10001	11101	9068	7304	6678	7772	7157	14064	10815	9715	11445	9605	9185	6546	6789	4638	5472	5527	6069	Key enzyme in heme biosynthesis. Catalyzes the oxidative decarboxylation of propionic acid side chains of rings A and B of coproporphyrinogen III (By similarity)
COG0409	6573	5511	4699	6785	4754	5116	4297	4495	7596	8225	7927	7215	3849	3680	4259	3283	4268	4637	3955	4942	3664	4122	4946	5070	6716	7463	7654	7481	2887	3233	2824	3745	3159	4731	3615	2386	2198	3818	4921	4192	1976	2791	3776	3815	6876	6266	5500	5681	hydrogenase expression formation protein HypD
COG0410	30153	29616	28182	28516	45094	34779	42660	38455	29440	29387	29094	30561	48036	45905	38862	47240	37242	35398	43187	38351	51213	48784	42443	55662	32880	27870	27333	32665	50502	58613	51914	51389	35753	40019	33067	31609	64173	68734	85024	91677	36260	39687	31724	32190	28341	31436	34479	36945	amino acid transport
COG0411	26246	25395	23368	24803	39389	30331	36751	33362	25998	26095	25992	27288	38063	36700	32063	37230	32283	30872	37887	33670	40392	38362	35386	45152	29214	24988	24326	29332	41558	48559	42253	43187	30277	33791	27609	25344	51613	56516	72350	77171	29743	32888	26835	27174	24831	27305	30167	32062	(ABC) transporter
COG0412	35212	33211	28941	35176	38108	37800	36319	36768	34124	35157	34567	33372	34321	33410	32021	32541	37056	38088	37791	36813	34548	33351	33618	34694	33908	34235	35216	35264	34968	37638	34441	35796	30058	32594	30656	25516	37371	38249	43820	45037	28001	29782	29981	30305	35373	34844	35676	35247	dienelactone hydrolase
COG0413	13019	12885	10382	12850	14005	13579	13313	12815	13885	13870	13679	13408	13729	13563	12804	13110	13218	13380	13958	13408	13861	13843	13052	13693	13660	13617	13920	14099	13974	14731	14088	13342	12366	12778	12496	11395	14991	14339	15720	16172	12283	12532	11963	11936	13407	12964	13637	13254	"Catalyzes the reversible reaction in which hydroxymethyl group from 5,10-methylenetetrahydrofolate is tranferred onto alpha-ketoisovalerate to form ketopantoate (By similarity)"
COG0414	13275	13047	10466	13137	14108	13759	13387	12869	14057	14123	13983	13676	13515	13321	12627	12415	13292	13414	13940	13654	13716	13699	12831	13516	13993	13782	14092	14435	13256	14269	13814	12646	10767	12016	10983	8992	14356	13832	14159	14743	8874	9728	10996	11105	13729	13319	13999	13473	Catalyzes the condensation of pantoate with beta-alanine in an ATP-dependent reaction via a pantoyl-adenylate intermediate (By similarity)
COG0415	14145	14254	12637	14082	14064	13577	13284	12313	15350	14995	14857	14412	19033	19455	16305	17298	13906	13731	12691	14144	19681	20055	15956	18055	14269	15067	15408	14344	16427	18241	18811	15281	10605	12565	11592	8868	20680	18578	15746	17896	9090	10046	10752	11123	13836	14308	13786	14210	deoxyribo-dipyrimidine photolyase
COG0416	12547	11752	9762	12467	11538	11903	10771	10422	13174	13243	13182	12723	11610	11425	10354	11095	10981	11177	10358	11092	12109	12109	10843	11714	12857	12778	13058	13493	10730	12022	11657	10500	9377	10814	9806	7942	12800	11890	12317	13146	8077	8923	9639	9629	13161	12647	12798	12047	"Catalyzes the reversible formation of acyl-phosphate (acyl-PO(4)) from acyl- acyl-carrier-protein (acyl-ACP). This enzyme utilizes acyl-ACP as fatty acyl donor, but not acyl-CoA (By similarity)"
COG0417	3259	4226	2059	3151	1958	2850	1925	1956	4530	3806	3678	3624	2111	2357	3008	2747	3218	2902	1677	2409	1975	2054	3106	2012	3409	4367	4538	3096	1770	1471	1443	1630	3685	3516	4314	4344	1244	1254	1520	1441	5045	4683	3218	3606	2695	3031	2408	3005	DNA polymerase
COG0418	2758	2691	1890	2670	2993	2801	3089	2580	2293	2265	2221	2445	2383	2116	2001	3056	2898	2427	2963	2324	2731	2673	2465	3760	2836	1913	2083	2625	2494	2795	2449	2712	4020	4023	3669	4548	2991	3851	5151	5940	5160	5016	3358	3500	3271	3236	3646	3320	Dihydroorotase
COG0419	14790	13682	13571	14630	13773	13423	12850	12776	15606	16494	15596	14928	17292	17272	14274	15949	12544	12729	12480	13233	18019	18234	13974	16058	15144	14833	15036	16038	15659	17390	18248	15322	10624	12236	10868	8943	19922	17238	13603	15711	8688	9657	11216	10799	15567	14321	14677	13585	Involved in DNA double-strand break repair (DSBR). The Rad50 Mre11 complex possesses single-strand endonuclease activity and ATP-dependent double-strand-specific 3'-5' exonuclease activity. Rad50 provides an ATP-dependent control of Mre11 by unwinding and or repositioning DNA ends into the Mre11 active site (By similarity)
COG0420	10872	10589	9517	10212	10998	9933	10030	9211	12003	12018	11550	11437	15868	15569	12770	14605	9748	9641	9593	10439	16734	16569	11999	13339	11753	11250	11192	12112	13969	15720	16697	12858	9062	9552	9148	7815	18462	15391	11180	13297	7718	8318	8970	8806	11266	10670	11223	10462	Exonuclease
COG0421	16686	15465	11856	15943	17993	16303	16977	15823	17881	18317	17879	17545	12993	11986	13341	12810	15609	15453	17200	16967	13299	13212	15231	16547	17781	17019	17446	18453	13415	14444	12497	15180	15607	17007	14501	13503	12898	16287	21125	21798	14172	15247	14859	14720	16692	16693	17333	16901	"Catalyzes the production of spermidine from putrescine and decarboxylated S-adenosylmethionine (dcSAM), which serves as an aminopropyl donor (By similarity)"
COG0422	12106	11947	9557	11857	11889	12337	11238	10857	13110	13144	13001	12550	12311	12097	11254	11334	11692	11783	11610	11544	12567	12537	11424	12250	12896	12733	13050	13270	11600	12409	12121	10896	9708	10864	10058	8028	13268	12521	12553	13498	8356	9120	9737	9949	12745	12264	12820	12035	thiamine diphosphate biosynthetic process
COG0423	4104	4275	2716	4042	5049	4181	4560	4289	3935	3741	3797	3866	3908	3831	4776	2982	4628	4487	4868	4912	3671	3452	4399	3864	4346	4005	3898	4030	3551	3771	3141	3479	2753	3124	2954	1765	2212	2947	3514	2881	1609	1982	2795	3020	4009	4033	4204	4344	Catalyzes the attachment of glycine to tRNA(Gly) (By similarity)
COG0424	16466	16174	13417	16102	18741	17792	17984	16718	15629	15679	15609	15797	17055	17177	15474	16523	17921	17598	19332	17721	17331	16989	16177	18064	16665	15272	15622	16774	18422	19360	19137	18619	15230	16339	15261	13756	21261	20036	22258	23422	14319	15108	14765	15022	16787	16942	18200	17686	Maf-like protein
COG0425	9358	9435	7462	8748	8496	7856	7682	6940	11274	10964	10099	9777	10812	10982	9088	11092	8012	7516	7766	7778	11512	12172	9656	11979	9895	9853	10259	9946	9499	10786	10846	9291	9241	9703	9503	9594	12220	11604	10482	11986	10809	10682	8659	8832	9601	9258	9174	9216	sulfurtransferase activity
COG0426	6371	6556	8363	6122	4825	5113	4409	4035	8166	8645	7735	7179	12147	12200	8345	10472	5305	4889	3974	4431	12988	13316	7618	10175	7272	7135	7480	7487	8426	10280	11897	6792	3230	4584	3782	2117	14223	10398	4598	6829	1769	2733	3716	4044	6532	6079	6154	5801	domain protein
COG0427	8086	8150	5734	7965	8155	8281	7783	7340	7596	7251	7486	8005	6244	6236	6598	6832	8507	7775	7845	7699	6655	6804	7491	8757	8263	8123	7808	8074	6878	7014	5750	6416	8752	8990	8651	8965	7016	8492	10641	12484	10661	10453	7646	8449	7733	8280	8487	8694	Acetyl-CoA hydrolase
COG0428	11615	10929	8726	11677	11086	11612	10574	11210	12402	12687	12362	12109	11428	11640	10398	11047	11126	11186	10720	10716	12395	12135	11056	11979	12095	12206	12240	12775	10766	12245	12032	11249	9486	10768	9343	7831	13788	13009	14249	16149	8030	8596	9667	9283	12266	11562	11609	11006	zinc transporter
COG0429	7927	7670	6628	8152	6711	7723	6530	6539	8300	8500	8641	8348	8928	8707	7278	9093	6809	6915	5828	7030	9713	9544	7379	8654	8084	8696	8599	8428	7652	8436	8804	6788	7769	8088	7999	7420	10681	9287	8200	9922	9576	9508	7221	7335	8109	8068	7419	7408	Alpha beta hydrolase
COG0430	1270	1150	891	1133	846	967	928	710	1322	1476	1567	1535	996	597	904	1517	932	860	643	844	1190	1045	1091	1092	1507	1500	1345	1690	810	477	490	728	2805	2089	2579	3310	648	439	372	660	4212	3749	2108	2245	1254	1273	1295	1137	"Catalyzes the conversion of 3'-phosphate to a 2',3'- cyclic phosphodiester at the end of RNA. The mechanism of action of the enzyme occurs in 3 steps (A) adenylation of the enzyme by ATP"
COG0431	18607	20108	18054	17943	25638	22110	25846	24099	17667	17352	16858	17160	28670	28308	25332	28373	24628	23417	28450	24229	28071	27395	25266	27539	18243	17554	17648	17588	32663	33041	32092	31812	25560	23523	24791	24880	35896	36139	38955	38369	28339	27265	23034	22962	17123	18377	19902	21344	Nadph-dependent fmn reductase
COG0432	11607	11010	9072	11594	10631	10995	9057	8953	13215	13491	13544	12753	10944	11114	10692	10109	9680	10469	8511	10922	10740	11006	10688	9540	12477	13453	13411	13444	9534	10730	10611	9168	8404	9266	9074	7242	10794	9758	7776	7926	7517	8022	8709	8974	11760	11364	10904	10576	Secondary thiamine-phosphate synthase enzyme
COG0433	14985	14444	13498	14239	17913	15923	16818	15443	14327	14423	14368	14351	20367	20715	16968	18521	16824	16762	17821	17438	19922	19994	16679	17715	14659	14375	14151	14813	21763	22979	22969	22049	11389	12647	12460	9586	24526	22041	20737	21746	9411	10460	12143	12036	14763	15123	15325	15178	Aaa atpase
COG0434	1764	1627	3074	1673	1625	1192	1345	1171	1467	1604	1420	1314	5138	5630	3409	4653	1297	1424	1453	1646	5262	5440	2606	3482	1455	1332	1300	1419	4488	5420	6123	3680	722	837	851	749	7125	5101	2274	3157	485	713	876	882	1643	1780	1543	1514	photosystem i assembly btpa
COG0435	2183	2294	3515	1951	3608	2062	3370	2803	1893	2127	1940	1789	7289	7192	5320	6907	2490	2540	3619	3207	7242	7267	4542	5618	2188	1765	1652	2134	6824	7341	7952	6239	3755	2930	3547	4630	8945	7502	4797	4814	4946	4622	3257	3079	2075	2095	2444	2604	glutathione Stransferase
COG0436	64834	61557	50896	64296	65484	65673	62126	60601	67481	68175	67864	66283	65703	65932	60791	62157	62038	63582	63619	64164	66426	67550	62316	66560	67214	67137	67603	70831	65738	69270	68070	63023	54072	59094	54358	47471	73859	71408	71556	74910	47441	51034	54242	54420	68348	65483	68346	64150	aminotransferase
COG0437	34981	31016	19537	35144	30287	33703	25906	25794	41305	42204	42941	41271	18356	17117	21102	16109	26192	29422	23297	30349	19464	20727	25442	25534	39242	42489	42520	43491	15953	17586	14886	17025	19585	27341	20676	12985	12672	18285	23563	24528	10832	15331	20863	21547	37532	34975	34519	31930	4fe-4S ferredoxin iron-sulfur binding domain protein
COG0438	256295	244745	223186	253464	245921	245698	231593	220130	267816	269213	264898	255578	319999	318958	273132	288157	235913	244182	225903	248942	325149	325043	264528	280669	255198	267416	268330	263590	282202	313951	317438	267304	181521	207125	196357	144157	344909	300028	239295	264810	151703	171604	187575	195343	255330	252697	243749	239614	Glycosyl transferase (Group 1
COG0439	15340	13430	9924	15171	15746	15329	15233	15018	14834	15596	15858	15164	11500	10248	11266	11640	14075	14628	14965	15390	10296	10139	12687	12403	15158	15135	15254	16425	12724	12652	11256	13882	13606	14298	13728	13644	10607	14782	16893	14998	13555	14023	13637	13843	16473	15510	15975	15046	acetyl-CoA carboxylase biotin carboxylase
COG0440	13903	13777	10342	13744	14374	14553	13452	13166	14937	14711	14662	14331	14118	14201	13529	13017	14013	14315	13577	14153	14239	14229	13818	13951	14482	14877	15053	14928	13339	14465	13767	13016	10826	12239	11303	8932	14384	14031	14384	15073	8988	9964	11117	11480	14316	13978	14132	13727	Acetolactate synthase small subunit
COG0441	14221	13855	11980	14003	14741	14139	13786	13198	14701	14750	14577	14232	18376	19004	15567	17281	13768	13881	14122	14345	19011	18955	15081	16901	14495	14341	14614	14931	17043	18950	20311	16464	12564	13129	12796	10537	23263	19008	15983	17775	12250	12869	12470	12501	14485	14188	14542	14131	threonine-tRNA ligase activity
COG0442	14184	13599	10880	13944	14784	14252	13944	13509	14705	14753	14662	14366	14200	14561	13452	13132	13835	13991	14168	14416	14570	14483	13692	14325	14581	14505	14705	15052	13926	15074	15461	14127	11039	12413	11358	9261	16685	14863	14752	15656	9070	9973	11457	11612	14553	14171	14541	14083	"Catalyzes the attachment of proline to tRNA(Pro) in a two-step reaction proline is first activated by ATP to form Pro- AMP and then transferred to the acceptor end of tRNA(Pro). As ProRS can inadvertently accommodate and process non-cognate amino acids such as alanine and cysteine, to avoid such errors it has two additional distinct editing activities against alanine. One activity is designated …
COG0443	34843	32825	33855	33788	33493	32342	31718	29634	34136	35053	34499	33548	43880	45339	36048	41881	31340	31651	31124	31906	46534	46664	35531	42400	34476	33484	33375	35499	39668	44975	47889	38072	29537	32057	28706	25850	56785	47610	39976	46668	27528	29551	27990	28931	35102	34793	35686	34515	Heat shock protein
COG0444	29981	24430	19942	28523	40457	29183	36408	33590	26242	27242	27617	27598	29291	28998	29498	26827	29636	30158	37069	37106	27438	27961	32216	33240	29370	26361	25229	30595	33741	35879	30822	38023	21696	24824	21597	20238	28035	37819	48534	42031	16386	19195	24018	22829	30301	30379	31698	31651	(ABC) transporter
COG0445	12068	12173	9440	12020	10945	12361	10775	10674	13226	12903	12854	12459	11945	12193	10924	11257	12055	11864	10738	10952	12557	12271	11236	11832	12454	12898	13320	12877	11622	12348	13228	11329	9409	10919	10260	8062	15225	12712	12342	13739	8338	9111	9691	10079	12489	12221	12346	11811	"NAD-binding protein involved in the addition of a carboxymethylaminomethyl (cmnm) group at the wobble position (U34) of certain tRNAs, forming tRNA-cmnm(5)s(2)U34 (By similarity)"
COG0446	10287	10868	8684	9677	14200	11958	14051	13202	9926	9444	9464	10038	15522	15991	14749	15722	13169	12762	15194	13371	15700	16168	14636	16664	10745	10182	9856	9970	16252	17471	16426	16884	15530	13664	14617	14713	18534	19091	20656	21131	19308	18407	13817	13830	9556	10452	10929	12019	pyridine nucleotide-disulfide oxidoreductase
COG0447	3460	3215	4228	3308	4376	2850	3766	3293	2873	3100	2976	2895	7186	7349	5834	6116	3031	3074	4030	4128	7404	7371	4682	5654	3216	2886	2700	3068	6186	7168	7708	5419	1968	2173	1875	1299	7997	6121	3581	4410	1049	1486	2021	2038	3015	3250	3205	3412	Naphthoate synthase
COG0448	13194	11405	9403	12921	12237	12014	11051	10959	13591	13990	13938	13441	12039	12049	11095	10585	10736	11594	10381	12145	12235	13036	11309	12220	13607	13660	13509	14568	10327	11222	11349	10524	7622	9434	7982	5302	11026	10992	8074	9031	4358	5781	8843	9106	14808	13568	13662	12190	"Catalyzes the synthesis of ADP-glucose, a sugar donor used in elongation reactions on alpha-glucans (By similarity)"
COG0449	20546	18597	15772	20367	22016	20158	19244	18889	20863	21626	21702	20918	21399	21729	19233	19222	18329	19637	19878	21377	21187	21605	19080	20145	21091	20811	21058	22601	20743	23559	22938	20242	14041	16219	14237	10819	23713	22076	20592	21182	10492	12139	14758	14806	21738	20507	21324	20090	"Catalyzes the first step in hexosamine metabolism, converting fructose-6P into glucosamine-6P using glutamine as a nitrogen source (By similarity)"
COG0450	19067	18870	15771	19052	17887	19772	17427	17884	20378	20372	20165	19568	20024	20635	17781	20407	18244	18794	17502	18101	20626	20461	18073	18779	19268	20132	20671	20120	20359	21637	22459	19635	19551	19403	19870	18306	26695	22260	21884	24273	21729	21207	18779	18507	19449	19009	18993	18440	alkyl hydroperoxide reductase
COG0451	159375	148673	124723	158644	154628	153663	141715	138016	166577	169407	167882	160374	155061	156305	145011	141118	142499	148834	142730	154151	155326	157233	146356	148882	160710	165751	168306	168840	147565	163480	157816	141990	113311	129835	118510	88853	166680	159461	151743	155357	91476	103393	116751	118919	163203	158741	158621	153201	Nad-dependent epimerase dehydratase
COG0452	14740	14147	11595	14408	15428	14485	14548	13792	15175	15337	15279	14811	14859	14135	13792	13454	14038	14171	14772	14801	15080	14794	14010	14869	15340	14745	15061	15800	13979	15251	14595	13752	11385	12841	11631	9247	15086	15169	15324	15593	9250	10395	11616	11827	15210	14821	15516	14823	Phosphopantothenoylcysteine decarboxylase
COG0454	0	0	0	0	0	0	0	0	0	0	0	0	0	0	0	0	0	0	0	0	0	0	0	0	0	0	0	0	0	0	0	0	0	0	0	0	0	0	0	0	0	0	0	0	0	0	0	0	acetyltransferase
COG0455	8086	7761	8896	7483	10234	7527	9738	8728	7873	8659	7883	7917	11632	11899	10474	10426	8080	7872	11489	9337	11857	12353	9859	12229	8740	7138	7270	8475	10634	11862	11832	10369	8711	8405	6904	7109	12625	12028	11963	12296	7181	7510	7793	7440	8075	7840	9045	8874	site-determining protein
COG0456	82367	79681	69505	80477	96440	85690	92124	87625	80121	81194	80449	79738	112724	113128	96839	112861	85350	86356	92678	92831	112046	114076	96324	105482	82426	80275	79775	83756	111546	118128	118298	107702	98940	91273	96324	101665	129375	122147	109105	113123	114327	109969	91889	91138	81093	82175	84066	84436	acetyltransferase
COG0457	15401	13222	14779	15556	12448	13321	10512	10500	16946	17905	18169	16669	22290	23575	16641	19638	10359	12451	9570	13376	22929	24157	14844	17046	15963	17174	17239	18213	18345	22361	24832	15871	7408	9937	7829	4331	28948	21266	10592	13737	3932	5748	8624	8836	16801	15452	15142	13358	repeat-containing protein
COG0458	18089	17352	13272	17914	18346	18557	16800	16095	18789	18423	18562	18341	15481	15584	15236	14284	17353	17964	17224	17913	15746	15862	15722	15848	19118	18484	18600	19875	14748	16176	15257	14177	13235	15122	13423	10358	15281	15113	15481	16399	10121	11600	13684	14172	19595	18668	19872	17760	carbamoyl-phosphate synthetase ammonia chain
COG0459	18218	17472	15575	17639	20285	18324	18511	17301	18177	18210	17995	17755	22100	23336	20213	20203	18238	18662	19515	19619	22082	22351	19645	20527	18382	17815	17863	18578	21724	23812	24339	21729	14879	15688	15255	11965	26475	22987	22282	22616	13611	14725	15099	15252	18531	18475	18943	18605	Prevents misfolding and promotes the refolding and proper assembly of unfolded polypeptides generated under stress conditions (By similarity)
COG0460	14738	13765	11337	14667	15201	14603	14263	13687	14691	15045	14735	14627	14153	14206	13162	13068	13936	14174	14424	14752	14409	14448	13846	14238	14796	14607	14843	15526	13771	14935	14207	13591	11100	12592	11346	8993	14697	14376	14931	15443	9014	10035	11523	11762	15229	14686	15171	14575	homoserine dehydrogenase
COG0461	14499	13879	11965	14307	14986	14394	13832	13218	14923	15181	14877	14577	14018	13976	13127	12892	13881	14064	14287	14533	14049	14125	13396	13988	14849	14586	14898	15400	13672	14754	14100	13235	11035	12377	11304	9006	14625	14249	14743	15260	8996	9969	11251	11422	14971	14486	14916	14382	orotate phosphoribosyltransferase activity
COG0462	16431	16000	12687	16039	17447	16858	16684	16008	16645	16342	16274	16165	16754	16947	15667	15576	17130	16782	16932	16792	17307	17098	16284	17841	16367	16317	16579	16755	16720	18335	18193	17528	12979	14972	13349	10555	19830	18847	19683	21324	10388	11799	13216	13752	16489	16324	16743	16593	Phosphoribosyl pyrophosphate synthase
COG0463	152518	145054	121968	153039	142379	150318	133459	130420	161323	161890	162291	155188	161331	158369	145909	142136	138595	145028	126278	145527	164043	161480	144000	143556	155141	164206	164626	162029	142241	156232	154521	129854	96978	117362	108005	73566	164553	148694	125668	135568	73104	87909	104506	110863	157891	153513	149304	142315	"Glycosyl transferase, family 2"
COG0464	22020	20939	25418	21393	22341	20910	21067	19294	23535	24220	23083	22206	37463	37704	27791	32135	20347	21025	20637	21698	38807	39650	26115	33929	22912	22188	22208	23650	30478	36157	38399	28432	13207	17688	14229	9059	43624	37870	27707	31770	7754	10738	14607	14979	23017	22089	23038	21310	Aaa atpase
COG0465	19939	19717	21470	19353	21274	19760	19718	18908	20104	20487	19953	19510	35315	36829	26861	32368	19686	19969	19962	20119	37177	37243	24923	30181	19893	19741	19538	20522	31052	36499	39522	28291	16478	17986	16525	13304	46372	36606	26776	31923	14462	16143	16508	16974	19790	19610	19832	19800	"Acts as a processive, ATP-dependent zinc metallopeptidase for both cytoplasmic and membrane proteins. Plays a role in the quality control of integral membrane proteins (By similarity)"
COG0466	23656	21453	15004	23327	21653	22469	19507	19082	25185	25355	25518	24866	13868	13819	15348	13702	20040	20910	18992	21269	14323	14516	17834	17627	24601	25210	25359	26326	14356	15319	13915	16100	17398	20261	17836	14494	14156	15945	20343	21320	15221	16694	17535	18105	25341	23997	24239	22358	"ATP-dependent serine protease that mediates the selective degradation of mutant and abnormal proteins as well as certain short-lived regulatory proteins. Required for cellular homeostasis and for survival from DNA damage and developmental changes induced by stress. Degrades polypeptides processively to yield small peptide fragments that are 5 to 10 amino acids long. Binds to DNA in a double-stra…
COG0467	7532	7131	7819	7692	5486	6135	5220	5500	8685	9115	8506	7501	8608	8731	7713	7608	5948	6030	4428	5615	8807	8606	7590	7032	7071	8332	8536	7589	7103	7827	8314	6616	4517	5932	4834	4045	9047	7616	6051	5687	2895	3668	4554	4969	7210	6876	5799	6452	Circadian clock protein KaiC
COG0468	20099	18795	15902	20401	19120	19480	17443	17198	20962	21424	21599	20957	20168	21213	18377	18338	17577	18454	17256	19255	20699	20881	18518	19189	20590	21422	21531	22121	18716	20798	21743	18113	13602	16179	14292	10683	24077	20237	18166	19518	10451	12051	14359	14579	20958	19995	20193	19232	"Can catalyze the hydrolysis of ATP in the presence of single-stranded DNA, the ATP-dependent uptake of single-stranded DNA by duplex DNA, and the ATP-dependent hybridization of homologous single-stranded DNAs. It interacts with LexA causing its activation and leading to its autocatalytic cleavage (By similarity)"
COG0469	15037	15059	15037	14777	15537	14842	14690	14061	15470	15603	15029	14611	23936	24234	18600	22642	14820	14844	14827	15292	24693	24987	17774	21369	14698	15031	15165	14902	21186	23618	24881	19271	13713	14649	13902	12763	28259	24082	17981	20639	13399	13964	13078	13308	14588	14857	14491	14804	Pyruvate kinase
COG0470	490	528	430	466	1141	643	996	823	342	392	302	396	455	487	573	538	896	741	1246	956	372	341	468	490	465	340	345	373	1076	949	979	1441	443	452	500	331	798	665	794	1051	355	432	516	475	549	512	630	678	DNA polymerase III subunit delta'
COG0471	12341	12384	9835	12023	11212	10937	11445	10180	12207	11694	11377	11524	10280	9158	10427	9120	12468	11312	11265	11299	10262	9730	11181	11200	12107	11532	11745	11567	9959	9650	9073	10699	7975	10105	9249	7099	7905	9794	12071	11747	5502	7090	8551	9248	11649	12835	12225	12118	Transporter
COG0472	23784	24407	19244	23157	25082	24581	23435	21948	25795	24998	24781	24577	26535	27121	25114	24280	24576	24409	23862	24695	27250	27046	25030	26012	25116	25541	25619	24971	25115	26994	27245	23837	19249	21502	20292	16504	29436	27284	26005	27990	16581	17969	19304	20126	23721	23992	24189	24089	phospho-N-acetylmuramoyl-pentapeptide-transferase activity
COG0473	27154	26024	20232	26745	28406	28282	26235	25548	28328	28082	27994	27670	27432	28141	25556	26126	26899	27363	26416	27587	28330	28520	26736	28864	27733	28084	28616	28728	26578	29982	29034	26370	21808	24514	22823	17719	32955	31407	32304	35758	20540	22462	22199	22845	27780	27273	27791	27427	3-isopropylmalate dehydrogenase activity
COG0474	19726	19047	17615	19045	20614	18939	18732	17985	20794	21158	20432	20020	26940	27812	22935	24790	18995	18932	18144	20161	27803	28856	22372	25029	19762	20567	20516	20067	23750	26650	27247	21858	15144	16725	15769	13106	30325	27364	22232	25156	14066	15239	15636	15864	19773	19595	18725	19453	P-type atpase
COG0475	25621	25358	24015	25353	25660	26203	25683	24371	26895	27007	26394	25592	35939	35691	29066	34074	26007	25627	25855	24761	37825	37371	28468	33687	26092	25911	26748	26711	33719	36338	38508	31430	25911	26409	26173	23022	45608	38010	33706	38319	27429	27998	24679	24837	25837	25480	26316	25809	Sodium hydrogen exchanger
COG0476	24934	23399	19057	24608	24315	24881	22035	21202	26777	27010	27008	26307	22712	23145	21452	20561	22180	23520	22050	23919	23175	23672	21948	22261	26472	26590	26771	28024	22008	24319	23516	20399	17069	19953	17358	12852	24826	23417	22449	24213	12325	14510	17865	18025	26972	25410	26503	24182	small protein activating enzyme activity
COG0477	8	4	12	6	19	15	20	23	19	31	19	27	30	41	31	36	7	11	20	22	24	29	41	37	26	20	13	20	7	10	4	8	13	14	16	12	2	9	8	6	3	8	16	9	10	4	9	8	major facilitator Superfamily
COG0478	295	335	299	262	481	447	617	607	164	199	185	222	259	251	243	218	623	454	859	489	300	255	289	191	289	154	178	252	505	477	553	369	365	319	330	390	356	353	450	360	216	194	440	471	216	260	350	406	Serine Threonine protein kinase
COG0479	15484	14475	12011	15216	16260	15326	15101	14135	15507	15766	15529	15256	15591	15749	14238	14535	14859	14954	15664	15640	15840	16048	14610	16785	15899	15160	15361	16325	15062	16369	16672	15560	13150	14021	13439	10808	17929	17011	16167	16987	12604	13288	13030	13156	16188	15632	16422	15541	succinate dehydrogenase
COG0480	26715	24865	21376	26242	26997	25954	24469	23694	27820	28625	28233	27319	26502	26680	24465	24547	24567	25283	24965	26135	27086	27324	25146	26887	27558	27576	27827	29192	25065	27447	27353	24878	21153	23053	21463	16693	29976	27905	27059	28943	19046	21088	21202	21664	27548	26427	27247	25867	"Catalyzes the GTP-dependent ribosomal translocation step during translation elongation. During this step, the ribosome changes from the pre-translocational (PRE) to the post- translocational (POST) state as the newly formed A-site-bound peptidyl-tRNA and P-site-bound deacylated tRNA move to the P and E sites, respectively. Catalyzes the coordinated movement of the two tRNA molecules, the mRNA an…
COG0481	13973	13496	10802	13786	14349	14044	13394	12873	14551	14583	14413	14109	13902	14310	13171	12950	13613	13718	13877	14005	14271	14169	13369	14064	14397	14260	14543	14813	13687	14731	15103	13631	10721	12117	11098	8877	16572	14611	14530	15456	8929	9851	10995	11158	14352	14025	14390	13907	"Required for accurate and efficient protein synthesis under certain stress conditions. May act as a fidelity factor of the translation reaction, by catalyzing a one-codon backward translocation of tRNAs on improperly translocated ribosomes. Back- translocation proceeds from a post-translocation (POST) complex to a pre-translocation (PRE) complex, thus giving elongation factor G a second chance t…
COG0482	16458	15643	12013	16107	15767	15833	14624	14089	17875	17942	17627	17156	14687	15060	14291	13584	15150	15256	15202	15426	15176	15249	14716	15219	17440	17333	17653	18162	14073	15184	15553	14011	11924	13636	12394	9610	16842	14972	14885	16028	9509	10723	12479	12749	17249	16514	16966	15875	"Catalyzes the 2-thiolation of uridine at the wobble position (U34) of tRNA, leading to the formation of s(2)U34 (By similarity)"
COG0483	25235	23855	22182	24203	30688	25580	27947	24777	24570	25143	24208	24032	28272	29379	26331	25247	26309	26619	31447	29042	26784	27348	25699	26623	25820	23379	23879	25951	30783	33417	32937	32488	17859	19912	18802	14211	33483	31293	31369	30156	12939	15455	19376	18992	25825	25622	27731	26330	inositol monophosphatase
COG0484	51488	49870	49323	50485	52957	51200	47913	45515	54278	55189	54460	52786	70576	73408	57153	62864	48712	51537	49779	52007	71974	73053	54704	61246	52742	53752	54084	55772	65195	74081	77273	59424	36318	42147	36940	26933	86725	71815	55767	62209	25445	30402	36934	37394	51810	50974	52769	50231	"ATP binding to DnaK triggers the release of the substrate protein, thus completing the reaction cycle. Several rounds of ATP-dependent interactions between DnaJ, DnaK and GrpE are required for fully efficient folding. Also involved, together with DnaK and GrpE, in the DNA replication of plasmids through activation of initiation proteins (By similarity)"
COG0486	13044	13311	10654	12891	12217	13340	11751	11489	14229	13837	13792	13390	16653	17366	13864	16059	13143	12956	11652	12152	17484	17455	13545	15050	13496	13705	14231	13765	15490	17010	18592	14280	11942	12589	12616	11254	22081	17074	13735	16334	12429	12605	11611	12011	13456	13335	13515	13043	"Exhibits a very high intrinsic GTPase hydrolysis rate. Involved in the addition of a carboxymethylaminomethyl (cmnm) group at the wobble position (U34) of certain tRNAs, forming tRNA- cmnm(5)s(2)U34 (By similarity)"
COG0488	47190	45542	35570	46385	52330	49473	49937	47823	45947	46301	46341	46416	44090	43626	43514	41613	47436	48663	52367	50916	43427	44052	44535	46927	48507	46262	46342	49228	46511	47946	45465	46409	42285	44259	41698	37118	45787	47433	50957	50622	37693	39415	41667	41652	48412	47845	51061	48672	(ABC) transporter
COG0489	36648	35053	31311	36641	36185	36571	34271	33539	37846	38461	37954	37050	46026	46375	38774	41243	34407	35867	34410	36077	47540	47679	37695	42009	37056	37939	38258	38761	41283	45554	47010	38509	26735	30897	27620	20732	51868	43232	35496	39852	20478	23679	27508	27988	37121	36119	36301	34802	ATP-binding protein
COG0490	398	265	299	323	1174	515	1352	1358	201	373	349	322	1106	1047	1206	848	618	675	1354	1073	1029	1157	1115	1281	426	256	184	408	1107	1055	1041	1330	901	680	487	806	720	1144	1383	810	441	391	1031	790	352	313	436	601	potassium ion transport
COG0491	87106	83044	66355	85215	96234	89932	90624	87574	87800	88055	87407	86327	86031	84132	81313	78386	87947	90248	94683	92115	85368	86078	85911	92919	88947	87005	87659	91401	86555	93228	84143	87531	69842	79230	71331	56901	86126	94743	109160	108527	58326	65091	71243	72297	87873	87512	90698	88552	Beta-lactamase domain protein
COG0492	42611	40340	32020	42329	44383	43140	42271	42604	43614	44363	44298	42729	42261	43571	41419	38265	40951	42443	43001	43855	42850	42858	41637	41884	43007	44022	44277	45042	42374	45211	45111	41880	31934	36218	32193	25899	48102	44669	46249	46484	23639	26528	33567	33463	43189	42099	42621	41965	thioredoxin reductase
COG0493	24120	22653	17018	23482	27990	25911	24397	22898	25132	25567	25880	26447	17077	17256	18749	15996	23522	24873	26808	26709	16715	17793	20476	22494	27567	25476	25140	28839	18642	19885	18084	20234	20546	22419	19288	16019	17330	20377	24178	24297	16485	18261	19780	19910	25754	24932	27895	25128	metal cluster binding
COG0494	25017	25855	19130	24651	29080	28235	29596	28935	24561	23910	23815	23773	28110	27162	26335	27957	29734	28736	30167	27837	28572	27451	28109	30592	24724	24350	24881	24037	29488	30162	28464	29540	27715	28329	28160	27362	31746	33474	38144	38863	30041	30429	26135	26950	24593	25506	25758	26981	Nudix hydrolase
COG0495	13845	13406	10741	13700	14277	13928	13334	12799	14430	14468	14280	14004	13911	14266	13068	12777	13551	13644	13834	13931	14227	14093	13274	13984	14225	14202	14470	14683	13838	14700	15090	13595	10643	12047	11059	8824	16517	14578	14485	15425	8845	9761	10917	11039	14175	13849	14297	13789	Leucyl-trna synthetase
COG0496	11463	12092	11143	11030	11008	11417	10407	9082	12139	11353	11116	11270	16454	16793	13108	15711	11519	11360	10425	11040	16850	16935	12610	14292	11778	11528	11576	11430	14845	16274	16626	12703	10523	10775	11374	9287	19621	16343	13110	15131	11519	11742	9916	10327	11249	11849	11888	11273	Nucleotidase that shows phosphatase activity on nucleoside 5'-monophosphates (By similarity)
COG0497	13923	13452	10786	13747	14335	14010	13369	12830	14515	14566	14401	14138	13747	13712	12870	12651	13585	13676	13871	13992	13880	13897	13153	13682	14388	14231	14517	14824	13377	14396	13847	12900	10702	12084	11069	8842	14432	14012	14399	14986	8875	9821	10949	11109	14334	14001	14373	13863	May be involved in recombinational repair of damaged DNA (By similarity)
COG0498	24287	21858	18377	24282	24017	22803	21200	20455	25192	25664	25363	24509	23130	23816	21605	20947	20422	21932	21070	24160	23013	23621	21869	22073	24452	25094	25371	25866	21329	24015	23145	20948	15427	18229	16214	11714	23841	22476	20863	21824	11409	13398	16567	16719	25202	24303	23769	22760	threonine synthase
COG0499	15383	14382	11927	15156	16382	15146	14769	13476	15588	15879	15733	15397	14435	14412	13649	13190	14572	14701	15524	15641	14380	14508	13852	14612	16120	15183	15470	16662	14357	15819	15012	14505	11289	12763	11493	8723	15378	15108	15589	16189	9023	10135	11463	11661	16325	15634	16551	15384	May play a key role in the regulation of the intracellular concentration of adenosylhomocysteine (By similarity)
COG0500	528	433	1664	438	786	664	862	610	462	679	506	417	4994	4828	2785	4439	837	563	506	544	5547	5212	2148	3307	539	299	340	471	3791	4482	5491	3264	447	612	588	339	6749	4301	1442	2784	313	527	496	471	506	534	449	458	Methyltransferase
COG0501	27443	24868	25443	27180	28694	25784	26400	25709	27723	29893	29534	27536	39030	39183	31079	35885	23556	24446	26208	26691	40520	40233	29275	35085	28359	26742	27249	30300	35051	41438	43263	33417	21106	24216	19906	17895	49559	44089	38015	41687	17447	19656	21448	21253	29257	27352	28652	27396	Protease HtpX homolog
COG0502	13102	13773	10162	12528	13294	13856	12288	11146	15127	14049	13906	14083	12751	12599	11819	11797	13048	13372	12563	12897	13189	13378	12087	13003	14891	14108	14334	14843	11898	12853	12508	10953	10524	11756	10831	8350	13404	12650	12191	13749	8613	9530	10506	10620	14035	13753	15047	13149	Catalyzes the conversion of dethiobiotin (DTB) to biotin by the insertion of a sulfur atom into dethiobiotin via a radical- based mechanism (By similarity)
COG0503	12895	11272	10181	12684	14527	12838	13686	13444	11756	12561	12651	12480	13495	13238	11692	13147	12383	12586	13171	13514	13563	13663	12351	13247	13008	11993	11678	13813	14072	14750	14752	14242	12143	12427	12138	12476	15125	14788	14757	15305	12501	12439	12431	12372	14193	13251	14365	13213	"Catalyzes a salvage reaction resulting in the formation of AMP, that is energically less costly than de novo synthesis (By similarity)"
COG0504	14898	14311	11482	14798	15542	14979	14455	13684	15315	15458	15271	15035	14582	14905	13998	14272	14170	14414	14958	15052	14856	14840	14293	14805	15352	15201	15470	15806	14734	15453	15719	14525	13210	13909	13498	12650	17256	15365	16017	17000	13192	13527	12955	13028	15186	14918	15381	14995	Catalyzes the ATP-dependent amination of UTP to CTP with either L-glutamine or ammonia as the source of nitrogen (By similarity)
COG0505	14008	13554	10824	13825	14418	14142	13643	13305	14563	14611	14417	14116	13979	13844	13033	12975	13771	13837	13996	14061	14232	14148	13391	13909	14393	14263	14528	14840	13452	14458	13972	12986	11117	12458	11334	9223	14459	14054	14433	15048	9054	10061	11327	11495	14379	14041	14435	13935	carbamoyl-phosphate synthetase glutamine chain
COG0506	6984	6514	5312	7230	7426	6660	6641	7364	6344	6810	6725	6450	8621	9053	7731	7736	6491	6709	6588	7081	8759	8403	7254	6977	6113	6807	6847	6552	8261	9676	9538	7605	3721	4846	4338	3414	10492	9537	9204	9970	2591	3214	4504	4748	6727	6495	5906	6626	Proline dehydrogenase
COG0507	19432	19054	17995	19208	21771	19644	19173	17486	19975	20155	20052	19639	25833	26277	21370	23089	19168	19839	21011	21137	25113	25905	19686	22228	20820	19263	19596	21441	24775	27214	28468	23346	14291	15851	15383	11448	29674	25542	18441	20031	10888	12509	14756	14652	20195	19897	22021	19999	exodeoxyribonuclease v alpha
COG0508	33273	33118	26161	31836	40640	37029	40174	37504	31765	31079	30300	31276	35493	35429	34927	33271	39266	38462	44002	39154	35127	34646	36136	38424	33675	31301	31453	32351	38478	39812	37574	40337	33252	33314	33331	28534	38664	39055	45181	45241	31655	33135	32568	32801	31716	33497	35056	35040	Dehydrogenase
COG0509	17883	16682	12768	17813	18062	18092	16528	16368	19131	19721	19775	19038	16013	15429	15419	15008	16306	17215	16580	17854	16187	16342	16287	16282	18743	19418	19604	20082	15907	16087	15185	14977	15222	16246	15281	13162	15752	15375	16238	16791	13965	14622	14902	14927	18553	17676	17986	17246	The glycine cleavage system catalyzes the degradation of glycine. The H protein shuttles the methylamine group of glycine from the P protein to the T protein (By similarity)
COG0510	3466	2497	2478	3223	5576	3379	5066	4625	2456	2913	2896	2909	4252	3636	3857	4184	3512	3638	4913	4881	3749	3479	3940	3930	3503	2512	2312	3509	4245	4571	4352	5142	3905	3353	3924	4353	3392	5057	4837	3730	4960	4830	4206	3946	3725	3548	4190	3805	Ethanolamine kinase
COG0511	16193	15121	12089	16291	14810	16025	14281	14759	16759	17342	17163	16129	13886	13460	13041	13685	14933	14901	13984	14410	14282	14052	13883	14106	15891	16433	17080	17101	14119	15124	14424	13797	13300	14638	14117	11803	16147	15964	17487	18383	13314	14000	13693	13699	16979	15912	15943	15630	"Acetyl-CoA carboxylase, biotin carboxyl carrier protein"
COG0512	13344	13081	10497	13267	14042	13556	13252	12915	14022	14012	13815	13542	13900	13754	12984	12935	13212	13385	13555	13802	14039	13942	13232	13617	13650	13824	14077	13930	13346	14360	14026	13026	10606	11878	10958	9219	14293	14256	14420	14898	8953	9724	10929	10951	13173	13207	13260	13264	anthranilate synthase
COG0513	36722	39764	28255	35808	39809	39904	40815	38768	37724	35540	34981	35864	36290	33963	36076	35982	42197	40127	42204	38735	37032	35716	37679	40149	37793	36564	37122	35875	38427	37905	34554	36592	39148	40298	39877	36937	36256	40237	48318	50528	39507	39989	36506	37801	35150	37301	38420	39143	purine NTP-dependent helicase activity
COG0514	18755	19279	16423	18764	19406	19269	18814	18331	18053	17706	17601	17651	22213	22498	20388	20501	19702	19341	18670	19189	22807	22215	19797	20332	18327	18541	18415	17991	20808	22409	22107	19164	16135	17232	16606	14171	24512	22456	21187	22934	14954	15684	15676	16531	18634	18809	18953	18999	atp-dependent dna helicase
COG0515	280072	215263	253782	270456	209843	201029	178390	175661	259522	283852	291038	267028	207837	210882	183950	184634	163491	188819	163110	209811	219681	232994	187244	207641	263318	265101	260968	301522	172710	215991	215996	171181	138600	176308	133192	88185	225268	206503	156490	169229	79805	109532	153457	156761	306048	275421	289655	252279	Serine Threonine protein kinase
COG0516	16133	15126	12690	15793	18841	16296	17718	16766	15920	16272	15955	15757	17325	16986	16135	15713	16278	16194	18464	17953	17546	17464	16522	18576	16412	15608	15700	16621	17210	18786	17750	17312	12617	14422	12546	10626	18151	19533	20538	21014	10092	11333	13037	12933	16280	16071	16776	16632	"Catalyzes the conversion of inosine 5'-phosphate (IMP) to xanthosine 5'-phosphate (XMP), the first committed and rate- limiting step in the de novo synthesis of guanine nucleotides, and therefore plays an important role in the regulation of cell growth (By similarity)"
COG0517	14364	13989	12498	14024	13683	14457	13639	13801	15466	15513	15298	14937	18197	18858	16014	17291	14691	14519	12837	13648	19721	19663	16205	17038	14312	15579	15466	15107	16237	18090	18719	15669	12677	13560	12640	10671	21694	18801	17804	20487	12119	12829	12729	12887	14431	14145	13756	13927	"Catalyzes the conversion of inosine 5'-phosphate (IMP) to xanthosine 5'-phosphate (XMP), the first committed and rate- limiting step in the de novo synthesis of guanine nucleotides, and therefore plays an important role in the regulation of cell growth (By similarity)"
COG0518	14594	14828	13052	14201	16564	14987	15056	13790	15329	15535	15289	15046	18790	19329	16458	17179	15227	15176	16556	15933	18687	18908	15674	16909	15511	15143	15400	15867	19419	20975	20746	17443	11442	12850	12079	10487	22567	19889	17909	18942	9788	10592	11462	11746	15001	14721	15775	15439	Catalyzes the synthesis of GMP from XMP (By similarity)
COG0519	13983	13561	10809	13829	14339	14020	13358	12826	14543	14561	14411	14112	13742	13677	12887	12665	13575	13694	13849	14002	13879	13900	13152	13693	14386	14241	14545	14821	13359	14397	13832	12881	10694	12103	11082	8829	14431	14003	14395	14996	8888	9828	10946	11109	14342	14033	14393	13905	Catalyzes the synthesis of GMP from XMP (By similarity)
COG0520	33166	29895	28443	32441	34850	31309	30955	29274	30756	31941	32093	31410	33217	33971	30876	30942	30068	31625	32753	34117	32026	32567	29317	29523	33366	31016	30703	34805	33021	36395	35848	32950	26340	26515	26268	22665	36579	33468	29948	30952	25192	25995	26462	26647	35202	33613	35883	32713	cysteine desulfurase
COG0521	12950	12368	10077	12703	13557	13039	12528	11791	13587	13572	13481	13179	13693	13806	12665	13879	12559	12753	12772	13287	13688	13898	13031	13539	13234	13367	13652	13648	13420	14165	13848	13515	13356	13005	13535	12908	14879	14125	14326	15000	15465	15268	12717	12545	13025	13041	13045	12831	molybdenum cofactor biosynthesis protein
COG0522	14072	13585	10879	13867	14680	14096	13598	13048	14542	14608	14451	14156	13932	14340	13181	12868	13680	13800	14025	14249	14273	14176	13386	14081	14437	14252	14547	14859	13765	14887	15215	13802	10756	12154	11103	8888	16643	14707	14745	15599	8935	9857	11043	11164	14427	14089	14470	14051	"One of the primary rRNA binding proteins, it binds directly to 16S rRNA where it nucleates assembly of the body of the 30S subunit (By similarity)"
COG0523	19072	18281	21339	18791	20712	19475	20493	19921	18983	20026	19890	18555	34723	34852	25374	33849	18840	19331	19764	19440	36374	35945	23658	28719	19420	18094	18299	20765	33784	36883	39554	30477	21559	21234	20381	22672	47163	38135	30878	35026	23128	22786	20030	19605	20591	19658	20974	19454	cobalamin synthesis protein
COG0524	50089	47190	36752	49674	57062	51644	53434	51782	48793	49510	49387	48642	50504	50592	51419	47815	51304	52551	54910	56448	47507	47796	52261	49250	49076	50596	50260	50540	54359	54818	51675	55641	42559	44701	44118	38932	49210	55308	59597	54372	38731	41468	42995	43217	49531	49668	49352	50342	pfkb domain protein
COG0525	14023	13515	10827	13829	14616	14041	13555	12974	14517	14596	14445	14146	13921	14333	13194	12858	13610	13741	14000	14212	14273	14171	13366	14086	14424	14259	14517	14848	13851	14902	15303	13842	10722	12116	11094	8866	16622	14726	14734	15560	8897	9839	10981	11147	14398	14053	14444	13991	"amino acids such as threonine, to avoid such errors, it has a posttransfer editing activity that hydrolyzes mischarged Thr-tRNA(Val) in a tRNA-dependent manner (By similarity)"
COG0526	41904	42511	31314	41411	42216	43498	40434	40222	41032	40032	39591	39675	36206	36411	36252	33220	44711	44042	42003	42131	36874	36875	39016	41955	41176	41565	41884	40270	36552	38021	33442	34686	34586	38860	36577	26899	35452	39301	43540	45598	28810	31123	33196	36150	41740	42516	42133	42504	Thioredoxin
COG0527	22061	21440	16070	21988	20669	21944	19523	19767	23052	22868	23055	22451	18249	18450	18603	16864	21193	21671	19470	21029	18555	18234	19294	18136	22195	23635	23795	23248	18108	18533	18623	17760	15462	17953	16977	12640	19146	17863	18000	19242	12009	13526	16402	17123	22530	21846	21913	21174	Aspartokinase
COG0528	14003	13526	10822	13808	14571	14160	13538	13004	14595	14633	14469	14178	14035	14467	13231	12908	13680	13850	14069	14205	14336	14232	13452	14154	14454	14333	14582	14891	13844	14893	15259	13886	10765	12161	11137	8874	16656	14731	14744	15606	8911	9855	11036	11201	14411	14078	14483	13969	UMP kinase activity
COG0529	7147	7582	6707	6797	7242	6622	6978	6535	7493	7499	7062	7097	9357	9423	8275	10213	6997	6664	6913	6878	9700	9365	8031	8156	7386	7064	7239	7057	8726	9711	9972	8748	9915	8515	10052	10602	11694	9703	8576	9916	13509	12615	8904	8692	6273	6876	7146	7509	Catalyzes the synthesis of activated sulfate (By similarity)
COG0530	8933	8520	7118	8453	7844	7543	6994	6484	9223	8910	8879	8787	9705	10177	8972	9290	7871	7670	6460	7747	9894	10011	8588	8138	8990	8905	8926	9002	8197	9153	9586	7957	6578	6910	7106	6341	9780	8156	7049	7483	6559	6929	6798	7334	9350	9256	8712	8347	exchanger
COG0531	64503	56722	43947	66514	69266	66548	62424	64490	64866	70389	70663	66942	48525	48845	53292	44957	57390	62947	66510	69845	44942	46733	54272	49605	66281	68079	69147	73058	51972	53129	51880	54400	53646	55010	51768	45907	47401	51442	54075	47838	48309	49616	53969	52266	69461	63175	67059	62884	amino acid
COG0532	14285	13696	11159	14055	14370	14011	13245	12581	14745	14769	14635	14312	13827	14271	13078	12756	13559	13662	13843	14060	14100	14057	13244	14012	14585	14421	14715	15053	13688	14728	15054	13606	10642	12084	11061	8653	16544	14600	14523	15437	8851	9843	10814	11030	14712	14355	14765	14166	One of the essential components for the initiation of protein synthesis. Protects formylmethionyl-tRNA from spontaneous hydrolysis and promotes its binding to the 30S ribosomal subunits. Also involved in the hydrolysis of GTP during the formation of the 70S ribosomal complex (By similarity)
COG0533	14001	13535	10790	13783	14485	14092	13527	13106	14514	14568	14407	14102	14068	14393	13226	12939	13684	13797	14014	14090	14354	14226	13406	14177	14382	14240	14505	14808	13811	14932	15365	13928	10738	12104	11084	8867	16757	15119	14886	15696	8900	9850	10997	11160	14394	14037	14427	13948	Required for the formation of a threonylcarbamoyl group on adenosine at position 37 (t(6)A37) in tRNAs that read codons beginning with adenine (By similarity)
COG0534	24438	24323	18495	23676	25567	25262	25043	26291	21961	21463	21681	21778	21990	20504	20930	21072	26883	25811	25390	24000	22012	20891	21426	21415	23402	21942	21957	23448	24147	23225	22208	23026	21601	22520	22395	21545	22651	23284	26260	26990	21110	21496	21649	22409	25106	24508	26446	25133	Mate efflux family protein
COG0535	60510	52432	41462	60620	49012	54704	42272	43190	67397	69517	70621	66230	44130	44310	42302	39244	44478	49134	40012	50741	44250	46914	44608	43962	64312	67640	68517	71742	37312	43725	42363	36237	34061	42706	36241	23295	43859	41378	36053	38152	23855	29509	38074	39127	67347	61199	61527	53894	radical SAM domain protein
COG0536	13927	13447	10765	13741	14312	13990	13336	12819	14501	14547	14384	14084	13849	14264	13076	12785	13562	13665	13838	13967	14214	14110	13276	14005	14355	14224	14492	14790	13611	14685	15075	13581	10677	12052	11054	8821	16512	14561	14485	15426	8866	9805	10933	11099	14327	13984	14361	13848	"An essential GTPase which binds GTP, GDP and possibly (p)ppGpp with moderate affinity, with high nucleotide exchange rates and a fairly low GTP hydrolysis rate (By similarity). It may play a role in control of the cell cycle, stress response, ribosome biogenesis and in those bacteria that undergo differentiation, in morphogenesis control"
COG0537	26711	24773	19037	26270	29784	26732	26452	25046	27237	28140	27839	27243	22522	22918	22751	21579	25064	25581	27505	28151	22594	23046	24073	24839	27971	26705	27121	29258	23397	25445	24539	24812	22384	23899	22202	18583	24770	24629	27582	28098	20381	21612	22439	22257	27989	26838	28411	27222	histidine triad (hIT) protein
COG0538	9918	9549	7589	9926	10454	10561	9734	9791	10152	10205	10407	10277	10621	10920	9461	10371	10026	10381	9837	10426	10788	10879	9699	10223	10098	10563	10588	10597	10606	11725	11312	10312	8144	9194	8541	7334	12695	11802	11743	12739	7530	8029	8382	8624	10296	10178	10300	10061	isocitrate dehydrogenase (NADp)
COG0539	17160	15970	14588	16980	16489	16062	15278	14504	17199	17451	17274	17110	19489	20509	17193	17899	15427	15698	15314	16512	20004	20163	16926	18068	17036	17455	17347	17738	17998	20067	21171	17674	11797	13703	12393	9616	23575	19798	16793	18719	9501	10834	12268	12672	17269	17075	16940	16478	thus facilitating recognition of the initiation point. It is needed to translate mRNA with a short Shine-Dalgarno (SD) purine-rich sequence (By similarity)
COG0540	14054	13622	11016	13867	14799	14207	13652	13138	14586	14752	14493	14188	14042	13954	13175	12948	13955	14022	14471	14384	14054	14065	13298	13885	14588	14264	14550	14949	13750	14976	14337	13276	10863	12212	11217	8953	14678	14273	14705	15379	8970	9936	11149	11328	14436	14097	14587	14046	aspartate transcarbamylase
COG0541	13922	13437	10754	13734	14374	14088	13563	13157	14484	14548	14359	14063	13945	14332	13173	12888	13693	13787	13927	14023	14392	14264	13415	14092	14344	14201	14462	14783	13656	14719	15160	13643	10835	12175	11171	9072	16522	14579	14501	15444	8948	9856	11204	11324	14325	13983	14354	13846	Involved in targeting and insertion of nascent membrane proteins into the cytoplasmic membrane. Binds to the hydrophobic signal sequence of the ribosome-nascent chain (RNC) as it emerges from the ribosomes. The SRP-RNC complex is then targeted to the cytoplasmic membrane where it interacts with the SRP receptor FtsY
COG0542	42887	39900	33256	42462	44032	41837	40483	39181	44812	46181	45781	43816	41591	40770	38511	39305	38421	40357	39751	43000	42460	42676	39873	42294	44086	44343	45022	46720	40162	43239	42426	39873	34207	37912	34531	29517	45252	43888	41964	43951	30299	32710	34291	34415	44512	42681	43605	41801	ATP-dependent CLP protease ATP-binding subunit
COG0543	14466	13120	8726	13793	14250	13316	12833	12484	15463	15630	15541	14997	10179	9589	10198	11411	12167	12161	12627	13097	10926	11736	12271	14746	15097	14596	14785	15932	9813	10313	8797	11054	15606	15376	14968	14517	9796	12517	18199	18894	19126	18623	14426	14328	15462	14511	14813	14331	"cytochrome-b5 reductase activity, acting on NAD(P)H"
COG0544	13949	13489	10805	13755	14361	14027	13383	12906	14508	14555	14391	14089	13854	14270	13081	12790	13611	13702	13854	13995	14226	14114	13287	14012	14361	14231	14498	14796	13633	14693	15090	13606	10684	12060	11058	8826	16521	14576	14520	15469	8869	9809	10941	11104	14357	14020	14380	13884	Involved in protein export. Acts as a chaperone by maintaining the newly synthesized protein in an open conformation
COG0545	23423	25811	17672	23306	22222	24020	21931	21000	24318	22209	22278	22228	21268	21553	22677	21278	25252	24467	22990	22867	21706	21377	22585	21978	23239	24209	24702	22038	20500	21175	19213	18211	22880	22915	23750	21346	20464	20720	22139	24332	24434	24073	20925	22828	22589	23762	23356	23550	Peptidyl-prolyl cis-trans isomerase
COG0546	32766	31647	28946	32323	36343	33993	34859	32763	34354	35763	35176	33749	42234	40169	34295	40609	32411	32781	34572	34097	43685	43529	35150	41418	34475	33099	34255	36202	39582	42983	42827	37681	35120	35319	34316	32252	48578	44131	42682	45793	38235	38362	33190	32821	33936	32952	34972	34256	"had-superfamily hydrolase, subfamily ia, variant"
COG0547	15555	15258	13887	15316	15827	15592	15331	14367	15956	16122	15821	15475	19740	19581	16356	18931	15175	15001	15629	15218	20539	20556	16304	19260	15887	15323	15657	16307	18615	20564	20603	17300	14245	15412	14201	13095	23422	21341	20194	22424	13734	14394	13727	13947	16042	15694	16208	15672	Anthranilate phosphoribosyltransferase
COG0548	18839	18108	13664	18433	18378	18005	17370	16163	19625	19328	18901	18541	17394	16726	16279	16857	17332	17147	17154	17504	18200	18058	17255	18834	19205	18635	19164	19334	16252	17523	16433	15937	15453	17282	15789	13774	17513	18005	19682	21357	14495	15562	15248	15594	19463	19189	19339	18635	nag kinase
COG0549	1280	1156	906	1190	1622	1074	1254	1202	991	1108	999	1021	1077	1226	1328	1612	1115	1195	1345	1566	979	1049	1212	1128	1244	925	831	1096	1396	1482	1618	1884	2570	1756	2357	3264	1052	1229	1257	1244	4127	3510	2026	1998	1271	1327	1256	1245	carbamate kinase
COG0550	17282	16834	14892	17010	16999	16829	16609	16567	17133	17232	16869	16514	20719	20852	17749	19478	16739	16659	16600	16333	21666	21637	17412	20017	17095	16768	16846	17408	20004	20505	21873	17764	14543	16210	14568	14227	24042	20696	18067	20368	12250	12642	14413	14669	17464	17197	17742	17262	"Releases the supercoiling and torsional tension of DNA, which is introduced during the DNA replication and transcription, by transiently cleaving and rejoining one strand of the DNA duplex. Introduces a single-strand break via transesterification at a target site in duplex DNA. The scissile phosphodiester is attacked by the catalytic tyrosine of the enzyme, resulting in the formation of a DNA-(5…
COG0551	1775	1802	880	1738	1103	1374	998	956	2466	2408	2082	2040	908	794	1223	1070	1091	1079	949	1049	887	969	1442	1030	1832	2194	2378	1910	880	562	511	751	1159	1501	1361	2069	413	674	1412	1525	994	1025	1074	1207	1706	1498	1391	1518	DNA topoisomerase type I activity
COG0552	13904	13422	10747	13719	14309	13978	13335	12816	14466	14529	14340	14049	13847	14262	13075	12780	13557	13656	13837	13963	14218	14113	13278	13999	14323	14169	14450	14762	13612	14685	15074	13579	10667	12043	11050	8829	16510	14559	14484	15423	8875	9798	10931	11094	14303	13972	14343	13830	Involved in targeting and insertion of nascent membrane proteins into the cytoplasmic membrane. Acts as a receptor for the complex formed by the signal recognition particle (SRP) and the ribosome-nascent chain (RNC)
COG0553	32913	30631	25248	31950	31019	31109	28659	27668	33494	32908	33611	32264	33177	32704	30209	30504	29451	30951	27300	30955	34547	33954	29780	30434	33909	33306	33012	34999	28136	31890	31286	25788	23851	26648	23907	20040	32260	29276	24661	27609	18933	21420	24192	25809	35050	34284	34878	31169	helicase
COG0554	11993	11376	8842	11776	14211	12688	13249	12725	11636	11972	11984	11860	9859	9138	10291	9274	12374	12734	13887	13629	9355	9120	11221	10985	12205	11929	11998	12504	11065	11244	9613	11656	10262	11093	10502	8890	8829	11779	14562	13466	8748	9428	10218	10272	12022	12030	12588	12478	Key enzyme in the regulation of glycerol uptake and metabolism (By similarity)
COG0555	5567	5568	5630	5253	7344	5930	6691	5800	5195	5577	5431	5482	9354	8971	7129	9315	5986	5732	6672	6097	9779	9647	7036	8988	6237	4762	4731	6210	8901	9886	9981	8025	6154	6480	6042	6739	11494	10675	9679	10583	6520	6815	5715	5913	5939	5911	6705	6549	(ABC) transporter
COG0556	13928	13446	10767	13744	14313	13991	13339	12814	14506	14558	14393	14092	13854	14272	13081	12791	13564	13667	13843	13970	14223	14119	13287	14015	14363	14230	14497	14799	13613	14688	15078	13583	10682	12058	11058	8826	16512	14563	14485	15424	8868	9807	10938	11104	14330	13987	14367	13848	"damaged site, the DNA wraps around one UvrB monomer. DNA wrap is dependent on ATP binding by UvrB and probably causes local melting of the DNA helix, facilitating insertion of UvrB beta-hairpin between the DNA strands. Then UvrB probes one DNA strand for the presence of a lesion. If a lesion is found the UvrA subunits dissociate and the UvrB-DNA preincision complex is formed. This complex is sub…
COG0557	14956	15436	14943	14919	14948	15557	15039	14427	15621	15684	15202	14944	23143	23423	18036	21211	15473	14866	14606	14027	24866	24434	17525	21357	15273	14979	15463	15430	20439	23756	24689	18158	12035	14402	12225	9879	29829	25433	22426	26434	9867	11373	12001	12350	15244	15106	15568	15488	3'-5' exoribonuclease that releases 5'-nucleoside monophosphates and is involved in maturation of structured RNAs (By similarity)
COG0558	30274	26265	20738	29851	32784	28858	28461	27288	31849	33694	33479	31977	23857	23890	24559	21646	25583	27870	29520	31654	23387	24153	25934	25695	31973	31712	31981	34992	23851	26391	25162	26470	21671	24228	21313	16282	23923	24879	26273	25380	16914	19207	23084	22523	32696	29976	31809	29159	cdp-diacylglycerol-glycerol-3-phosphate 3-phosphatidyltransferase
COG0559	30266	29837	28208	28639	45087	35084	42809	38484	29585	29361	29040	30541	48362	46250	39050	47650	37699	35784	43231	38361	51365	48996	42730	55707	32830	27986	27463	32597	50954	58794	52258	51894	36051	40327	33480	31812	64497	69176	85527	91999	36910	40085	32131	32552	28399	31589	34482	37071	(ABC) transporter
COG0560	18679	18149	13689	17933	21890	19087	20990	19056	18087	18103	17747	17883	17346	15565	16354	17720	19336	19017	22499	20199	17097	17109	18088	21867	19058	17150	17578	18855	18321	17888	15650	19338	21004	21089	20396	21058	15622	20541	24965	24984	23239	22994	19006	19133	18729	18915	20436	20108	phosphoserine phosphatase activity
COG0561	12793	11822	12975	12353	15749	13688	16418	17068	12058	13141	12730	12081	20156	18963	16623	18970	13774	13829	15537	14660	20819	20593	15842	18418	12754	12061	11639	13275	19285	19834	22001	20165	11904	12672	11886	12906	22281	21145	16790	18469	10250	10637	13519	12315	12954	12307	13190	12829	",hydrolase"
COG0562	3771	4100	2444	3824	4399	4526	3760	3500	4103	3584	3829	4000	2252	2570	3213	1906	4072	4625	4136	4554	2112	2440	3176	2634	4415	4105	4063	4439	2391	2484	1961	2183	2577	2930	2461	1455	1475	1686	1978	1992	1373	1787	2700	2810	4355	4275	4810	3895	UDP-galactopyranose mutase
COG0563	16340	15980	14470	16170	17562	16636	16967	16171	16820	16989	16649	16180	21126	21358	18444	19482	16575	16552	17308	17128	21539	21468	17955	19565	16622	16544	16765	17037	20321	21615	22733	19564	14474	15237	14817	12262	25233	21397	18829	20046	13451	14441	14586	14551	16481	16281	16653	16442	Catalyzes the reversible transfer of the terminal phosphate group between ATP and AMP. Plays an important role in cellular energy homeostasis and in adenine nucleotide metabolism (By similarity)
COG0564	38837	38328	30019	38099	37199	38644	36188	34382	39062	38047	38480	38381	35061	34937	33385	33961	38330	37613	36579	36872	36498	35960	34971	37584	39530	38839	38971	39883	35414	36427	36665	34648	32487	35997	33640	28961	40840	38629	40623	44319	30022	31928	32244	32914	38853	39794	40322	38754	pseudouridine synthase activity
COG0565	8999	8271	7644	9070	7881	8322	7782	7509	9337	9847	9369	8936	9716	9881	7931	9477	8403	7902	8302	7634	9891	9935	8286	9416	8800	8959	9366	9349	9549	10252	10665	9295	7065	8154	7564	6900	12130	10994	11111	11822	7077	7544	7270	7319	9405	8968	8885	8748	"RNA methyltransferase TrmH family, group 1"
COG0566	36841	35364	27791	36299	40027	37153	36043	34202	37112	37025	36971	37033	33930	35116	34195	30079	35556	37056	38375	39678	33282	33927	34240	34240	37875	37686	37674	38862	34481	37234	35565	34145	24617	28881	25801	18283	35441	35125	35731	36495	16919	20275	26014	26826	37738	36956	38378	36783	Methyltransferase
COG0567	9744	9372	6924	9657	10882	10307	10808	10574	9237	9542	9422	9290	8298	8180	8952	7929	10531	10319	11505	10434	8318	7885	9462	9619	9550	9423	9706	9613	9460	9456	9212	10237	8823	9465	8915	7842	9570	9724	12208	12193	7942	8456	8687	8983	9369	9614	9692	10299	"2-oxoglutarate dehydrogenase, E1"
COG0568	38704	36653	39721	37150	39013	35386	34580	31561	39440	40676	39719	38195	61654	64430	46792	56566	34325	35198	35794	36586	64549	65251	42905	52680	39770	37311	37861	41462	54564	64820	70580	49910	28916	32107	29086	23731	82225	64291	45210	54170	24358	27264	28416	29398	40247	38699	40796	38167	Sigma factors are initiation factors that promote the attachment of RNA polymerase to specific initiation sites and are then released (By similarity)
COG0569	21590	20586	23509	20731	23914	20351	21711	20492	22259	23443	22613	22043	40613	41943	31034	36105	20331	20945	21803	22752	42048	42601	27689	32908	22405	21530	21578	23296	34062	40623	44247	31737	16852	17868	16668	13875	49701	39474	26526	30986	14483	15933	17526	17307	21983	20973	21762	21133	Potassium uptake protein
COG0571	13209	12626	11317	13155	14170	13627	13263	12714	12914	13318	13272	13073	13600	14052	12667	12560	13260	13404	13730	13744	13900	13694	12762	13618	13492	12980	13025	13941	13592	14652	15021	13548	10470	11674	10578	8744	16499	14535	14465	15323	8736	9598	10579	10785	13652	13374	13974	13405	"Digests double-stranded RNA. Involved in the processing of primary rRNA transcript to yield the immediate precursors to the large and small rRNAs (23S and 16S). Also processes some mRNAs, and tRNAs when they are encoded in the rRNA operon (By similarity)"
COG0572	7934	7183	8479	8049	7863	6977	6944	7411	7684	8349	8295	7637	12719	13270	10000	11112	6030	7018	6528	8010	12812	13193	8596	9726	7436	7869	7805	8133	11084	12966	14284	10010	4378	5304	4549	3537	15413	12236	6843	8135	2653	3228	5138	4828	7967	7472	7352	7062	uridine kinase
COG0573	14355	13244	12377	14182	15062	14127	13861	13270	14528	14900	14614	14216	17951	18318	15008	15906	13586	13880	14462	14547	18484	18482	14674	16342	14441	14262	14446	15163	16651	18874	19051	15482	9029	11335	9085	7229	20678	18273	15894	17308	5255	6912	9731	9874	14780	14274	14753	14012	phosphate abc transporter
COG0574	23107	22293	19759	22063	24061	22125	21432	19590	25973	26377	25845	25267	29448	30146	25698	26643	21130	21755	22407	23344	30747	31465	25300	28743	25273	25333	25402	26490	25594	29515	30470	24910	18665	20535	18261	14881	34287	29778	26195	29008	15337	17085	18206	17895	23267	22684	23404	22780	"phosphotransferase activity, paired acceptors"
COG0575	14437	14262	11067	14247	14763	14712	13648	13276	15168	14920	14833	14594	13857	14830	13630	12890	14295	14581	14319	14596	13979	14165	13813	14003	14779	15035	15244	15143	13882	15045	15370	13980	10902	12221	11344	8981	16779	15107	14941	15670	9022	9905	11210	11642	14800	14533	14755	14342	phosphatidate Cytidylyltransferase
COG0576	15372	14480	12524	15109	15740	14998	14611	13775	15543	15829	15482	15085	15227	15271	14163	13910	14614	14709	14735	15240	15712	15334	14522	15264	15513	15197	15378	15877	14532	15659	15979	14815	11300	12873	11777	9216	17258	15925	15754	16365	9228	10442	11627	11869	15768	15472	15609	15080	"Participates actively in the response to hyperosmotic and heat shock by preventing the aggregation of stress-denatured proteins, in association with DnaK and GrpE. It is the nucleotide exchange factor for DnaK and may function as a thermosensor. Unfolded proteins bind initially to DnaJ"
COG0577	155966	133931	97376	168905	126932	152313	112851	128994	166621	180516	184455	169600	85994	89449	99179	73154	114752	133457	102936	136990	85164	89635	106558	88981	157126	180437	184881	182064	77625	87187	80650	75046	78967	108532	87128	51475	77496	76006	77483	76373	45142	60546	93397	95326	173525	152907	148386	137865	ABC transporter (permease)
COG0578	12020	11723	9541	11819	14638	13160	14393	13779	11643	12180	11973	11931	10906	10238	11510	11035	13163	13239	15191	14063	10681	10350	12420	12518	12351	11969	11757	12609	13382	13223	11592	13951	13628	13483	12755	13507	11486	13889	18250	17514	13278	13253	12451	12453	11858	11945	12487	12586	glycerol-3-phosphate dehydrogenase
COG0579	8181	9046	7371	7724	10107	9619	10047	9261	8860	8252	7846	8125	12467	11962	10816	12759	9613	9798	10558	9930	12516	12851	10589	12184	8663	8249	8443	8204	12535	12805	12541	11529	11971	10372	11793	12183	13871	13289	12560	13276	14879	13988	10838	10481	7990	8304	8546	8585	malate dehydrogenase (quinone)
COG0580	11158	10754	9350	11015	13174	12591	12432	12016	10932	11527	11242	11066	13465	13498	12962	13732	11668	12545	13649	13091	12697	13197	12393	12269	11605	11409	11363	11998	14281	13498	13647	13141	15365	12631	14645	14843	13865	13101	11005	10409	18440	17563	13522	13243	11493	11019	11937	11290	Channel that permits osmotically driven movement of water in both directions. It is involved in the osmoregulation and in the maintenance of cell turgor during volume expansion in rapidly growing cells. It mediates rapid entry or exit of water in response to abrupt changes in osmolarity (By similarity)
COG0581	14606	13435	12467	14400	15336	14400	14249	13568	14735	15169	14872	14443	18637	18508	15345	16517	13966	14127	14616	14760	19300	19009	15093	16878	14735	14441	14632	15414	16985	19044	19162	15659	9261	11662	9494	7656	20831	18555	16053	17558	5530	7314	9974	10157	15084	14575	15013	14248	phosphate abc transporter
COG0582	5050	6052	5249	4554	7816	6899	8581	7214	4660	4226	3920	4310	11012	10304	7644	10876	8506	6943	9553	6388	11834	11395	7844	12137	5135	3909	4105	4499	12187	12425	13916	13925	5294	7124	5808	5537	15305	14930	16147	19609	4180	4848	5163	5506	4934	5446	6361	6687	Integrase
COG0583	194672	207378	169160	185598	254957	239238	274457	251830	182630	177181	172714	181101	245502	218798	204718	320725	256216	231549	285352	227518	252177	238898	236895	289575	197651	166393	172716	193586	319242	303819	276692	318251	422789	354732	396018	489270	354619	382556	490860	516133	594478	544771	350000	340922	188737	203293	231666	232971	Transcriptional regulator
COG0584	24674	23259	19060	24216	27288	24593	26424	26013	23091	23679	23629	23022	24589	23894	23771	23073	25457	25318	27857	26633	24133	23721	24350	25335	24160	23349	23340	24534	25180	26804	25089	26581	22865	23099	22867	19123	24630	27517	30005	28508	20928	21523	22413	22352	24680	24660	25311	24793	glycerophosphoryl diester phosphodiesterase
COG0585	3528	3508	2115	3335	2449	2475	2034	1553	4157	3911	3794	3777	1740	2072	2272	2279	2674	2378	2118	2610	1579	1829	2607	1855	3609	3868	4028	3585	1740	1408	1535	1702	3520	3195	3834	4165	1297	1368	1579	1449	4818	4407	3188	3251	3168	3489	3227	3370	Responsible for synthesis of pseudouridine from uracil- 13 in transfer RNAs (By similarity)
COG0586	29349	26300	20522	28954	32422	28711	29646	28792	30622	32517	31571	30131	25215	24705	25845	24617	26266	27606	31092	30875	24746	25763	27022	28086	30835	29985	30618	32475	26315	26986	25588	28029	26776	27196	25703	24073	24546	27122	30592	29917	25701	26150	26647	25364	30833	29036	30387	29061	SNARE associated Golgi
COG0587	26475	26036	20482	26210	28666	28294	26632	25335	27637	27553	27585	27322	23597	23472	23586	21566	26635	27816	27674	28084	23620	23313	24806	24892	27807	27847	28012	28817	25213	25734	23964	24459	21357	23718	21989	16957	25199	25011	29077	29695	17545	19325	21196	21704	27264	26761	27922	26483	DNA polymerase III (alpha subunit)
COG0588	4731	4542	3887	4343	7258	5477	6904	5927	3880	3848	3665	4000	5316	5053	4865	4794	6103	5665	8275	6483	4985	4854	5242	6365	4687	3601	3613	4244	6488	6602	5751	6858	3734	4490	3705	3045	5574	7254	9696	9398	2358	3138	3882	3856	4737	5013	5641	5754	Catalyzes the interconversion of 2-phosphoglycerate and 3-phosphoglycerate (By similarity)
COG0589	62199	62452	50145	59628	59840	56935	55327	52141	73110	72717	69530	67037	78877	80496	71411	73580	56557	56290	56918	58476	81126	84352	69624	76127	66197	69879	71124	67772	71510	78341	79757	66989	55157	56854	56154	45784	88952	81217	71836	77329	54194	56822	53093	53739	61469	60318	58514	60068	Universal stress protein
COG0590	20317	20509	17527	20047	22369	21476	21972	20983	20451	20453	20023	19973	24863	25138	22602	22766	22101	21515	23548	21485	25550	25229	22230	24585	21075	20093	20323	20912	24246	26051	26452	23571	17715	19081	18112	14509	29501	26699	26123	27728	15583	16919	17752	18077	20144	20488	21667	21295	deaminase
COG0591	30047	30447	20148	31012	25491	29823	24493	25956	31491	30516	31463	30243	22612	23517	25853	22253	28132	28792	22682	27315	22330	22412	26035	22482	30136	33068	33144	30816	21588	21237	20824	20443	25382	26559	27466	23947	21757	21578	20097	20418	26198	26270	24917	26438	30467	30273	28607	28340	symporter
COG0592	14626	13958	11845	14356	15513	14805	14601	13897	15011	15364	15020	14701	15129	14964	13963	13772	14361	14445	14759	14920	15510	15065	14262	15149	15048	14633	14936	15488	14721	15644	15938	14839	11410	12781	11743	9286	17346	15866	15721	16251	9312	10519	11557	11798	15018	14624	14988	14559	DNA polymerase processivity factor activity
COG0593	20454	20048	15780	20135	22764	22123	21178	19403	20589	20448	20266	20598	19042	19673	18072	18228	21350	21370	22745	21698	19385	19214	19028	20782	21655	19976	20473	22073	20693	21987	22387	21357	17563	19219	17933	14954	24855	22593	24415	25761	15545	16803	17283	17595	21687	21306	23226	21572	it binds specifically double-stranded DNA at a 9 bp consensus (dnaA box) 5'-TTATC CA A CA A-3'. DnaA binds to ATP and to acidic phospholipids (By similarity)
COG0594	11425	11068	9008	11328	12078	11842	10936	10680	11446	11639	11784	11616	11978	11907	10498	11110	11160	11719	11380	12008	11692	11905	10657	11168	11668	11823	11814	12154	11601	12280	11944	10906	8954	9816	9495	7715	12163	11263	9129	9888	7829	8459	9039	9409	11519	11454	11748	11307	RNaseP catalyzes the removal of the 5'-leader sequence from pre-tRNA to produce the mature 5'-terminus. It can also cleave other RNA substrates such as 4.5S RNA. The protein component plays an auxiliary but essential role in vivo by binding to the 5'-leader sequence and broadening the substrate specificity of the ribozyme (By similarity)
COG0595	8165	6928	7109	8165	10060	8717	9010	9212	8033	8832	8845	8555	9860	10704	8785	8429	8036	8848	9604	9816	9771	9830	8593	8773	8412	8370	8243	9452	10027	11288	12389	10939	5276	6164	5180	3731	13112	10662	9159	8807	2705	3482	6336	5776	8518	7862	8594	8028	Metallo-Beta-Lactamase
COG0596	168121	158583	153267	164286	208596	176152	191624	182468	159639	167223	164244	161114	212853	214316	186467	198634	173827	181168	205209	196680	205920	207076	182814	200542	169201	159097	159564	174533	220692	241257	234207	221456	156129	159684	153108	140992	251245	246474	240973	239156	150253	154529	152228	152060	167830	166066	179912	177513	Alpha beta hydrolase
COG0597	16066	15037	12269	15855	16256	15675	15105	14352	16165	16300	16046	15780	15129	15814	14665	13805	15381	15464	15833	16022	15450	15588	14826	15579	16316	15802	16010	16795	14953	15963	16229	15049	11820	13330	12023	9529	17207	15523	15582	16437	9441	10593	12209	12265	16844	16312	16830	15745	This protein specifically catalyzes the removal of signal peptides from prolipoproteins (By similarity)
COG0598	17547	17592	13739	17230	20510	19221	20420	19293	17124	16838	16945	17086	20724	19604	18565	21186	19758	19183	20012	19157	21142	20573	19639	22335	17779	17110	17109	17611	20971	21994	20530	21696	20286	20431	20410	19848	22553	24825	27775	29085	22507	22504	18616	18984	17396	17929	18534	18920	magnesium and cobalt transport protein CorA
COG0599	14075	14097	10361	13972	16920	16038	16703	15832	14583	14869	14520	14711	12831	11463	12387	13456	15858	15508	18484	16149	12026	11908	13939	15099	15206	14280	14775	15458	15877	14970	13207	15937	16772	16828	16559	18555	13598	17206	22085	20974	18458	18030	15370	15062	13363	13890	14934	15289	Antioxidant protein with alkyl hydroperoxidase activity. Required for the reduction of the AhpC active site cysteine residues and for the regeneration of the AhpC enzyme activity (By similarity)
COG0600	26867	25618	25591	25789	38869	30374	39059	35567	23949	24590	24002	24129	44507	42830	36838	45179	33232	31679	40100	34463	43976	43395	38251	44867	26354	22721	22698	26508	49890	51571	48633	49497	36702	35653	34020	39520	56230	57688	66841	65547	40479	40353	33582	32560	26069	27667	30101	32293	Binding-protein-dependent transport systems inner membrane component
COG0601	39234	33932	31107	37457	55431	41033	52105	47272	34348	35950	35431	36293	50327	49469	46024	47517	43260	43145	55196	50860	46975	48251	47609	51719	38597	34342	33295	39883	59354	61106	56098	60837	32898	35495	33381	33905	55689	65111	73908	65904	26747	30532	34866	33274	39168	39666	41400	43133	Binding-protein-dependent transport systems inner membrane component
COG0602	12894	12883	11089	12843	11506	12725	11335	11593	13653	13612	13318	12855	11675	11713	11113	11196	12366	12425	11136	11629	11880	11518	11245	10258	12861	13424	13683	13254	11703	12217	12264	10891	9613	10786	10529	8736	13103	11764	12223	13209	8551	9230	10216	10483	13350	12998	13017	12346	"Catalyzes the conversion of 6-carboxy-5,6,7,8- tetrahydropterin (CPH4) to 7-carboxy-7-deazaguanine (CDG) (By similarity)"
COG0603	11104	10830	8898	11000	11027	11971	10799	10666	12106	12219	11925	11620	11533	11322	10011	11351	11301	11370	10819	10600	12036	11942	10673	11461	11708	11706	12079	12322	11179	12072	11928	10749	10716	11103	10970	9509	13403	11957	12093	13271	11261	11702	10757	10799	11839	11264	11750	10979	Catalyzes the ATP-dependent conversion of 7-carboxy-7- deazaguanine (CDG) to 7-cyano-7-deazaguanine (preQ(0)) (By similarity)
COG0604	62056	57792	50725	60792	78274	65741	73304	70252	58652	61588	61312	59319	71669	69843	65555	70589	64501	66306	76430	72557	69812	69459	67466	74506	62331	58620	59068	64381	77308	82106	77950	81484	67457	66158	65332	65075	83810	88750	96461	93990	73347	72686	64088	63239	61949	61593	66297	66925	alcohol dehydrogenase
COG0605	16482	17154	14000	16106	17006	18063	17209	16555	17383	16750	16497	16257	21563	21745	18530	20063	18406	17897	17452	16789	22671	22205	18485	20715	16775	17098	17357	16657	20594	22114	23050	19108	14921	16202	15773	13389	26671	23010	20867	23406	14179	14790	14745	15216	16123	16509	16507	16609	Destroys radicals which are normally produced within the cells and which are toxic to biological systems (By similarity)
COG0606	14947	14230	11449	14562	15273	14897	14147	13495	15269	15417	15161	14999	14524	14821	13731	13996	14170	14364	14688	14852	14690	14784	13986	14850	15247	14972	15115	15748	14569	15522	15768	14801	13300	13751	13254	10903	17202	15239	15136	16138	12757	13427	12834	13060	15363	14973	15191	14768	Mg chelatase subunit ChlI
COG0607	46819	46975	35865	46193	47312	47377	46371	45049	49183	48190	48027	47225	52794	51741	49022	48193	46238	46102	43662	46325	55747	55163	49751	53720	47699	48645	49269	47660	46627	51403	49561	43441	37136	43172	37622	31049	53777	53243	52906	58092	30268	34299	37487	38928	46462	47424	46390	47170	Rhodanese domain protein
COG0608	13893	13555	12261	13794	12509	13419	11924	11463	14369	14309	14058	13702	16914	17730	14048	15768	12926	12935	11619	12440	17801	17666	13790	15155	13702	14084	14368	14136	15564	17238	18734	14530	9933	11563	10808	8397	21924	17335	14179	16506	8601	9566	10338	10716	14105	13999	13634	13191	Single-stranded-DNA-specific exonuclease (RecJ)
COG0609	20450	19744	17393	19803	26111	21925	24450	23341	20850	21179	21432	21340	25692	25350	22733	25264	20703	22207	25026	24588	24400	25466	22713	24296	22169	20592	20203	23509	27983	29347	29197	28241	22351	21467	22011	22453	30092	29503	29743	29099	23598	23313	22940	21516	21593	20773	23412	21620	permease protein
COG0610	14947	13675	10480	15210	12431	13601	11677	12330	15912	16214	16247	15096	12574	12659	12166	10935	12532	12823	10998	12972	13177	13300	12642	12713	14703	15857	16231	15653	10674	12072	11772	10291	8268	11119	8885	5466	12419	12166	12241	12921	4978	6740	9446	9874	15855	15154	14220	13767	Type I site-specific deoxyribonuclease
COG0611	12471	12314	9753	12414	13328	12972	12358	11782	13443	13596	13357	13051	13003	12765	12036	11847	12417	12624	13001	12785	13314	13139	12215	12959	13403	13133	13495	13779	12165	13213	12741	11394	10138	11385	10291	8380	13559	12818	14001	14879	8562	9330	10198	10336	12956	12578	13177	12676	"Catalyzes the ATP-dependent phosphorylation of thiamine- monophosphate (TMP) to form thiamine-pyrophosphate (TPP), the active form of vitamin B1 (By similarity)"
COG0612	59468	56014	45646	59852	49583	55244	45791	47312	62944	63199	62992	59937	47410	49070	46524	43564	50294	53203	45057	51312	48063	48951	47647	45706	59197	63246	64002	63167	43935	47670	47085	41239	39619	45782	42273	29981	50373	45157	40853	43719	30772	34412	41495	42838	62191	58896	58239	53898	peptidase'
COG0613	13235	11088	9938	12839	13308	11558	11256	10477	13408	14404	14313	13799	12346	12079	11069	11549	9829	10609	10911	12530	12692	13037	11413	12946	13895	13365	13191	15113	10928	12978	12481	11410	9524	10854	8876	7834	12669	12905	12170	13131	7832	8807	9347	9409	14202	13014	13257	12309	DNA-directed DNA polymerase activity
COG0614	32164	30066	27705	31689	37405	32622	33669	32490	33447	34495	34592	33984	40850	41313	34685	37909	30194	32373	34937	35573	40184	41469	34509	38111	34792	32922	32623	37449	39965	44728	44585	38824	27511	29578	27274	25368	47477	44338	41916	42763	23871	25366	28936	27819	34375	32407	35559	32584	Periplasmic binding protein
COG0615	1252	995	953	1287	1402	1137	1432	1186	935	1040	991	1032	1712	1201	984	1315	1375	1136	1275	1099	2075	1954	1223	2684	1317	796	837	1313	810	1127	915	900	721	1311	817	472	758	1383	857	1236	455	793	750	881	1520	1345	1628	1259	cytidylyltransferase
COG0616	18940	18404	15585	18365	18231	18375	17295	15925	20104	19898	19457	18991	22178	22079	18696	20864	18457	18046	17086	17764	23069	22938	19236	21248	19136	19444	19807	19639	20743	22072	23186	19758	15173	16947	16442	13676	25837	22254	19110	21039	14284	15551	15036	15839	18927	18976	18979	18605	"Signal peptide peptidase, SppA"
COG0617	20235	19472	16612	19762	18991	18986	17815	16551	21204	21315	20936	20741	21552	22184	19118	20715	18307	17990	18114	18508	22575	22759	19472	21689	20779	20849	21098	21350	20030	21996	22948	19196	16134	18047	16469	14178	26221	22918	21170	24158	14789	15989	15787	16418	20425	20263	20350	19964	"Catalyzes the addition and repair of the essential 3'- terminal CCA sequence in tRNAs without using a nucleic acid template. Adds these three nucleotides in the order of C, C, and A to the tRNA nucleotide-73, using CTP and ATP as substrates and producing inorganic pyrophosphate"
COG0618	12255	11495	8594	12326	10290	11770	8819	8967	14208	14104	14538	14006	10000	10079	9705	8684	9593	10771	7722	10843	10301	10495	9909	9137	13604	14553	14336	14887	7874	9027	8850	6953	6862	8816	7374	4100	9104	7726	5762	6602	3610	5005	7485	7840	13158	12316	12166	10748	phosphoesterase RecJ domain protein
COG0619	10144	8811	10657	9603	13716	9660	11348	10125	9912	10878	10371	10352	15948	17025	13544	13550	9056	9873	12109	12874	15801	16821	12129	13772	11092	9470	9114	11476	14521	17339	18249	14436	6452	7008	5413	4236	18016	15410	10982	11368	3014	4056	7050	6492	10881	10188	11097	10056	Cobalt transport protein
COG0620	9411	8934	7227	9241	10372	9496	9865	9660	9812	10558	9931	9441	12062	11399	10116	11992	9469	9120	10727	9758	11867	11915	10073	11694	9824	9164	9639	10129	11666	11922	11935	11001	10420	10369	10507	10024	13180	12335	11355	12180	11346	11412	9878	9503	9789	9214	9785	10001	Catalyzes the transfer of a methyl group from 5- methyltetrahydrofolate to homocysteine resulting in methionine formation (By similarity)
COG0621	34075	33196	25543	33558	32406	33630	30470	29559	35783	35124	34774	34345	30569	31610	29762	28230	32760	32883	31542	32441	30907	30713	30610	30551	34669	35400	35984	35586	30187	32010	32243	30208	24074	27887	26186	19293	35168	31497	31834	34028	19532	22040	25232	26221	34621	34110	34491	33020	"Catalyzes the methylthiolation of N6- (dimethylallyl)adenosine (i(6)A), leading to the formation of 2- methylthio-N6-(dimethylallyl)adenosine (ms(2)i(6)A) at position 37 in tRNAs that read codons beginning with uridine (By similarity)"
COG0622	20168	17662	12062	19911	19019	18461	16739	16357	19890	19945	20205	20148	13427	13042	14593	12219	16995	17842	15615	18517	13513	13970	16409	16261	20170	20550	19940	21340	12499	12606	10255	12563	12559	15258	13649	8973	9023	12646	14900	14961	9689	11619	13274	14238	20952	20157	19921	18760	"Phosphodiesterase, mj0936 family"
COG0623	11655	11394	9592	11599	12736	12379	11928	11639	11864	11708	11806	11650	12981	13681	11819	11759	11934	12513	12106	12507	12850	12706	12066	12524	11747	12096	12022	12170	13393	14581	14861	13785	7938	9958	8432	6513	16416	15188	14783	15159	4802	6197	8362	8749	11755	11852	12094	11838	Enoyl- acyl-carrier-protein reductase NADH
COG0624	65244	57224	44591	65327	73990	67136	68438	66800	61462	64075	65052	64415	47962	46707	51006	49157	63022	65209	70329	70864	46348	46390	56541	57236	65911	63106	63121	70334	55324	57827	50237	60307	58787	61406	57506	53682	49739	59988	78562	77636	58036	59775	58464	57388	67997	66061	69997	66805	succinyl-diaminopimelate desuccinylase activity
COG0625	45782	49478	53861	42343	61276	55883	66016	56847	39295	36618	34322	37329	75184	72232	54232	80957	66012	59273	75838	53925	77461	74778	58697	80039	42330	33306	35996	39432	88698	91151	88289	87726	72685	68837	70934	76365	109859	104333	121711	131518	90943	88069	63297	62900	40828	47498	55386	56475	glutathione Stransferase
COG0626	33611	31421	22995	33587	36534	36171	35047	35113	32875	32889	33369	33279	23873	23599	26558	22396	34997	36024	36440	36094	22859	22838	28918	27079	34015	33605	33788	35498	28301	28531	24544	29597	27050	29993	27185	23069	22590	27818	36567	35023	21134	23399	27711	27843	35241	34405	36284	34035	cystathionine
COG0627	11747	12515	9757	11721	12722	13116	12340	12566	11970	11127	11389	11263	12750	13416	13278	11943	13431	13614	12829	13290	12315	12118	12551	10934	11268	12650	12664	11020	13243	13785	13234	12524	9687	10315	10539	8461	14175	13420	13277	13096	8604	9061	9933	10640	11259	11691	11167	11849	esterase
COG0628	35492	35636	33596	35333	38171	37682	37806	37150	35699	36467	35478	34523	48628	49474	41548	46060	37996	37768	38601	37544	49609	49330	40416	44256	34972	35986	36093	35609	47689	51015	52890	44809	33751	34857	34531	31843	59073	51679	45502	48470	33085	33829	32926	33406	34859	34835	35006	35867	Membrane
COG0629	26736	26910	23090	26200	29454	29213	28462	28013	27686	27106	26654	26304	34291	35263	30228	30331	30035	30384	30088	29380	34840	35575	29830	33683	26746	27599	27932	26902	32397	34795	35298	31364	20301	23658	21136	16421	37545	33654	30318	33410	14729	16922	21145	22051	26736	26631	26995	26672	single-stranded DNA-binding protein
COG0630	638	761	583	622	1068	970	1197	948	713	610	585	674	1701	2011	1275	1460	1248	1003	1274	846	1952	1960	1523	2759	721	561	554	688	1685	1768	2538	2169	1024	1423	1024	1750	3331	2487	2981	2869	728	755	715	734	573	617	623	931	type II secretion system protein
COG0631	29427	25389	26220	28683	28471	25690	26084	24808	28664	30799	30754	28889	31238	30412	26391	29094	23269	24386	24434	26762	33438	34043	26978	33030	29159	28079	28429	31465	26838	32264	31569	26666	22395	25558	21431	17510	34855	33548	31333	34959	20159	22400	22192	22612	31466	29365	30552	28887	Phosphatase
COG0632	13918	13436	10765	13720	14310	13988	13323	12819	14489	14540	14373	14068	13788	14171	12999	12727	13500	13662	13833	13961	14146	14075	13208	13963	14341	14208	14464	14781	13608	14670	15032	13577	10665	12009	11023	8807	16506	14544	14479	15422	8843	9778	10891	11075	14323	13975	14354	13833	"The RuvA-RuvB complex in the presence of ATP renatures cruciform structure in supercoiled DNA with palindromic sequence, indicating that it may promote strand exchange reactions in homologous recombination. RuvAB is a helicase that mediates the Holliday junction migration by localized denaturation and reannealing. RuvA stimulates, in the presence of DNA, the weak ATPase activity of RuvB (By simi…
COG0633	18927	20762	29878	18445	21355	20474	22523	20594	19315	19531	17648	17347	55115	56427	35659	50260	22314	21482	23431	19204	59277	59416	31863	48113	18131	16857	17730	17487	48050	56553	62497	43216	18043	21494	18522	16747	77672	60604	45544	56790	16779	18328	17180	17210	17733	18519	19136	19696	Ferredoxin
COG0634	13588	12409	8150	13570	13184	13084	11740	11574	13957	14267	14282	14137	8101	8168	9917	7779	11490	12280	11733	13309	7597	8096	10604	8774	14070	14346	14399	14873	8444	8249	7142	8281	9965	10638	10135	8385	5424	6768	7713	7111	8225	8913	10210	10525	14295	13673	13772	13010	hypoxanthine phosphoribosyltransferase
COG0635	20547	20957	17319	20150	22407	22069	21462	20137	20776	19998	20413	20519	24062	23682	21344	23020	21850	21953	21724	21741	24471	24270	21432	23196	21312	20759	20826	21336	23958	25363	24937	22620	19660	20493	19989	17113	27242	25639	24907	27013	19318	20151	18786	19548	20575	21192	22132	21488	Coproporphyrinogen III oxidase
COG0636	9156	8264	7135	8917	9628	9129	8568	8570	9205	9576	9822	9464	10168	10461	8756	9778	8348	8818	8502	9205	10594	10961	9110	10220	9473	9366	9199	10148	9420	10658	10642	8995	8007	8516	7412	7013	11744	11067	10310	11406	7202	7706	7762	7961	9935	9489	9583	9020	"F(1)F(0) ATP synthase produces ATP from ADP in the presence of a proton or sodium gradient. F-type ATPases consist of two structural domains, F(1) containing the extramembraneous catalytic core and F(0) containing the membrane proton channel, linked together by a central stalk and a peripheral stalk. During catalysis, ATP synthesis in the catalytic domain of F(1) is coupled via a rotary mechanis…
COG0637	25658	25044	22773	25303	28148	25230	26998	25637	26192	26706	25824	24809	39002	38865	32993	37305	25216	25640	26717	27382	39038	39137	31531	34848	24969	25999	26372	25369	36951	39625	40379	34921	26352	25949	26666	25444	44657	40631	34953	36239	28655	28905	24673	24737	24423	24663	23794	25543	HAD-superfamily hydrolase subfamily IA variant 3
COG0638	2960	3006	1669	2624	3696	2323	3274	2846	4411	4372	3770	3473	3226	3306	3996	2476	2537	2523	3763	3515	2930	3274	3894	3720	3527	3523	3917	3420	2823	2914	2747	3432	2529	2598	2110	2553	1967	3033	3570	2369	1407	1462	2396	1927	2780	2534	2599	2932	"The proteasome is a multicatalytic proteinase complex which is characterized by its ability to cleave peptides with Arg, Phe, Tyr, Leu, and Glu adjacent to the leaving group at neutral or slightly basic pH. The proteasome has an ATP-dependent proteolytic activity (By similarity)"
COG0639	1350	1078	1164	1325	1292	1327	1325	1021	964	1043	1011	1083	1231	997	706	1727	1365	1097	1653	1158	1308	1608	916	2357	1388	816	853	1402	1104	1030	1225	1161	2478	2065	2418	2469	1109	1557	904	1205	4050	3736	2157	2208	1622	1491	1810	1413	serine threonine-protein phosphatase
COG0640	65082	60636	52478	64083	80526	68603	73879	70753	63112	65763	65145	63986	76595	75533	70800	68218	67266	69818	76488	75974	75026	75030	70987	75153	66763	63906	63520	69308	77996	83615	78333	76888	54659	59018	54225	46386	79643	81106	83318	79029	44174	48814	54753	55167	66940	64634	69034	67659	"Transcriptional regulator, arsr family"
COG0641	10214	10026	9069	9962	9744	10064	7859	6741	11433	10827	11341	11642	12823	13797	10430	11860	8179	9245	7296	9947	12854	13727	9632	10287	11595	11561	11423	12290	10881	12868	13913	9325	7138	7749	7370	5087	15565	11631	6303	8235	6489	7136	7111	7502	11203	10741	11616	9917	radical SAM domain protein
COG0642	326461	322831	281974	320585	315158	315192	298050	283209	337415	334644	331706	323246	361852	361651	316874	350815	304784	310560	292795	306784	373788	376481	320525	357555	328785	331378	336397	334226	335703	371734	369268	319440	293753	312566	298598	260949	416118	384365	351524	391835	289242	300137	276170	287164	322786	327462	329810	326139	Histidine kinase
COG0643	23120	22804	23970	22271	21735	21888	19985	17830	25632	26358	24927	24489	26986	26766	21277	27909	20385	20854	20832	20528	28168	28957	22144	26683	24898	23995	24541	25771	24379	27255	27811	22495	25615	24886	24628	23678	32578	27773	24164	28879	29812	29424	22848	23044	23292	23134	24391	22912	CheA signal transduction histidine kinase
COG0644	36392	34350	34590	36011	37007	35438	35716	33691	36131	36801	36584	34914	52558	50872	41406	47431	34699	35207	34763	35882	55128	53855	40203	47566	35899	35171	36012	37268	44938	51742	52431	42107	28922	32541	30140	22950	60223	51919	45181	50307	26998	29768	29069	29744	36276	36130	36380	35783	geranylgeranyl reductase
COG0645	4168	4310	4469	3831	4394	3940	4181	3826	4646	4397	3987	3776	7158	7572	5876	7394	3954	3968	3815	3990	7733	7650	5607	5923	3862	4156	4282	3721	7038	7864	8202	6128	5022	4597	4872	6359	9893	8191	7329	8578	5935	5554	4575	4661	4001	4121	3627	3929	Aminoglycoside phosphotransferase
COG0646	14290	12800	10132	14418	13654	14731	12585	12899	14423	14773	15271	14590	11925	12401	11582	10664	12741	13834	12352	13949	12400	12682	12169	12086	14088	15318	15210	15467	11754	13080	12664	11473	8213	10727	8798	5624	13028	12667	12940	13961	4833	6335	9492	9544	14919	14235	14120	13304	homocysteine S-methyltransferase activity
COG0647	8957	7357	5977	8589	12043	8708	10488	9190	7571	7672	7717	7925	8187	8989	9293	6910	9274	9464	11411	11549	7566	7781	9158	8672	8826	7633	7449	8928	8697	9571	9282	10293	5698	6145	5579	4089	7852	8714	9090	7572	3115	4047	6381	6390	9679	9480	10144	9419	Hydrolase
COG0648	7146	5487	3966	7172	6669	5736	5372	5968	7497	8491	8272	7604	3648	3679	4497	3123	4908	5376	5394	6382	3282	3507	4910	4072	7376	7544	7602	8367	3355	4039	3610	4327	3472	4555	3749	2803	2325	3453	4351	3513	2008	2613	4400	4298	7818	6706	6614	6293	Endonuclease IV plays a role in DNA repair. It cleaves phosphodiester bonds at apurinic or apyrimidinic sites (AP sites) to produce new 5'-ends that are base-free deoxyribose 5-phosphate residues. It preferentially attacks modified AP sites created by bleomycin and neocarzinostatin (By similarity)
COG0649	21263	19631	14540	21287	19380	20335	17568	17284	22751	22864	22825	21924	16500	17081	16597	15158	18202	19257	17283	19434	16693	16752	17494	16946	21805	22606	23012	23223	15780	17486	17205	16211	13752	16507	14799	10588	18060	17033	17112	17822	10650	12353	14748	15256	22572	21411	21358	19699	"NDH-1 shuttles electrons from NADH, via FMN and iron- sulfur (Fe-S) centers, to quinones in the respiratory chain. The immediate electron acceptor for the enzyme in this species is believed to be ubiquinone. Couples the redox reaction to proton translocation (for every two electrons transferred, four hydrogen ions are translocated across the cytoplasmic membrane), and thus conserves the redox en…
COG0650	2724	2926	1505	2593	2551	2466	2250	2091	3519	3180	2966	2842	1671	1779	2290	1616	2576	2358	2072	2291	1787	1664	2517	2060	2900	2841	3232	2688	1779	2245	1936	2052	1613	2233	1925	1337	2170	2676	3958	4257	1206	1607	1757	1690	2454	2731	2525	2994	"Respiratory-chain NADH dehydrogenase, subunit 1"
COG0651	13404	13284	10241	12774	14023	12358	12266	10653	14678	14172	14201	14422	12688	14162	13031	11979	12268	12172	12797	13635	12960	13191	13228	12518	14679	14020	14140	14823	13425	15292	15717	13915	9884	11088	10236	8329	17310	15624	15514	16326	8435	9430	9890	10040	13143	13776	14215	14200	Monovalent cation H antiporter subunit D
COG0652	37037	34479	30073	37277	35989	36572	34060	33811	37048	37992	37851	36341	35073	35003	31879	32259	34295	35612	35245	35842	35288	35225	32177	33674	36775	36993	37831	38922	34096	36924	36418	34002	26703	30638	27467	22026	38506	35842	35037	37066	20930	23385	27978	27967	38641	37005	38023	35325	peptidyl-prolyl cis-trans isomerase activity
COG0653	14364	13921	11101	14116	15324	14519	14546	13746	14781	14860	14662	14387	15498	15271	13864	14890	14476	14262	14570	14670	16187	16016	14445	16531	14717	14440	14721	15073	14931	15675	16018	15385	13169	14069	13519	12109	17738	16003	15536	16988	13042	13433	12800	12940	14616	14337	14766	14417	"Part of the Sec protein translocase complex. Interacts with the SecYEG preprotein conducting channel. Has a central role in coupling the hydrolysis of ATP to the transfer of proteins into and across the cell membrane, serving"
COG0654	38883	36393	37547	36421	56684	43604	55372	49614	33254	35736	34473	34803	59476	57230	49530	54755	45558	44953	62410	51756	55963	56419	48775	59809	38797	31647	32276	38253	65526	70710	67746	67138	44006	42768	40459	39959	74230	78345	83396	77069	43455	44042	41463	39382	37242	38467	44331	45919	"oxidoreductase activity, acting on paired donors, with incorporation or reduction of molecular oxygen, NAD(P)H as one donor, and incorporation of one atom of oxygen"
COG0655	23103	21659	14007	22717	24544	24579	21520	20067	26259	26347	26702	26674	13515	12307	14910	13583	21046	22336	22484	23292	13461	13837	17043	17003	27748	25336	25759	29766	14941	15528	13813	16095	19597	20874	19228	15045	13164	16182	20726	21416	18118	19342	19834	19297	26398	24487	27732	23035	Nadph-dependent fmn reductase
COG0656	15335	14445	11679	15087	18005	17236	18664	17904	14020	14471	14223	14272	13627	12663	14550	13756	17072	16956	19725	17278	13641	13537	15420	15942	15385	13934	14065	15558	16174	14562	13414	16117	16656	16546	15260	17902	12753	15798	20410	19102	15374	15494	15940	15338	16002	15781	17224	16106	reductase
COG0657	49819	48747	36857	49971	57067	55282	55907	55019	49834	49745	49654	47838	47790	42386	47561	42549	54575	55497	56687	55698	48214	45198	50062	51368	50348	50098	51275	50703	48440	48209	41366	47353	40488	46645	42284	33741	41456	48427	59783	57779	32650	36988	40921	41959	49585	49759	50883	50695	alpha beta hydrolase fold-3 domain protein
COG0658	5234	6102	5442	5073	5480	5765	5340	5089	5965	5435	4947	5081	8225	8748	7496	7078	6167	6219	6177	5632	7913	8217	6636	6480	5041	5718	6014	4706	8282	8730	8885	7491	3409	3907	4200	2141	9655	7725	5973	6417	2053	2600	3780	3921	4407	4783	4545	5051	DNA internalization-related competence protein ComEC Rec2
COG0659	22489	22153	19370	22541	21946	22456	22591	21987	21945	22064	21782	21328	26797	26195	23511	26798	22961	22512	22497	22307	26949	27088	23821	26787	21574	22036	22120	21691	26049	26548	25989	25433	25658	24640	25867	24857	29246	28606	28537	29788	30677	29594	23844	23901	22227	22509	22026	22224	sulfate transporter
COG0661	22844	20804	23434	22631	22468	21508	20660	20145	23431	25275	24645	23017	30566	31300	23702	28013	20061	20865	21640	22007	31530	31870	22592	27469	22964	22750	23385	24796	28960	32821	35262	27451	18397	19905	18389	14591	40976	32902	26105	29922	17539	18967	18611	18121	23922	22670	23252	21930	"Required, probably indirectly, for the hydroxylation of 2-octaprenylphenol to 2-octaprenyl-6-hydroxy-phenol, the fourth step in ubiquinone biosynthesis (By similarity)"
COG0662	39082	38282	29621	39521	38107	39789	35365	36538	42476	42506	42116	40216	38599	38607	36220	35130	37212	38932	34187	37581	39590	39277	37657	37854	39772	42821	43332	41752	34873	38753	36536	32727	28787	33355	30893	23249	39693	38494	39111	41795	24814	27603	29906	31165	40123	38568	37893	37159	Mannose-1-phosphate guanylyltransferase Mannose-6-phosphate isomerase
COG0663	15423	15768	15760	15282	15757	15326	16056	15465	15610	15774	14996	14580	25118	25254	19927	24606	16294	15414	16315	15100	25944	25877	18842	22449	14997	14819	15290	14755	23224	25108	26529	21550	17641	17030	17619	17436	31000	25929	22933	26530	20688	20147	16310	16453	14970	15283	15180	15964	Transferase
COG0664	97996	100576	88871	97123	95697	100482	92391	90950	101350	98699	98353	97497	125322	126938	106955	113915	100132	100850	90146	96489	128050	128564	105350	117526	96568	103542	103096	97488	122036	130467	127984	108642	77179	89700	85123	61710	148684	136906	127127	140633	69665	76243	75627	80371	95734	97866	95789	98698	"transcriptional regulator, crp fnr family"
COG0665	53223	52930	46263	51371	71260	62454	70853	66722	48671	49701	48233	49888	66027	64510	60180	72222	65928	64775	78359	66664	63236	62628	62667	67774	53673	47476	48074	53558	82669	82768	75391	81248	83548	71633	80221	88011	84292	87761	103546	100356	106253	99902	74087	71694	51990	53930	59455	60146	"Catalyzes the last two steps in the biosynthesis of 5- methylaminomethyl-2-thiouridine (mnm(5)s(2)U) at the wobble position (U34) in tRNA. Catalyzes the FAD-dependent demodification of cmnm(5)s(2)U34 to nm(5)s(2)U34, followed by the transfer of a methyl group from S-adenosyl-L-methionine to nm(5)s(2)U34, to form mnm(5)s(2)U34 (By similarity)"
COG0666	31425	29328	23435	31563	30151	32274	27854	26665	33390	34151	34700	33708	31359	32815	27575	29158	28048	29321	27824	29563	33840	34541	28286	34063	34743	33839	34223	36611	28640	32092	35603	27561	25997	28556	25874	20441	42639	33526	27542	32894	24063	25763	25592	25844	34273	32928	34513	30700	Ankyrin Repeat
COG0667	81402	75886	62522	81497	87726	82444	82639	81634	78642	80527	80396	77737	78817	80703	80087	72430	78928	82896	84901	87849	76091	76172	81730	77107	78281	81779	81681	81254	81208	86275	79796	82990	65399	69976	66521	54363	80350	87146	94584	87048	56471	61092	66891	66828	79653	79839	78815	80034	Aldo keto reductase
COG0668	35112	33406	30333	35817	32078	34392	29974	30355	36822	38019	38145	36475	31002	31983	29405	30930	31167	32950	30627	33042	30599	31843	29317	28894	36063	37189	37756	38906	31570	33052	33658	29856	31025	31781	31402	30043	35606	31334	28816	30348	31419	31056	30591	30523	37180	35165	36441	33379	Mechanosensitive ion channel
COG0669	14061	13610	10875	13869	14414	14082	13507	12963	14639	14661	14490	14170	13988	13834	13047	12936	13667	13755	13956	14053	14121	14071	13343	13931	14460	14326	14596	14872	13516	14482	13988	13076	11001	12378	11243	8994	14572	14390	14653	15110	8998	10042	11087	11318	14409	14096	14475	13985	"Reversibly transfers an adenylyl group from ATP to 4'- phosphopantetheine, yielding dephospho-CoA (dPCoA) and pyrophosphate (By similarity)"
COG0670	5719	6118	6145	5418	7362	6808	6915	5997	5817	5453	5438	5825	9112	9388	6917	9219	6838	6925	7363	6539	9535	9292	6891	8792	6298	5496	5503	6268	9699	10267	11677	9974	6434	6685	6492	6193	13951	11036	10797	12877	6535	6683	5975	5807	5830	6130	7149	6513	Membrane
COG0671	16854	17869	11977	17134	16875	18658	17303	18295	17723	16585	16270	16336	13497	13252	15900	12579	19200	19580	18172	17660	12501	11920	16375	13026	16430	18335	18218	16153	14814	14126	12411	14459	14306	14619	15536	11465	11191	14248	16450	15048	12978	13732	14938	15272	15479	16229	15592	15700	PHOsphatase
COG0672	2276	2464	3637	2085	4502	2864	3882	3026	1881	2394	2049	2096	6952	6654	4807	7279	3014	2915	4613	3743	7064	6880	4087	5203	2701	1648	1660	2495	6945	7455	8253	6635	5483	3949	5231	6124	9257	6837	4873	6070	8508	7600	4670	4535	2420	2317	2967	2902	)-iron permease
COG0673	152780	151904	96174	153972	150212	162690	147601	149038	161297	155012	156982	150598	135064	132815	153269	118338	159131	164143	138312	157678	133625	129608	157110	130285	150045	171035	170836	150501	125578	125166	108542	122706	105180	121809	121437	80455	99844	114829	129312	117686	78250	92694	115096	122468	150064	152963	136932	142155	oxidoreductase
COG0674	22920	20326	13842	22918	19946	21439	16630	16687	26559	27053	27385	26309	11549	11283	13898	10138	17496	19273	15466	20449	11390	12116	16176	14212	25390	26903	26911	27926	9607	11302	9299	10965	11814	16247	13033	7854	7562	10766	12777	12956	6612	9396	13719	14145	24878	22968	22929	20437	Oxidoreductase required for the transfer of electrons from pyruvate to flavodoxin (By similarity)
COG0675	41946	32662	68727	42399	57856	42674	38429	37895	42050	59117	52283	42813	85316	90660	56317	74352	29915	38623	35861	46535	90702	92885	48008	61179	44022	40529	41267	51469	75663	99727	110868	65499	20075	25896	18776	12976	120834	85842	45013	56487	9503	13640	22701	20613	48105	38828	41703	37991	Transposase
COG0676	2264	2625	1535	2308	2472	2609	2766	2387	2115	2103	2003	2201	2127	1669	2174	3488	2409	2073	2148	2017	2557	2071	2609	2493	2369	2023	2178	2133	2268	1929	1658	2100	5905	4746	5344	7339	2669	2526	4300	5262	8891	7957	4523	4643	2331	2514	2525	2857	Aldose 1epimerase
COG0677	13539	13213	9257	13303	13483	13293	12105	11858	14320	14030	14200	13879	12848	13237	12426	11370	12845	13073	12085	13334	12672	12851	12527	12337	13931	14402	14415	14264	12306	13746	13264	12127	7718	10094	8856	5475	13608	13806	13412	14185	4771	6246	8747	9547	14084	13760	13749	13393	Dehydrogenase
COG0678	3472	3745	5180	3271	4677	4139	5109	4330	2913	2691	2482	2608	7793	7863	5241	7153	5270	4581	5927	4074	8096	7868	5097	7112	2984	2302	2639	2773	8352	9298	9590	8207	2785	3589	3124	1976	11418	9971	9652	10757	1733	2497	2914	2959	3036	3566	4253	4286	peroxiredoxin
COG0679	11700	12454	9972	11076	14490	13549	14936	13180	12323	11482	11306	11590	16750	15944	14033	15441	14069	13373	14450	13072	18132	17623	15052	18882	12313	11073	11466	11825	16644	17370	17085	15917	11411	13558	11318	11231	20357	20249	23105	24790	9752	10828	10883	10921	11007	12164	12760	13202	Auxin Efflux Carrier
COG0680	11249	9754	7802	11284	9116	9630	7697	7203	13044	13280	13080	12571	10393	10561	9053	9134	7540	8459	6826	9260	10641	11821	9684	11544	11728	12821	13072	12877	7660	9282	9607	8189	5454	8041	6193	3624	9683	10210	7616	8199	3117	4610	6223	6379	11774	11061	10348	10028	Hydrogenase maturation protease
COG0681	25248	22571	20175	25692	25555	24887	23316	23377	26274	27724	27792	26442	23290	24283	22230	21039	21712	23652	23592	25429	23414	24240	22422	23133	26316	26839	26927	28743	22218	24811	25660	22858	17586	20196	17108	13397	26539	23940	22081	22828	12334	14144	19135	18546	27219	25335	26216	23897	Signal peptidase i
COG0682	19952	18133	14319	19866	19611	19475	18041	17784	20765	21329	21408	20665	17158	17248	16894	15445	17909	18793	18107	19686	17502	17538	17600	17761	20485	21087	21177	21889	16807	17800	17577	16805	14181	16378	14519	10915	18250	16985	17450	18169	10698	12197	14768	14778	20922	19957	20237	19029	Transfers the N-acyl diglyceride group on what will become the N-terminal cysteine of membrane lipoproteins (By similarity)
COG0683	55358	55475	51294	52609	78846	65152	74253	66714	55233	53908	53942	56550	76711	74311	63888	74406	66060	64334	74506	68349	82180	77645	69809	87948	60438	52233	51437	60854	83049	96413	85650	83834	55189	65809	50835	44757	106727	113787	141533	153386	47659	54835	51001	51101	54344	58253	65405	65978	(ABC) transporter
COG0684	14364	14521	10303	14280	17368	17757	18031	17959	13947	13351	13377	13717	14541	13789	14973	14910	18172	17931	18820	16797	14040	14088	16415	17096	14267	14085	14402	14148	16711	16202	13674	17671	17044	16732	16856	15592	14786	17811	23638	23485	18054	18523	16522	16258	13817	14600	15111	15421	Globally modulates RNA abundance by binding to RNase E (Rne) and regulating its endonucleolytic activity. Can modulate Rne action in a substrate-dependent manner by altering the composition of the degradosome. Modulates RNA-binding and helicase activities of the degradosome (By similarity)
COG0685	13087	13349	10679	12637	14387	13586	13545	11855	13615	13123	13064	13490	15084	14589	13694	13605	13907	13609	14235	13932	14905	14676	13854	14584	14192	13401	13420	14106	14451	15480	14613	13819	10575	11790	11160	8541	15385	15267	15410	15841	8778	9960	10279	10773	12837	13306	14177	13738	Methylenetetrahydrofolate reductase
COG0686	11263	11543	9097	11304	11314	11503	11418	11779	11333	11017	11005	10746	13274	13800	13483	11318	12265	12263	11692	11967	12831	12732	12614	11248	10672	11988	11879	10391	11858	12616	12376	11531	7407	8568	8221	5237	12061	11385	10143	9784	4442	5578	8406	8771	10148	10928	10089	10967	alanine dehydrogenase
COG0687	14156	14019	13802	13733	19227	15480	19599	17820	12286	12751	12212	12362	24178	24435	19544	30165	16743	16114	20844	17352	23531	24939	20234	25001	13324	11619	11784	13498	30846	29357	28941	29237	35742	27242	32757	46533	34443	33279	33119	32846	52489	46470	28006	27526	13955	14635	15770	16949	polyamine binding
COG0688	12545	12344	8081	12457	11547	12872	11337	11169	13667	13365	13438	13099	8542	8449	9374	8649	12354	12175	11247	11609	8638	8423	10509	10131	13162	13490	13770	13633	9066	8970	8808	9993	11313	12068	11988	9712	9675	9629	12039	12256	11719	12058	11399	11463	13005	12764	12940	12277	Phosphatidylserine decarboxylase
COG0689	12350	11177	9795	12120	13383	12283	12261	11546	12677	13235	13001	12609	12714	12925	11319	11822	11463	11745	12845	12624	13212	13147	11680	13192	12996	12166	12517	13800	12480	13812	14389	12903	9769	10955	9573	8223	15923	13862	13791	14694	8158	9069	10004	9820	13223	12525	13388	12438	Phosphorolytic exoribonuclease that removes nucleotide residues following the -CCA terminus of tRNA and adds nucleotides to the ends of RNA molecules by using nucleoside diphosphates as substrates (By similarity)
COG0690	12009	11076	9875	11939	13400	12490	12214	11779	11457	12034	12044	12010	12093	12482	10923	10849	11878	12237	13088	12832	12098	12262	11188	12147	12319	11557	11633	13062	12280	13740	13244	12076	8074	9896	7863	6671	13642	13386	13835	14141	4721	5974	8484	8707	12850	12297	13255	12387	preprotein translocase subunit SecE
COG0691	14007	13505	10817	13815	14581	14044	13524	12945	14516	14586	14437	14141	13938	14368	13151	12851	13594	13728	13937	14183	14259	14156	13359	14078	14408	14243	14512	14844	13695	14772	15139	13736	10713	12086	11062	8846	16579	14630	14608	15499	8886	9826	10963	11132	14386	14043	14431	13945	Binds specifically to the SsrA RNA (tmRNA) and is required for stable association of SsrA with ribosomes (By similarity)
COG0692	5398	5875	4335	5160	7225	6392	7554	7092	4692	4312	4219	4576	5879	5579	5929	5851	7347	6798	8571	6752	5749	5481	6140	6904	5262	4427	4571	4638	6680	6777	6033	6904	6559	6412	6411	6391	5901	7405	9420	9533	6726	6580	6179	6210	4893	5499	6179	6298	Excises uracil residues from the DNA which can arise as a result of misincorporation of dUMP residues by DNA polymerase or due to deamination of cytosine (By similarity)
COG0693	19229	19231	15751	18993	19970	20047	19915	20292	19149	19998	19899	19204	22887	22867	21455	23373	19981	20116	19702	19690	22618	22568	20817	19900	19358	20142	19980	20060	23757	23159	24086	22879	21981	20255	21503	22909	25606	23012	20308	21029	23622	22586	20412	20626	19429	18849	18985	19299	PfpI family
COG0694	9671	10646	8910	9472	9684	10058	8814	8213	10655	9920	9664	9997	10421	11524	10016	9731	10272	10394	9829	10212	10109	10212	9391	8780	10261	10581	10463	10034	11115	11305	12379	10278	7850	8082	9006	6926	13469	10407	8087	8853	7433	7488	7900	8154	9350	9673	9878	9407	metallo-sulfur cluster assembly
COG0695	17672	16400	15823	17414	19901	17692	19205	18307	17721	18913	18240	17246	22612	22914	19384	22751	17581	17534	20661	18734	23435	23736	19390	22990	17622	16736	17382	18548	22854	24033	25387	23692	20195	19393	18862	19276	28423	24473	24729	26597	21877	21704	18881	17809	18024	17447	18037	17772	Glutaredoxin
COG0696	8560	8092	6856	8745	6950	8165	6170	6532	8926	9171	9405	8968	8162	8726	7616	7777	6854	7613	5514	7231	8670	8671	7175	7089	8714	9513	9384	9528	7347	8014	9418	6717	6530	6926	6793	5688	10803	7289	4273	5837	6398	6483	6386	6784	9074	8429	8359	7629	Catalyzes the interconversion of 2-phosphoglycerate and 3-phosphoglycerate (By similarity)
COG0697	24820	23638	22803	24569	29025	26779	29064	27882	23249	24137	23692	23400	33080	31972	26884	34336	27096	26295	29320	26849	33644	34037	28909	37500	24473	22889	23022	24770	34253	36304	35078	34528	33604	32138	33216	34898	41596	42651	44119	45991	42882	41563	30578	30291	24435	24935	25594	26541	membrane
COG0698	11493	10540	7126	11375	12136	11898	11663	11553	12191	12429	12372	12095	8765	8460	10070	8202	11152	11599	11827	12236	8687	8459	10536	9339	11965	12647	12752	12571	9128	8519	8568	10275	9323	9634	9962	7232	8007	7798	8529	8344	7939	8574	10033	9675	11550	11138	11248	10820	Isomerase
COG0699	116	209	817	130	274	145	369	318	82	277	87	61	376	450	554	289	214	204	514	278	377	537	442	545	84	31	36	66	375	161	228	324	432	262	192	273	110	117	247	133	224	183	343	272	108	63	113	143	Dynamin family
COG0700	183	188	121	147	256	272	404	729	129	163	118	122	253	149	230	361	313	339	241	159	307	263	267	178	123	157	89	115	271	127	336	320	310	306	349	726	90	248	137	175	292	250	519	426	148	91	99	175	nucleoside recognition domain protein
COG0701	11142	9371	8720	11109	9212	9557	8221	8314	12039	12772	12779	12085	9827	9839	8883	9147	8132	8808	7278	9534	9887	10263	9053	8826	11759	12210	12127	13052	8086	9124	9635	8206	7501	8364	7717	5764	9880	8829	6771	6885	6680	7437	8220	8191	12311	11268	10962	9814	Predicted permease
COG0702	38711	36915	34222	38324	45550	40391	41478	39960	38788	39789	39832	38988	50101	51864	44595	43536	37995	40489	43260	44055	49468	49633	42228	45333	40313	39620	39196	41839	49083	55898	56531	47519	27638	31758	27856	20517	60230	55501	48700	48681	18466	21949	29086	29064	39189	38305	41070	39646	epimerase dehydratase
COG0703	13400	13277	10727	13246	14741	14511	14240	13702	14114	14226	14019	13860	14632	14215	13326	13453	14121	13843	14453	14089	15047	15024	13951	15731	13937	13982	14306	14288	14612	15771	15112	14237	10870	12707	11439	9401	16488	17176	17970	18877	9267	10283	11080	11278	13336	13220	13682	13933	Catalyzes the specific phosphorylation of the 3-hydroxyl group of shikimic acid using ATP as a cosubstrate (By similarity)
COG0704	14261	13099	10758	13972	15220	14321	14040	13341	14762	15027	15025	14666	14331	13845	12973	13175	13748	14009	14425	14523	14597	14421	13553	14357	14968	14536	14719	15791	13616	14924	14196	13610	10821	12302	10907	8866	14771	14496	14920	15555	8778	10061	11060	11376	14933	14351	15017	14153	Plays a role in the regulation of phosphate uptake
COG0705	31728	30802	25330	31882	28159	30425	26473	26547	32735	32611	32671	31235	31641	33006	30367	28461	29329	30359	26502	29955	31521	32355	29553	27992	31091	33549	33786	32254	29330	31337	31424	26621	21269	23840	23678	16167	32430	28931	23567	24487	17661	19556	22471	24019	32030	31552	30105	29568	rhomboid family
COG0706	14163	13597	10933	13939	15073	14346	14273	13763	14657	14797	14654	14330	14533	14792	13696	13339	13927	14042	14597	14650	14823	14679	13914	14643	14657	14425	14633	15083	14177	15355	15782	14443	11157	12466	11385	9349	17029	15438	15309	15915	9116	10020	11584	11655	14531	14183	14636	14207	"Required for the insertion and or proper folding and or complex formation of integral membrane proteins into the membrane. Involved in integration of membrane proteins that insert both dependently and independently of the Sec translocase complex, as well as at least some lipoproteins"
COG0707	19728	17964	15279	19449	20107	18360	18570	18321	19616	20214	20152	19064	22591	22688	19671	20481	17721	18230	18435	19629	23216	23187	19499	22001	19295	19389	19683	20173	20696	23516	24004	21081	13645	16237	14220	10977	25724	23269	20226	21726	10674	12346	14412	14649	20015	19458	19138	19043	Cell wall formation. Catalyzes the transfer of a GlcNAc subunit on undecaprenyl-pyrophosphoryl-MurNAc-pentapeptide (lipid intermediate I) to form undecaprenyl-pyrophosphoryl-MurNAc- (pentapeptide)GlcNAc (lipid intermediate II) (By similarity)
COG0708	17903	18648	14649	17421	20247	19461	20057	18652	18133	17507	17219	17371	19146	19401	18326	18045	20236	19734	21865	19582	19119	18805	18744	20081	18153	17569	18209	17752	20808	21247	20727	20524	17209	18202	17247	15686	22907	21956	24501	24961	15601	16311	16411	16754	17758	18256	19396	19489	Exodeoxyribonuclease III
COG0709	7501	6840	4340	7516	5939	6815	5871	6580	8316	8657	8383	7951	4629	4443	5070	5138	6202	6232	5069	5872	5119	5194	6259	6291	7286	8495	8595	7995	4189	4279	3729	4661	6473	7244	6533	6290	4076	5398	7278	7732	6579	6864	6385	6700	7854	7245	6195	6682	Synthesizes selenophosphate from selenide and ATP (By similarity)
COG0710	2563	2252	1380	2531	1820	2279	1820	1723	3045	3182	2868	2826	1479	968	1505	1314	1909	1770	1542	1694	1619	1496	1727	1700	2875	2780	2987	3060	976	738	763	822	1375	1861	1665	1116	532	692	581	866	951	1420	1573	1703	2988	2538	2691	2258	Type I DHQase
COG0711	20236	19378	16407	20004	20237	20468	18679	18178	22280	22636	22261	21425	21316	21893	19135	19435	19127	19937	19511	20205	21490	21679	19382	20104	21080	22039	22535	22464	21010	22689	23456	20613	14803	17102	15491	12312	25860	22234	20413	21553	11277	12834	15472	15437	20821	20009	20402	19566	"F(1)F(0) ATP synthase produces ATP from ADP in the presence of a proton or sodium gradient. F-type ATPases consist of two structural domains, F(1) containing the extramembraneous catalytic core and F(0) containing the membrane proton channel, linked together by a central stalk and a peripheral stalk. During catalysis, ATP synthesis in the catalytic domain of F(1) is coupled via a rotary mechanis…
COG0712	12966	12798	10157	12776	13571	13237	12758	12304	13759	13736	13537	13267	13652	14068	12820	12623	12914	13027	13095	13327	14024	13871	13039	13660	13317	13572	13832	13628	13452	14439	14886	13424	10274	11565	10741	8620	16393	14408	14300	15199	8687	9515	10452	10564	12928	12913	12959	12980	"F(1)F(0) ATP synthase produces ATP from ADP in the presence of a proton or sodium gradient. F-type ATPases consist of two structural domains, F(1) containing the extramembraneous catalytic core and F(0) containing the membrane proton channel, linked together by a central stalk and a peripheral stalk. During catalysis, ATP synthesis in the catalytic domain of F(1) is coupled via a rotary mechanis…
COG0713	21325	19676	14537	21345	19423	20367	17604	17332	22841	22956	22927	22018	16536	17123	16645	15196	18219	19277	17305	19474	16724	16795	17551	16991	21890	22702	23056	23329	15790	17510	17216	16248	13789	16558	14830	10614	18066	17047	17143	17824	10654	12375	14800	15298	22659	21456	21413	19795	"NDH-1 shuttles electrons from NADH, via FMN and iron- sulfur (Fe-S) centers, to quinones in the respiratory chain. The immediate electron acceptor for the enzyme in this species is believed to be ubiquinone. Couples the redox reaction to proton translocation (for every two electrons transferred, four hydrogen ions are translocated across the cytoplasmic membrane), and thus conserves the redox en…
COG0714	53194	49757	44247	50894	59291	52357	55389	50353	52303	52279	52193	51580	60009	56767	52454	53535	52347	52406	54601	55806	62363	62331	54158	63860	54765	50288	50672	55284	54309	61196	57318	54520	40512	46896	41308	31292	60483	62563	62676	66951	33355	38495	41091	42295	54332	54357	57080	54906	ATPase activity
COG0715	33822	33923	34082	32584	44719	37842	46125	42038	30607	30598	29878	30122	58466	55982	46625	60325	41100	38497	46038	39998	59342	57181	47548	55804	32910	28617	28825	32429	62840	65760	63803	61619	47926	45955	46031	50336	77088	73922	80809	83701	57390	56892	43859	42882	32224	34943	36878	39251	(ABC) transporter
COG0716	3874	3416	3221	3764	4013	3512	3721	3659	2861	2964	2970	3013	6717	6523	4552	7087	3754	3478	3708	3555	6831	6769	3888	4900	3581	2662	2721	3585	6272	6365	7665	5197	3991	3546	4348	6230	8082	6510	3047	4287	5653	5319	3987	4050	4411	4114	4704	3965	Low-potential electron donor to a number of redox enzymes (By similarity)
COG0717	11430	10969	9167	11347	13543	12290	12380	11734	12031	12134	11689	11567	13405	13958	11875	12378	11933	12239	13158	12728	13916	14093	12439	14492	11660	11485	11972	12076	13221	14730	14908	13564	9605	10882	9701	8110	16513	15038	16362	17208	8227	8885	9575	9475	11685	11342	11677	11788	Deoxycytidine triphosphate deaminase
COG0718	13421	12626	10443	13264	13911	12970	12557	11992	13710	14010	13902	13528	13050	13325	11857	12117	12276	12453	12686	13261	13352	13169	12177	13085	13834	13295	13645	14376	12730	14349	14686	13344	9952	11455	10405	8379	16242	14294	14448	15106	8468	9375	10211	10244	13828	13414	13883	13428	"Binds to DNA and alters its conformation. May be involved in regulation of gene expression, nucleoid organization and DNA protection (By similarity)"
COG0719	18793	18386	16177	18118	21407	19070	19663	18369	18662	18624	18316	18063	22153	22489	20355	18993	19933	20075	21733	20871	21704	21329	19221	18957	18984	18446	18552	19101	22489	24394	24086	21372	11749	13749	12922	8259	24447	22369	20508	20875	7023	9064	13224	13470	18776	18790	19672	18928	Fe-S assembly protein
COG0720	22012	20744	15979	22442	19852	21725	17691	17663	23390	23624	24095	23554	15097	15836	16449	13909	18564	20274	16902	20327	15153	15601	17102	14755	23106	24233	24244	24936	14651	15875	14938	13698	14484	16932	15028	11078	14765	14410	15083	15736	10733	12441	15176	15867	23777	22350	22973	20872	6-pyruvoyltetrahydropterin synthase activity
COG0721	13610	13001	10445	13472	13854	13517	12870	12441	14350	14328	14212	13866	13562	14077	12860	12503	12958	13255	13016	13517	14066	13983	13122	13900	14088	14051	14302	14571	12650	14231	14439	13135	10459	11809	10649	8341	16098	14024	14072	14982	8550	9515	10700	10776	14115	13700	13992	13382	Allows the formation of correctly charged Asn-tRNA(Asn) or Gln-tRNA(Gln) through the transamidation of misacylated Asp- tRNA(Asn) or Glu-tRNA(Gln) in organisms which lack either or both of asparaginyl-tRNA or glutaminyl-tRNA synthetases. The reaction takes place in the presence of glutamine and ATP through an activated phospho-Asp-tRNA(Asn) or phospho-Glu-tRNA(Gln) (By similarity)
COG0722	8029	7697	6068	8059	8145	8295	8313	7778	7977	8326	8414	8022	10793	9659	8168	11187	7504	7247	7176	7393	12160	11835	8707	12004	8242	7614	7994	8559	9513	10118	10394	8679	9920	10362	9158	10434	12711	12196	11476	13915	11371	11399	8637	8629	8491	8345	8480	8400	Stereospecific condensation of phosphoenolpyruvate (PEP) and D-erythrose-4-phosphate (E4P) giving rise to 3-deoxy-D- arabino-heptulosonate-7-phosphate (DAHP) (By similarity)
COG0723	16976	15956	14028	16945	16602	16530	15460	15264	18813	19482	18800	17739	19699	20604	17282	17664	15150	15869	15776	16234	20399	20876	17396	19491	17519	18251	18785	18371	18210	20381	21301	17749	12173	14453	12711	9521	24019	20494	19522	20991	9684	10994	12816	12844	17601	16752	16333	16339	"Component of the ubiquinol-cytochrome c reductase complex (complex III or cytochrome b-c1 complex), which is a respiratory chain that generates an electrochemical potential coupled to ATP synthesis (By similarity)"
COG0724	13259	14243	18335	13113	10377	12539	10727	10421	15004	14474	14123	12887	33371	34405	23232	29119	12916	12571	8218	10814	36496	35753	20169	24903	12453	14456	14860	12621	25519	31529	35181	20123	7223	10095	8871	4613	44149	31983	17939	24873	4566	6422	7856	8986	12549	12948	11390	11960	Rna-binding protein
COG0725	13911	13489	12000	13636	15554	15201	15347	14506	14802	15028	14563	14290	16575	15616	14110	15915	14917	14591	15460	14572	17249	17234	15383	18791	14559	14020	14416	14999	16358	17152	15991	15765	12458	14851	12233	12153	18316	19886	22154	23792	10579	11742	12177	12010	14100	14059	14440	14365	"ABC transporter, periplasmic molybdate-binding protein"
COG0726	46634	45909	34861	45405	50752	49908	49213	48541	47513	46758	46932	46494	51638	49831	48549	50246	48942	49776	48860	49348	51268	51381	49874	51276	47551	48230	48252	48241	49818	51932	48817	48351	49102	48183	49036	43575	51523	53244	54069	55024	51434	52200	47042	48205	46272	46528	47324	47604	4-amino-4-deoxy-alpha-L-arabinopyranosyl undecaprenyl phosphate biosynthetic process
COG0727	6191	7040	6134	5943	5283	6082	5372	4547	6232	5788	5974	6337	8735	9377	7235	11290	6728	5837	5322	5650	9061	9527	7302	8376	6362	6396	6315	5885	8655	8406	8968	7424	14663	10827	14054	17118	11927	9373	7230	9253	23464	20702	11358	11809	5527	6521	5921	6621	Fe-S-cluster oxidoreductase
COG0728	15993	14828	12174	15540	16685	15171	14957	13683	16818	16932	16572	16144	15428	15956	14491	14849	14397	14879	15219	16205	15439	15686	15110	15773	16300	16255	16556	16966	14988	16392	16558	16149	12683	13631	13114	10801	17762	16438	16289	16980	12551	13302	12872	12979	16541	16100	16139	15515	Integral membrane protein (MviN
COG0729	4474	5263	3721	4313	5673	5998	6137	5698	4092	3556	3283	3741	4480	4273	3970	4940	7154	6420	7393	5255	4387	4063	4704	5170	4185	3674	3986	3656	6137	5845	5105	6530	5666	5569	6013	5568	5782	6416	9130	9616	6239	6100	5180	5341	3997	4715	5085	5152	Surface Antigen
COG0730	39677	40617	30105	38557	44425	42807	42927	40850	42902	41993	40753	40890	41848	41649	39571	41418	43267	42876	44199	42203	42201	42798	42698	45936	41602	41911	42435	41695	44318	45388	41585	44464	41490	42921	41762	39723	45241	46764	55477	57844	42753	42861	39026	39508	39236	39782	40570	41106	Membrane
COG0731	2927	2835	2338	2873	2941	3248	2248	1823	3311	3141	3315	3313	1314	1530	1679	1109	2406	2739	1954	3120	1214	1350	1989	1507	3436	3252	3048	3638	1137	1366	1114	1387	1539	2076	1598	821	733	1090	1418	1179	745	1085	1707	1609	3392	3329	3404	2720	radical SAM domain protein
COG0732	16182	15984	14089	16041	14242	15140	13262	12781	17802	17668	17122	16387	17913	18190	15941	16094	14506	14380	12856	14480	18413	18939	15195	16486	16615	16995	17455	16895	15635	17483	18167	13831	11233	13147	11801	8841	19755	16986	13711	15958	9348	10622	11664	12337	16992	16436	16093	15461	Restriction modification system DNA (Specificity
COG0733	4129	4803	2435	4093	2943	3930	3583	4362	4916	4225	4045	4020	2890	3172	4010	3262	4616	4097	3151	3240	3132	3237	4159	3128	3998	4547	4687	3730	2362	1871	2076	2318	5127	4632	5071	5397	1531	1450	1978	1851	5693	5301	5045	5187	4144	4041	3816	3890	Transporter
COG0735	34225	33698	31468	33635	36929	33930	33493	31407	35237	35731	35543	34748	48314	48944	39533	44304	32314	33396	33860	35656	49024	48931	36903	40629	35694	34743	34830	36828	45293	49963	52391	41785	27411	29722	27891	23186	57720	48065	36862	41720	23399	25535	27555	27454	34435	34233	35506	33966	"Ferric uptake regulator, Fur family"
COG0736	10708	9658	7619	10420	12147	11033	10999	10542	11506	11861	11720	11331	12112	12135	10641	10907	9932	10543	11299	11333	12692	12638	10907	12470	11455	11219	11515	12192	11560	13213	13661	12034	6960	8893	7151	5116	15120	13432	12897	14047	4056	5545	7799	7557	11178	10666	11093	10608	Transfers the 4'-phosphopantetheine moiety from coenzyme A to a Ser of acyl-carrier-protein (By similarity)
COG0737	15080	14372	11263	14823	15548	15148	14565	14529	15423	15166	15731	15466	14624	14556	13386	12846	14575	15234	14160	15340	14813	15149	14034	15152	15819	15614	15162	16523	14068	15752	15346	13648	9592	12322	10327	7328	14846	16074	16538	16659	5640	7187	10839	11131	15583	15597	16178	14897	5-Nucleotidase
COG0738	26850	28207	17307	27368	25754	29791	25106	26632	27967	26694	26981	26501	19052	19606	23997	17228	29866	30549	25887	27902	17651	16826	24804	17834	25880	30220	30473	25925	20767	19737	16169	18635	20978	22365	24016	15339	14145	17175	21102	19649	15804	16742	20635	22724	25970	26188	24811	25828	Transporter
COG0739	49779	49039	48293	48258	52810	48020	50563	46211	46943	45788	45030	45941	74784	77460	60416	68135	50650	49881	53601	52190	75709	75768	55789	63498	48105	46282	45863	47425	69414	77012	81565	65237	38683	41806	39558	32700	90033	74534	57924	66291	32807	35936	39262	40044	48338	49790	50609	49048	peptidase'
COG0740	21398	21436	20991	20945	24203	22202	23135	22479	21083	21390	20627	20223	29517	30484	25507	27002	22848	23019	23954	23282	30269	29623	24451	26435	21390	20506	20642	21517	28119	31603	32434	27071	18309	19330	18350	15771	36112	31066	27419	29332	15840	17001	18424	18858	21485	21322	22130	21609	Cleaves peptides in various proteins in a process that requires ATP hydrolysis. Has a chymotrypsin-like activity. Plays a major role in the degradation of misfolded proteins (By similarity)
COG0741	42070	39576	29147	41579	40135	42526	38331	37256	46367	46636	45950	44638	29962	29583	29844	28947	39458	39592	39059	38472	31313	31575	34407	36869	44122	44832	46440	47045	33104	34723	32869	35230	28222	36320	30067	21770	35833	38442	47574	50960	19556	24437	30690	30549	44573	42679	44234	41523	transglycosylase
COG0742	13970	13593	10803	13726	14650	14481	13649	13208	14723	14682	14445	14149	14200	14675	13379	13050	14265	14407	14154	14328	14556	14422	13813	14254	14396	14480	14765	14900	14079	15011	15212	13806	10822	12192	11277	8930	16679	14744	14697	15705	8984	9947	11106	11518	14567	14078	14501	13930	Methyltransferase
COG0743	12493	12260	9776	12414	13350	13018	12396	11942	13263	13446	13246	12921	13003	12859	11983	12436	12456	12589	13031	12729	13245	13183	12208	13034	13286	12915	13315	13722	12253	13491	13079	11943	11632	11989	11748	9867	14047	13178	13502	14292	11724	12077	11499	11400	12963	12456	13189	12652	Catalyzes the NADP-dependent rearrangement and reduction of 1-deoxy-D-xylulose-5-phosphate (DXP) to 2-C-methyl-D-erythritol 4-phosphate (MEP) (By similarity)
COG0744	26958	24908	23440	26508	30365	27134	28700	27281	26969	27929	27424	26819	31990	32316	27954	30074	26153	27170	29619	29237	31753	32040	27860	29255	27269	26601	26882	28774	32272	35299	35208	32290	23662	24448	23347	21262	37161	34447	32827	33752	21457	22273	24049	23630	27620	26690	28505	27168	penicillin-binding protein
COG0745	235140	223753	215592	231383	250222	237297	235122	225268	235169	242634	238351	231645	296288	298836	248069	284254	225327	232087	236079	240088	303956	306943	246162	281114	235747	232154	234888	245424	286186	319245	321868	274796	213591	225332	211528	196224	359224	324687	293199	323151	208081	214695	206067	207875	238969	234546	240153	234860	regulatoR
COG0746	11089	10777	9059	10912	11245	11166	11011	10577	11657	11843	11486	11009	12995	12920	11801	12431	11666	11018	11529	11032	12895	12895	11829	12440	11079	11355	11813	11213	12776	13277	13231	12920	10268	10577	11000	9270	14414	13436	13723	14467	11244	11450	10439	10367	10763	10865	10529	11002	Transfers a GMP moiety from GTP to Mo-molybdopterin (Mo- MPT) cofactor (Moco or molybdenum cofactor) to form Mo- molybdopterin guanine dinucleotide (Mo-MGD) cofactor (By similarity)
COG0747	50832	43133	40008	48476	67923	51688	62423	56563	44766	47371	47041	47940	61637	61335	55316	59796	51838	53083	66568	62580	57902	60731	57314	64836	50384	44994	43593	53097	71534	74600	68886	74120	45595	47168	44638	46220	69656	79812	86053	79202	41406	44457	45506	43735	52026	51245	54167	54129	"Extracellular solute-binding protein, family 5"
COG0748	2276	2590	3141	2108	2613	1917	2279	1774	2989	2872	2448	2302	5848	6291	4248	5747	2111	2248	2328	2397	5799	6190	3705	4381	2322	2408	2682	2210	5509	6180	6775	4769	3286	2613	3336	3677	8033	5767	3153	3809	4558	4171	2836	2780	2006	2120	2145	2439	pyridoxamine 5-phosphate
COG0749	15498	14999	12083	15184	16614	15615	15572	14926	15860	15802	15679	15376	15674	16233	15201	14301	15481	15569	16493	16314	15856	15803	15333	15928	15776	15682	15857	16146	15329	16488	16637	15415	12203	13412	12130	9722	17732	16212	16348	16837	9586	10733	12299	12581	15870	15547	16108	15600	DNA polymerase
COG0750	16970	16301	16373	16823	16058	16037	15280	14646	17002	17293	16979	16624	23331	24600	19226	21245	15354	15618	15192	16007	24286	24356	17990	20209	16693	16950	16943	17207	20796	23587	25783	19289	11946	13700	12469	9840	29593	23303	17312	20234	9586	10889	12469	12818	16922	16674	16630	16234	Membrane-associated zinc metalloprotease
COG0751	10094	9462	8218	9989	9556	10042	9068	8815	10931	11091	10949	10578	10359	10950	8786	10044	9384	9460	9202	9423	10839	10909	9392	10457	10315	10567	10902	11057	10407	11396	12405	10758	8082	9245	8383	7228	14611	12073	11827	12886	7365	7948	8322	8258	10549	10195	10345	9865	Glycyl-tRNA synthetase beta subunit
COG0752	9184	8715	7707	9053	8893	9437	8447	8268	10123	10417	10191	9783	9634	10017	7936	9464	8573	8815	8805	8558	10226	10309	8457	9849	9605	9717	10158	10391	9838	10760	11779	9834	7802	8703	7884	6959	14192	11437	10834	12326	7163	7671	7908	7853	9731	9236	9726	9086	"glycyl-tRNA synthetase, alpha subunit"
COG0753	12518	12558	9391	12151	14598	14702	15551	15265	12037	12236	11975	12030	11279	10079	11320	12444	14434	14606	16682	14238	11021	10520	12586	12624	12632	12204	12190	12711	14848	12890	11440	14149	18095	16188	17018	18812	12320	14774	18842	18115	21120	19513	16326	15752	11963	12469	13223	13077	Catalase
COG0754	1725	1811	1202	1676	2625	2019	2734	2367	1507	1388	1447	1442	1967	1946	2250	2343	2262	2185	3018	2587	1620	1908	2161	1975	1692	1406	1528	1467	2488	1957	2339	2658	3686	2650	3193	4416	1743	1984	2090	1651	4785	4151	3243	2966	1454	1882	2013	2206	Glutathionylspermidine synthase
COG0755	14084	13787	11033	13791	15258	14517	14290	13632	14880	14997	14728	14517	15240	15448	14114	14020	14173	14286	14705	14674	15896	15815	14541	16223	14741	14767	14898	14995	14694	16045	16216	14717	11334	13064	11709	9388	17404	16122	16361	17588	9292	10405	11374	11693	13835	13973	14074	14212	cytochrome c
COG0756	10834	10132	7522	10780	12173	11420	11129	10753	10360	10644	10754	10747	7454	7806	8273	7277	10794	11216	12365	11503	7461	7411	9049	9329	11169	10404	10640	11741	8806	9266	8780	9745	9164	9915	8879	7633	9366	9401	12862	13058	7976	8497	9020	9168	11583	11059	12239	11359	"This enzyme is involved in nucleotide metabolism it produces dUMP, the immediate precursor of thymidine nucleotides and it decreases the intracellular concentration of dUTP so that uracil cannot be incorporated into DNA (By similarity)"
COG0757	8313	8830	7990	7877	10318	8923	9933	8956	7630	7270	7142	7519	11869	12219	10424	11837	9873	9523	11129	9803	11617	11799	10119	11145	8118	7556	7546	7534	12703	13302	12859	12091	9878	9176	9779	10048	14193	13345	13191	13827	11103	10625	8968	9144	7499	8353	8647	9208	Catalyzes a trans-dehydration via an enolate intermediate (By similarity)
COG0758	15232	14414	11808	15000	16130	15256	15003	14540	15372	15661	15391	15104	14851	15373	14368	13518	14914	15122	15837	15528	15153	15259	14345	15245	15721	14988	15234	16197	14820	15956	16405	15137	11766	12998	11697	9582	17185	15399	15486	16400	9341	10365	12081	12147	16023	15324	16166	15184	DNA protecting protein DprA
COG0759	13118	12582	10819	13021	13440	12815	12550	11977	13437	13795	13558	13285	12926	12729	11714	11308	12253	12368	13049	13050	13132	13076	11938	12975	13469	13021	13354	14046	12446	13632	13118	12002	8172	10412	8692	5630	13707	13485	13874	14309	4794	6331	8938	8925	13583	13088	13689	13096	Could be involved in insertion of integral membrane proteins into the membrane (By similarity)
COG0760	33052	32298	25392	33095	30952	33827	29809	29163	34336	34563	34659	33825	30085	29362	27289	31005	31407	31309	28368	29928	31962	31596	29564	32661	34019	34098	34690	35338	28932	30553	30168	27477	32577	34171	32710	30698	34976	32910	34994	39538	34798	35455	30308	31518	34709	33892	34341	33026	peptidyl-prolyl cis-trans isomerase
COG0761	12958	12621	10044	12893	14288	13635	13440	12841	13553	13734	13536	13229	14139	13549	12763	13432	13096	13262	13912	13532	14359	14015	13101	13963	13656	13206	13601	14036	13561	14580	13886	13156	12463	12799	12363	11413	14921	14157	14675	15221	12302	12642	11972	11929	13244	12884	13619	13146	Converts 1-hydroxy-2-methyl-2-(E)-butenyl 4-diphosphate into isopentenyl diphosphate (IPP) and dimethylallyl diphosphate (DMAPP) (By similarity)
COG0762	2203	2364	5332	2135	2103	2275	2518	2401	2055	2213	1856	1858	10043	10604	6067	9747	2410	2545	2600	2254	10480	10547	4897	6689	1910	1977	1850	1879	8686	9994	11631	7052	3573	2856	3413	4300	14350	9839	4511	6006	4667	4375	3127	2939	1720	2070	1857	1899	integral membrane protein
COG0763	11125	11418	10223	11313	9500	10962	9131	8729	12644	12498	12356	11699	15017	15263	12174	13831	10402	10324	8683	9621	15817	15828	11706	13187	11674	12189	12673	12084	13087	14669	15445	10827	8483	9971	9257	7263	18324	14989	11717	13670	7819	8623	8425	8937	11506	11339	11112	10796	"Condensation of UDP-2,3-diacylglucosamine and 2,3- diacylglucosamine-1-phosphate to form lipid A disaccharide, a precursor of lipid A, a phosphorylated glycolipid that anchors the lipopolysaccharide to the outer membrane of the cell (By similarity)"
COG0764	16702	16598	12940	16241	17095	17301	16409	15152	17019	16806	16865	16505	15721	15532	14770	15454	17206	16578	17026	16265	16130	15619	15356	15765	17366	16250	16949	17667	17103	17795	18034	16539	14683	15800	15553	13945	20172	18635	19470	20660	14528	15319	14539	15169	17422	17357	18450	17596	Involved in unsaturated fatty acids biosynthesis. Catalyzes the dehydration of short chain beta-hydroxyacyl-ACPs and long chain saturated and unsaturated beta-hydroxyacyl-ACPs (By similarity)
COG0765	20435	20424	19505	19214	31786	25440	36127	32974	17037	16943	16358	17573	40245	37310	32714	49152	29190	25737	36547	27360	40289	39319	34979	44013	19607	15408	15136	18502	51060	48774	47463	51414	49800	41627	47400	64206	59689	65185	73835	74507	71471	66571	42969	40154	19288	21616	23366	26091	amino acid AbC transporter
COG0766	14295	13757	10988	14076	15171	14512	14493	14130	14656	14762	14597	14307	14859	15217	14120	13565	14182	14271	14929	14772	15158	15156	14266	15041	14647	14425	14662	15028	14508	15548	16020	14735	11610	12724	11584	9637	17131	15563	15678	16151	9324	10189	12026	11911	14610	14271	14699	14304	Cell wall formation. Adds enolpyruvyl to UDP-N- acetylglucosamine (By similarity)
COG0767	24637	24948	19140	23982	24432	23900	22096	21325	26699	26004	25188	24726	20495	21008	21424	19558	24320	23916	24086	23160	21135	20508	21843	22304	26007	25354	26222	25833	20739	22718	21293	20561	18660	21461	19800	15272	23850	22926	25980	28722	16496	18134	18399	19635	24993	24844	25909	24911	ABC transporter (permease)
COG0768	38418	34734	27862	38133	39248	37792	36287	36565	39241	41034	40876	39191	34156	33505	33191	31740	34702	36604	36614	38173	34424	34300	34347	34970	39581	39625	40041	42281	32533	35847	34837	33420	29875	32898	29618	25611	34852	35065	34865	35966	25020	27183	30718	30928	40638	38044	39479	37080	penicillin-binding protein
COG0769	17243	16613	15710	16882	18850	17215	17670	17331	17111	17481	16953	16761	21695	22209	18763	19891	17317	17356	18178	17713	22709	22491	18736	21451	17037	16786	16805	17610	20195	22645	23174	19656	13436	15294	13314	10811	26062	23170	21900	24191	10359	11818	13503	13817	17380	16823	17459	17282	Catalyzes the addition of meso-diaminopimelic acid to the nucleotide precursor UDP-N-acetylmuramoyl-L-alanyl-D-glutamate (UMAG) in the biosynthesis of bacterial cell-wall peptidoglycan (By similarity)
COG0770	13833	13351	10571	13633	14796	14135	13770	13146	14328	14484	14288	14009	14157	14459	13290	13143	13810	13843	14244	14284	14461	14280	13484	14224	14320	14090	14361	14730	14183	15281	15811	14719	10733	12083	11171	8924	17052	15284	15114	16166	8951	9852	11035	11122	14189	13878	14316	13881	"UDP-N-acetylmuramoylalanyl-D-glutamyl-2,6-diaminopimelate-D-alanyl-D-alanine ligase activity"
COG0771	13975	13497	10834	13792	14495	14061	13526	13014	14481	14548	14379	14085	13899	14314	13144	12840	13646	13759	14034	14150	14267	14140	13318	14104	14379	14213	14496	14811	13725	14810	15192	13693	10714	12094	11074	8856	16608	14676	14614	15543	8892	9830	11000	11160	14380	14029	14426	13949	Cell wall formation. Catalyzes the addition of glutamate to the nucleotide precursor UDP-N-acetylmuramoyl-L-alanine (UMA) (By similarity)
COG0772	29387	28265	22671	28783	30932	29626	29010	28413	30281	30463	30129	29506	29286	29354	27761	27723	28846	29355	29786	30031	29910	29661	28258	29406	30206	29886	30317	31149	28138	30737	30576	28699	24565	26284	24960	20453	31917	30024	29325	31890	21866	23303	24904	25253	30201	29363	30339	29131	Cell Division Protein
COG0773	23045	22134	16443	23021	22517	23161	21267	20490	23676	23845	24027	23558	19704	19127	18986	18584	21844	22021	21129	21914	20622	19972	20161	21160	23786	23788	24173	24790	18925	19985	19396	18212	18353	20778	18859	15536	21110	20194	21964	23889	16135	17605	18168	19012	24120	23382	24064	22798	cell wall formation (By similarity)
COG0774	10863	10965	8320	11049	9432	10916	9009	8663	12252	12040	12012	11534	10854	10793	9835	10168	10299	10146	8636	9531	11328	11275	10143	10635	11444	11922	12396	11894	9972	10693	10560	8581	8400	9859	9158	7201	12072	11072	10705	11672	7761	8499	8300	8795	11334	11093	10994	10655	"involved in the biosynthesis of lipid A, a phosphorylated glycolipid that anchors the lipopolysaccharide to the outer membrane of the cell (By similarity)"
COG0775	12582	12683	9319	12332	13086	13390	13286	13071	13391	13075	12923	12619	13757	13092	12033	13325	13158	13034	13227	12353	14212	14042	12777	14672	12778	13088	13329	13065	14282	14778	14327	14042	10760	12534	11481	9470	16338	16947	18277	19419	9258	10170	11114	11292	12824	12643	12956	12821	"Catalyzes the irreversible cleavage of the glycosidic bond in both 5'-methylthioadenosine (MTA) and S- adenosylhomocysteine (SAH AdoHcy) to adenine and the corresponding thioribose, 5'-methylthioribose and S-ribosylhomocysteine, respectively (By similarity)"
COG0776	38529	38112	29599	37860	39203	40981	37055	34996	41833	41680	41671	41021	38013	37843	33974	36510	38741	38869	38964	38113	39317	38661	35708	38549	41480	40874	42090	43553	39020	41627	42230	38006	32704	36506	33657	28412	48110	42531	43432	47608	29806	32129	32585	33098	40461	39404	41896	38992	"This protein is one of the two subunits of integration host factor, a specific DNA-binding protein that functions in genetic recombination as well as in transcriptional and translational control (By similarity)"
COG0777	12142	12284	9778	11882	12989	12875	12642	12261	13029	12860	12556	12208	14131	13479	12408	13970	12818	12742	12816	12306	14583	14628	12958	14752	12257	12401	12874	12498	13961	14208	13788	13687	12584	13185	12783	11952	14958	14625	16294	17384	12885	13074	11895	11847	12057	11928	12160	12386	Component of the acetyl coenzyme A carboxylase (ACC) complex. Biotin carboxylase (BC) catalyzes the carboxylation of biotin on its carrier protein (BCCP) and then the CO(2) group is transferred by the transcarboxylase to acetyl-CoA to form malonyl- CoA (By similarity)
COG0778	34345	34610	27811	33027	39871	36500	37545	35683	34718	34112	33767	34060	36009	34459	33588	34112	37365	36687	39162	37526	36453	35137	34693	36513	35741	33402	34055	35671	38360	40116	37479	37341	29858	33519	30566	27413	39746	40950	47042	49604	26180	28464	29681	30440	33784	34749	36877	36403	nitroreductase
COG0779	12233	12137	9853	12137	12344	12569	11585	11507	13086	13111	12903	12612	12316	13042	11537	11424	12241	12336	12365	12061	12579	12684	11709	12457	12736	12787	13096	13225	12350	13309	13980	12237	9839	10958	10135	8317	15756	13537	13420	14347	8377	9008	10008	10066	12694	12190	12884	12279	Required for maturation of 30S ribosomal subunits (By similarity)
COG0780	8653	7817	6962	8630	8467	8878	8043	7962	9581	9843	9565	8968	9421	9006	7481	8182	7807	8523	7876	8044	9855	10075	7860	9178	8952	9151	9582	9903	8213	9280	9299	7805	5100	6737	5596	3453	10009	8710	7540	8332	2791	3899	6192	6030	9477	8587	9178	8109	Catalyzes the NADPH-dependent reduction of 7-cyano-7- deazaguanine (preQ0) to 7-aminomethyl-7-deazaguanine (preQ1) (By similarity)
COG0781	14204	13687	11048	13988	14769	14384	13856	13455	14697	14807	14568	14264	14144	14551	13452	13042	14002	14116	14335	14343	14580	14433	13646	14289	14609	14413	14627	14981	13993	15130	15496	13976	10967	12318	11270	9150	16731	14822	14755	15738	9012	9954	11331	11468	14548	14183	14611	14118	"DNA-dependent transcription, termination"
COG0782	23383	23201	16872	22848	24556	24244	23838	22128	22562	22390	22067	22654	16856	16615	18128	18756	24093	23430	26231	23230	16693	16401	19880	20058	23890	22225	22480	23844	21130	20086	18649	21904	26583	25056	26446	25162	20477	20901	28490	29720	31060	29897	24658	24610	23466	23735	25217	24502	"Necessary for efficient RNA polymerase transcription elongation past template-encoded arresting sites. The arresting sites in DNA have the property of trapping a certain fraction of elongating RNA polymerases that pass through, resulting in locked ternary complexes. Cleavage of the nascent transcript by cleavage factors such as GreA or GreB allows the resumption of elongation from the new 3'term…
COG0783	12331	12449	14194	12234	13105	12987	13293	12317	12252	12596	12483	12028	25374	25725	18536	22653	12436	12845	14054	13045	26365	26666	16021	20468	12700	12016	12216	12881	22683	25724	28179	19296	10285	11175	10362	8657	33203	26056	17250	20468	8614	9282	10592	10290	12235	12376	12999	12420	"oxidoreductase activity, oxidizing metal ions"
COG0784	30093	35675	26108	29561	26517	33210	26392	25648	36352	30852	31330	30896	37408	40648	36617	33849	34284	35678	26269	29242	37492	37658	34927	30544	30448	37075	37381	29066	33413	37216	36072	29469	19534	23686	24619	14050	40857	34531	28050	31126	14929	18183	20966	25171	27688	30591	27487	29053	response regulator
COG0785	7067	6806	7341	6790	11234	7955	9658	9047	7460	7846	7392	7519	15183	16030	12335	13571	7851	8404	10612	10631	14920	15569	10999	12353	7834	7173	7003	8169	14334	16620	17383	13527	7564	7109	6788	7044	18128	14817	10326	10800	6598	6673	7529	6704	7078	6656	7900	7698	Cytochrome c biogenesis protein
COG0786	410	621	1936	364	272	322	329	430	518	575	448	263	4286	4534	2491	3904	376	362	211	220	4581	4650	1691	2669	344	388	380	285	3395	4082	5141	2500	193	230	204	199	6380	4043	1197	2168	150	232	230	288	298	359	242	328	Sodium Glutamate Symporter
COG0787	15331	15275	12231	15054	16710	15896	15971	15398	15612	15606	15283	15118	15621	15438	14756	14293	15696	15863	17193	16342	15270	15071	14681	15293	15646	15227	15555	15750	16138	17243	16379	15657	11969	13409	12432	9706	16506	16625	17610	17452	9621	10794	12250	12444	15297	15296	15884	15561	Catalyzes the interconversion of L-alanine and D- alanine. May also act on other amino acids (By similarity)
COG0788	6813	7827	7271	6474	9554	8235	9995	8730	6208	6020	5591	5822	12348	12127	10653	12098	9655	8897	11683	8865	12421	12421	9958	11923	6995	5585	5848	6138	12981	13189	13164	12564	10535	9268	9866	10361	14407	13088	12967	13959	11542	11147	9162	9117	6443	7021	7937	8111	formyltetrahydrofolate deformylase
COG0789	58714	54639	45045	57151	78386	62315	71638	68681	56774	60777	59924	58767	63054	61293	59719	60639	60790	62014	76406	71223	61212	60461	61869	65944	61528	55751	57141	64431	68746	75012	70068	74262	61864	61268	57100	59334	71338	77041	90022	86455	59269	59477	59063	57312	60372	57783	64834	64104	Transcriptional regulator
COG0790	21996	22287	14635	21227	25004	25076	23426	20776	24309	22962	23088	23278	17805	14913	16769	19606	23259	23887	22742	23664	18179	17378	20000	20644	24000	23345	24171	24857	20050	18856	15448	19554	27913	26593	28055	26346	16919	18736	24062	24077	33532	33015	24855	24670	23292	23139	26065	23915	Sel1 domain protein repeat-containing protein
COG0791	18133	19536	14424	17360	24982	20796	23253	22846	17313	17014	16621	17537	21953	21576	21764	20681	22099	21895	25189	23179	20844	20651	21447	21265	18882	17263	17321	17954	23524	24591	23560	23833	19881	18838	19749	19577	22847	25877	26872	25751	19959	19190	18941	19021	17182	17695	19745	20653	NLP P60 protein
COG0792	13959	13520	10763	13765	14187	13770	12966	12300	14639	14630	14493	14101	13514	13964	12871	11976	13200	13464	13598	13833	13877	13774	12958	13736	14435	14283	14601	14845	13366	14516	14770	13178	8823	11103	9297	6890	16136	14427	14407	15228	5310	6823	9245	9555	14361	14116	14381	13829	UPF0102 protein
COG0793	54603	53701	41554	55269	43797	51708	41084	42372	58227	57030	57133	55020	50103	51291	47381	44854	49077	50542	39967	46871	50994	51303	46316	44714	54395	59217	59974	56646	44087	48022	47500	37697	33544	41017	38496	24655	50939	44736	34698	39335	25392	29835	35565	38962	56573	54688	52985	49861	protease
COG0794	12442	12309	8188	12475	11207	12538	11246	10974	13423	12864	12904	12653	8774	8610	9839	8546	12229	12074	10858	11686	8797	8726	10949	10020	12535	13286	13638	12677	9204	8681	7794	9447	9869	11232	10623	8381	7406	8914	12335	11859	8641	9378	10214	10317	12324	12715	12010	11981	Arabinose 5-phosphate isomerase
COG0795	19449	20642	15629	19137	18065	20163	17866	16551	21317	20202	19860	19634	21874	21901	19125	20751	20617	19756	18880	17836	22795	22231	19217	21032	20195	20354	21204	19964	21313	22456	23321	19570	16101	18206	17741	13980	27290	23204	22307	25264	15234	16507	15822	16826	19415	19897	20085	19608	Permease yjgp yjgq family
COG0796	12132	11920	9641	11993	12355	12547	11898	11835	13131	13142	12969	12600	12917	12612	11816	11865	12147	12252	12183	12060	13074	13061	12025	12836	12714	12840	13069	13188	12474	13286	12958	12032	10123	11222	10463	8497	13876	13266	13538	14115	8561	9268	10243	10320	12652	12109	12668	12061	Provides the (R)-glutamate required for cell wall biosynthesis (By similarity)
COG0797	14603	15255	12163	14883	14791	15720	14206	13448	15824	15301	15057	15014	15175	15178	13929	14552	15975	15612	14556	14677	15097	15178	14664	15407	14935	15840	16084	15194	14862	15443	14742	14496	12745	14224	14142	11855	16128	15792	16912	17753	13015	13404	12565	13190	14602	14586	14815	14679	rare lipoprotein A
COG0798	12572	12134	9700	12540	12063	11929	11090	10548	13257	13216	13112	12847	12798	12868	11894	11071	11659	11800	10802	12021	12974	13034	12133	12414	12577	13220	13405	13019	12393	12691	12247	11277	7525	9761	8337	5859	12995	12512	13402	14386	4674	5894	7912	8402	12653	12537	12113	12214	arsenical-resistance protein
COG0799	14710	14367	11032	14441	14483	14397	13493	12952	16153	15988	15553	15105	14155	14543	13565	13057	13949	13997	13977	14223	14575	14570	13870	14437	15251	15482	15996	15656	13702	14762	15160	13658	10917	12482	11559	8941	16573	14634	14541	15548	9036	10045	11323	11449	15053	14636	14771	14340	"Functions as a ribosomal silencing factor. Interacts with ribosomal protein L14 (rplN), blocking formation of intersubunit bridge B8. Prevents association of the 30S and 50S ribosomal subunits and the formation of functional ribosomes, thus repressing translation (By similarity)"
COG0800	12727	12674	11415	12662	14783	14148	14976	14540	11565	11510	11154	10999	15232	14972	13609	14956	15392	14631	16571	14415	14993	14323	13783	14669	11688	11237	11781	11592	17095	17422	16603	16530	13249	13236	13312	12533	18335	17930	19093	19489	13409	13672	12648	12782	12015	12590	13044	13403	Aldolase
COG0801	14718	14389	11248	14514	15099	14871	14288	13564	15206	15167	15046	14834	14166	14178	13351	13743	14527	14488	14905	14836	14264	14410	13769	14180	15202	14795	15224	15503	14122	14757	14266	13218	13371	13746	13476	12261	15013	14258	14605	15323	13043	13289	13053	13284	15107	14992	15551	14997	2-Amino-4-hydroxy-6-hydroxymethyldihydropteridine pyrophosphokinase
COG0802	13755	13227	10601	13588	13823	13594	12860	12407	14304	14399	14231	13910	13473	13878	12729	12504	13142	13185	13277	13522	13970	13811	12890	13709	14181	13994	14315	14591	12831	13966	14477	12734	10517	11858	10764	8685	15899	13842	13665	14837	8765	9621	10707	10879	14140	13791	14103	13558	"protein family UPF0079, ATPase"
COG0803	8523	7662	8956	8053	10227	7910	9910	8942	8512	9000	8423	8258	16980	16713	13001	16543	8149	8170	9616	9488	17523	17949	12182	15048	8897	7918	7670	8933	14674	15682	16731	13685	12159	10415	11008	13610	18531	15240	10791	12013	14754	13864	10864	10341	8679	8474	8562	8353	periplasmic solute binding protein
COG0804	3526	3520	4544	3289	4228	3466	4809	4017	2945	2931	2717	2701	8968	8471	6419	8903	3884	3593	4427	3871	9358	9348	6141	8442	3073	2583	2566	2757	8272	8819	8963	7777	6471	5558	5937	6325	11263	10213	9226	9909	8788	8407	5599	5408	3270	3653	3483	3916	Urea amidohydrolase subunit alpha
COG0805	13208	12921	10314	13008	14116	13580	13275	12535	14006	14128	13942	13646	13988	14318	13138	12943	13068	13232	13673	13827	14307	14170	13359	14001	13721	13864	14102	14144	13846	14807	15285	13812	10683	11973	11050	8963	16693	14971	14672	15389	8911	9731	10936	10963	13215	13153	13376	13276	"Part of the twin-arginine translocation (Tat) system that transports large folded proteins containing a characteristic twin-arginine motif in their signal peptide across membranes. Together with TatB, TatC is part of a receptor directly interacting with Tat signal peptides (By similarity)"
COG0806	12648	12005	10286	12609	13749	13119	12633	12255	12285	12602	12688	12657	12815	13709	11975	11940	12711	12920	13473	13372	12916	12988	12054	12891	12882	12515	12505	13465	13190	14352	14847	13296	10114	11153	10120	8509	16243	14285	14219	14985	8453	9135	10196	10311	13163	12756	13533	12931	"An accessory protein needed during the final step in the assembly of 30S ribosomal subunit, possibly for assembly of the head region. Probably interacts with S19. Essential for efficient processing of 16S rRNA. May be needed both before and after RbfA during the maturation of 16S rRNA. It has affinity for free ribosomal 30S subunits but not for 70S ribosomes (By similarity)"
COG0807	12249	11380	8917	12028	13489	12808	12724	12004	12387	12971	12374	12341	8747	7805	8962	8680	12082	12302	13842	12975	8763	8464	10173	10471	12550	12111	12456	13130	10509	9769	8632	11370	10291	11547	10321	9539	8204	9961	13802	14303	8871	9457	10267	9958	12561	12090	12865	12178	"Catalyzes the conversion of D-ribulose 5-phosphate to formate and 3,4-dihydroxy-2-butanone 4-phosphate (By similarity)"
COG0809	15701	16083	11742	15545	14441	16057	13762	13784	16865	15981	16037	15810	14615	15405	14480	13598	15991	15990	13734	14748	15013	14709	14853	14216	15838	16894	17075	15999	13658	14925	15010	13296	11187	13035	12514	9269	16687	14755	14503	15746	9389	10520	11688	12594	15800	15869	15437	15163	Transfers and isomerizes the ribose moiety from AdoMet to the 7-aminomethyl group of 7-deazaguanine (preQ1-tRNA) to give epoxyqueuosine (oQ-tRNA) (By similarity)
COG0810	59148	55566	36950	60622	48716	56694	45025	45686	65064	65027	65218	62411	33793	33032	36950	33843	49092	51865	45196	50922	33524	35208	41585	39467	61044	64741	67048	65530	32882	33350	29674	31638	44375	50274	46579	37527	29591	31978	37018	38742	41414	43523	44671	45198	62234	59356	59007	54572	TonB family
COG0811	37098	36661	29336	36206	33419	35539	33320	30246	38323	37379	37360	36513	39363	36785	33070	39128	34972	33624	31784	31307	43337	42270	35305	43772	38525	36681	37563	38738	34670	37473	36514	32114	35265	38245	36397	30877	45112	41534	42588	49987	39141	40836	33070	34936	38566	38613	39557	37590	MotA TolQ exbB proton channel
COG0812	13983	13523	10784	13834	14292	14049	13337	12888	14514	14540	14393	14103	13765	14237	13044	12736	13533	13641	13785	13940	14196	14076	13256	13958	14380	14259	14530	14789	13597	14674	15060	13586	10657	12039	11019	8792	16489	14550	14470	15401	8846	9773	10878	10982	14344	14030	14363	13863	cell wall formation (By similarity)
COG0813	306	322	245	238	873	468	880	1159	195	294	229	244	576	484	540	558	563	618	718	688	480	417	512	403	282	218	132	251	942	672	791	861	384	381	442	791	439	636	639	598	348	311	613	524	259	229	314	418	purine nucleoside phosphorylase DeoD-type
COG0814	164	201	105	159	157	295	439	533	171	198	184	236	501	430	723	2516	393	240	257	221	482	757	597	641	232	232	201	174	1018	344	1521	1900	6929	3507	6532	8137	1255	429	130	543	13459	11555	5412	5021	149	214	219	236	amino acid transport
COG0815	12757	12177	10249	12654	12959	12726	12160	11537	13521	13627	13369	12858	13469	13192	11967	12303	12398	12477	12334	12542	13910	13299	12296	13439	13240	12943	13364	13770	12759	14140	14291	12888	9731	11313	10283	8034	16240	14479	14005	14939	8368	9452	9889	10104	13374	12842	13533	12767	Transfers the fatty acyl group on membrane lipoproteins (By similarity)
COG0816	12660	12308	12129	12621	13771	13056	12969	12452	12141	12415	12235	11980	17460	18208	14482	15910	12933	13031	13385	13299	18110	17887	13758	15741	12437	11936	12122	12729	16510	18462	19793	15658	10067	11188	10227	8548	22610	18291	15347	17138	8537	9332	10217	10315	12983	12695	13254	12851	Could be a nuclease that resolves Holliday junction intermediates in genetic recombination (By similarity)
COG0817	13918	13435	11500	13759	14257	13879	13074	12366	14483	14695	14378	14032	13702	14110	12878	12592	13396	13548	13787	13907	13925	13901	13027	13855	14317	14142	14443	14752	13690	14702	14982	13568	10513	11885	10931	8566	16597	14591	14541	15434	8762	9752	10602	10841	14324	13965	14348	13819	Nuclease that resolves Holliday junction intermediates in genetic recombination. Cleaves the cruciform structure in supercoiled DNA by nicking to strands with the same polarity at sites symmetrically opposed at the junction in the homologous arms and leaves a 5'-terminal phosphate and a 3'-terminal hydroxyl group (By similarity)
COG0818	4807	5499	4869	4583	4732	5279	5386	4948	4522	4066	3925	4124	8963	8843	7014	8787	6050	5284	4784	4597	9701	9301	6795	7990	4276	4282	4361	3585	8174	8619	8933	6842	5349	5628	5866	5720	10736	9527	8116	9688	6144	6119	4915	5443	4177	4912	4369	5073	Diacylglycerol kinase
COG0819	2297	1700	2338	2139	3794	2245	3064	2943	1725	2258	2024	2056	2378	2544	2541	2748	2233	2528	3313	3272	2089	2448	2697	2522	2289	1796	1594	2412	3017	2876	2513	3344	3761	2719	3169	4459	1871	2165	2773	2233	4667	4107	3251	2913	2267	2159	2368	2430	"Transcriptional activator, tena"
COG0820	15282	15009	11748	14995	15055	15186	14353	13581	15863	15723	15535	15168	15263	14336	13553	13981	14475	14563	14132	14435	15865	15585	14295	15960	15662	15243	15598	15886	13827	15048	14136	13279	11495	13746	12137	9426	14992	15136	15844	16897	9482	10878	11654	12224	15588	15456	15554	15090	rRNA (adenine-C2-)-methyltransferase activity
COG0821	12522	12277	9803	12413	13497	13126	12612	12118	13279	13459	13252	12927	13135	12933	12077	12537	12548	12707	13292	12849	13293	13271	12297	13156	13308	12924	13305	13740	12734	13776	13380	12384	11711	12001	11822	9926	14431	13776	14044	14543	11744	12132	11548	11485	12980	12495	13244	12718	4-hydroxy-3-methylbut-2-en-1-yl diphosphate synthase activity
COG0822	14353	12896	11218	14167	16024	15049	14776	14072	14020	14909	14955	14918	15219	15033	13421	13955	14166	14570	14636	15062	15866	15828	14266	16585	15200	14481	14318	16300	14029	15659	15634	14674	11542	13197	11300	9283	17067	15869	15283	16596	9101	10523	11358	11680	15043	14488	15387	14578	"sUF system Fes assembly protein, NifU family"
COG0823	55743	47887	36596	57262	46098	50753	41340	42891	56183	58315	58935	56430	32131	33980	36005	29136	43534	47406	39351	48437	31713	33180	39832	35951	54101	59434	59378	59659	30065	32948	30153	32823	29797	38937	33014	21389	27636	30524	33212	33618	19957	25166	33620	35655	59255	55298	52670	49175	Involved in the TonB-independent uptake of proteins (By similarity)
COG0824	34516	33707	28270	34125	37169	35758	36362	34332	32659	32389	32603	32875	34893	34297	32310	35220	36230	35547	37332	35648	35337	34886	33677	37171	34493	32491	32879	34710	36734	38272	35647	36393	36414	36191	35932	33353	39564	39933	44541	47491	39046	39158	34012	34844	34712	35360	37259	36101	Thioesterase
COG0825	11416	11557	9089	11216	11271	11982	10824	10685	12348	12260	11992	11599	11812	11481	10557	11201	11463	11585	10771	11005	12170	12085	10866	11435	11539	11939	12399	11889	11685	12555	12140	10903	9239	10442	9877	7905	13202	12274	12163	13431	8171	8860	9386	9632	11494	11266	11320	11274	"Component of the acetyl coenzyme A carboxylase (ACC) complex. First, biotin carboxylase catalyzes the carboxylation of biotin on its carrier protein (BCCP) and then the CO(2) group is transferred by the carboxyltransferase to acetyl-CoA to form malonyl-CoA (By similarity)"
COG0826	8464	8723	7066	8042	7823	8884	8556	8212	8017	8037	8037	8289	10440	9870	8468	11934	8915	7896	8120	7036	11300	10944	8543	10522	9300	7570	7628	8909	10004	10664	11159	9492	13544	11832	12899	14200	13807	12196	12349	14513	18300	17467	11876	12085	9307	9260	9949	9239	Peptidase U32
COG0827	49	32	11	38	96	229	338	498	38	35	30	31	134	103	144	159	226	179	148	94	242	196	209	131	30	53	24	34	77	81	162	126	199	172	156	302	47	67	39	52	108	79	340	294	45	36	22	41	DNA Methylase
COG0828	4365	5155	3420	4333	5658	5717	5278	4563	4607	3968	4144	4600	3816	3776	3752	4237	5466	5554	5355	5266	3887	3955	4509	4967	4837	4504	4540	4629	4728	4745	3883	4307	5368	5540	5240	5249	4401	5329	7060	7606	5868	5895	4629	5011	4572	4964	5468	5210	30S ribosomal protein S21
COG0829	3300	3299	4461	3111	3999	3309	4538	3779	2644	2690	2434	2501	8609	8197	6025	8147	3770	3442	4201	3635	9113	9010	5788	8059	2788	2314	2290	2528	7979	8523	8618	7212	4823	4697	4321	4749	10739	9590	8834	9579	5487	5507	4127	4103	3091	3375	3291	3730	Required for maturation of urease via the functional incorporation of the urease nickel metallocenter (By similarity)
COG0830	3301	3298	4461	3111	3993	3305	4536	3788	2645	2692	2434	2499	8611	8198	6025	8155	3775	3441	4200	3632	9114	9012	5791	8059	2788	2316	2290	2528	7982	8518	8623	7210	4845	4722	4349	4804	10738	9589	8835	9573	5512	5524	4169	4137	3090	3372	3289	3728	Required for maturation of urease via the functional incorporation of the urease nickel metallocenter (By similarity)
COG0831	3689	3679	4640	3485	4407	3578	4923	4183	3121	3105	2889	2870	9032	8534	6511	8495	3968	3711	4570	3975	9455	9320	6200	8476	3319	2762	2691	3001	8195	8869	8963	7527	5115	5012	4549	4978	10964	10140	9218	9829	5645	5704	4481	4407	3396	3770	3627	4026	Urea amidohydrolase subunit gamma
COG0832	3383	3374	4391	3164	3795	3172	4376	3697	2782	2777	2567	2525	8461	8037	5980	8062	3668	3277	3980	3419	9052	8935	5693	7963	2877	2405	2369	2588	7699	8276	8432	6868	4813	4691	4298	4746	10557	9357	8554	9355	5496	5530	4141	4132	3124	3463	3248	3675	Urea amidohydrolase subunit beta
COG0833	1200	1029	1550	1078	2494	1430	2932	2862	861	1141	1016	1059	2264	2127	2543	3185	1867	1655	3352	2453	1888	2376	2263	2511	1253	844	758	1206	3225	2263	2557	3670	4891	2809	4405	5084	2186	2051	2103	2093	7773	6772	4526	3814	1198	1158	1611	1609	permease
COG0834	30178	34204	31185	28714	44076	36703	47639	42642	27847	27623	26610	28663	59698	56768	46360	75902	41783	37218	49129	38850	59280	59396	49751	62915	30599	26234	25750	29762	73169	69493	69088	71724	82678	66236	78724	102942	86452	86908	93510	96431	122721	111378	67225	65899	27720	31384	34683	38192	(ABC) transporter
COG0835	29618	29817	27234	28313	27901	28725	27074	24500	32439	32562	31148	30737	32712	31588	26628	35606	27697	26819	27631	25984	34955	34947	28798	34203	31699	29847	30664	32276	31015	33416	33450	28522	36778	35505	34409	37800	39390	35465	34788	40606	42937	41537	31599	32201	29704	29877	31446	30055	chew protein
COG0836	14151	14421	11052	14029	13995	14344	13297	12416	14861	14465	14370	14159	14426	14271	13325	14483	13985	13850	13657	13850	14643	15076	13641	15265	14350	14571	14945	14472	13938	14529	14012	13292	14366	14485	14848	13175	15354	14589	15549	16610	16208	16004	13695	13890	14199	14256	14215	14128	mannose-1-phosphate guanylyltransferase activity
COG0837	7809	7351	7074	7778	7430	7650	7217	6934	7262	7463	7241	6741	9386	9647	7311	9026	7990	7858	8394	7343	9272	9429	7312	8489	7116	6895	7287	7315	9547	9890	10138	8626	6623	7030	6860	6213	10968	9533	8531	8863	6627	6977	6525	6975	8279	8150	8166	7744	glucokinase (EC 2.7.1.2)
COG0838	21289	19644	14527	21312	19414	20360	17599	17330	22809	22926	22893	21983	16525	17101	16592	15179	18211	19271	17301	19465	16705	16779	17516	16975	21859	22663	23026	23300	15786	17506	17213	16245	13775	16538	14807	10606	18063	17046	17142	17822	10634	12344	14778	15272	22632	21437	21386	19761	"NDH-1 shuttles electrons from NADH, via FMN and iron- sulfur (Fe-S) centers, to quinones in the respiratory chain"
COG0839	21297	19654	14516	21322	19425	20344	17590	17331	22804	22909	22884	21985	16503	17099	16634	15182	18214	19264	17313	19467	16697	16772	17530	16965	21854	22665	23033	23293	15792	17505	17216	16230	13764	16529	14814	10604	18069	17048	17129	17824	10647	12359	14775	15281	22630	21440	21385	19742	NADH dehydrogenase subunit j
COG0840	88967	95075	76447	85539	99437	101154	99576	89857	94543	90072	88226	91570	92050	84618	77386	109764	97946	94640	101757	90338	98363	96809	91432	112951	97675	85553	88895	97445	98479	101634	92880	96877	135304	129603	125405	146680	112272	117645	147285	161789	164806	155712	115912	115731	89792	94281	103005	98356	Methyl-accepting chemotaxis
COG0841	89050	88950	64984	89620	80856	91443	80361	79190	95909	94381	94281	91141	79276	77222	76553	79947	86209	86431	78761	81459	80821	80046	81023	80900	90584	96008	98780	93825	81227	81328	77693	74921	81716	86950	87106	75884	88653	85253	92606	99072	86884	88228	79832	82692	90905	89765	89347	88006	acriflavin resistance protein
COG0842	38917	36668	29480	37483	46212	39750	40373	37673	40793	41847	40887	40538	42700	42289	39695	36921	37046	39567	42088	43821	41788	42169	40152	40979	41463	40650	40817	43269	39460	45320	42638	39434	27071	31137	27391	19657	41745	43449	41323	41046	17715	21602	28066	28905	39615	37948	40043	39073	(ABC) transporter
COG0843	21328	20344	17195	21327	24493	23204	23121	22579	20758	21388	21137	21037	20248	20711	19821	20077	22483	23063	24063	23775	19912	19329	20844	20247	21284	21414	21384	22292	22600	23604	22952	24659	19685	20393	19946	17095	24362	23569	26955	27401	18979	19634	19569	19673	21609	21253	21944	21880	Cytochrome C oxidase subunit I
COG0845	109458	114507	70317	108471	97044	112277	96540	92545	121813	114340	113162	111550	76238	71388	84435	79669	109674	106966	95993	98148	76924	76396	93713	90291	112629	119511	123101	111740	81567	75095	64052	77125	102273	108453	112109	92174	70113	79721	102782	108722	111678	113180	98415	103515	109998	111284	108900	108618	"Efflux transporter rnd family, mfp subunit"
COG0846	16361	15335	10873	16045	16982	16123	14965	13997	17129	16993	17366	17326	10487	10164	11723	9680	14811	15640	15378	16746	10165	10305	12846	12387	17426	17201	17291	18446	10814	11451	9687	11549	11982	13791	12016	9227	8476	10912	13954	13757	9239	10450	11910	12205	17032	16588	17722	16270	NAD-dependent protein deacetylase which modulates the activities of several enzymes which are inactive in their acetylated form
COG0847	16004	17609	13030	15093	17740	17268	17454	15258	16592	14907	14895	15566	18651	19167	17499	17719	18661	17819	19604	17467	18052	19083	17494	20270	16571	15704	16194	15483	19670	19520	19944	19000	15440	16112	16165	14220	20834	20761	20366	20982	14741	15282	14753	15225	15192	16580	17529	17634	DNA polymerase iii
COG0848	45543	44872	36095	44943	42017	45551	41549	38169	47442	46210	46257	45363	45216	41691	38147	44517	43787	43184	40140	40244	49507	48545	41868	51581	46807	45974	47250	47877	40291	43055	41031	37619	42357	46716	43652	36752	49419	46917	49492	57813	45234	47889	39745	41763	46774	46807	47937	45294	Biopolymer transport protein exbD tolR
COG0849	13063	12703	8211	13071	12017	13219	11653	11658	13854	13458	13501	13324	8513	8568	9459	8366	12717	12621	11476	11948	8888	8552	10688	10027	13249	13768	14042	13733	9064	9055	8940	9765	9962	11542	10747	8558	9249	9214	11822	12238	8591	9376	10431	10683	13334	13177	13076	12584	This protein may be involved in anomalous filament growth. May be a component of the septum (By similarity)
COG0850	3353	3467	3947	3109	3989	3495	4106	3671	2803	2860	2664	2867	7244	7393	4953	7431	3793	3398	4026	3433	7833	7880	4820	6726	3005	2528	2554	2818	6976	7765	8287	6197	4460	4347	4271	5068	10037	8737	7357	8859	5380	5236	3892	4066	3252	3437	3468	3788	Cell division inhibitor that blocks the formation of polar Z ring septums. Rapidly oscillates between the poles of the cell to destabilize FtsZ filaments that have formed before they mature into polar Z rings. Prevents FtsZ polymerization (By similarity)
COG0851	2630	2952	3559	2394	3435	2927	3388	2840	2304	2407	2210	2381	6678	6747	4354	6847	3189	2802	3612	2754	7175	7244	4073	6205	2538	1952	2075	2383	6571	7366	7864	5635	4059	3877	3820	4575	9801	8376	6940	8488	5124	4966	3205	3443	2604	2668	2977	3277	Prevents the cell division inhibition by proteins MinC and MinD at internal division sites while permitting inhibition at polar sites. This ensures cell division at the proper site by restricting the formation of a division septum at the midpoint of the long axis of the cell (By similarity)
COG0852	20560	19038	13991	20531	18369	19199	16507	16256	22903	23072	22643	21502	15542	15865	15513	13504	16924	17892	16416	18164	15939	16005	16436	16317	21428	22082	22863	22830	14515	16590	16422	15016	11205	14889	12493	7011	17246	16200	16328	16993	6426	8793	12801	13081	21892	20496	20595	18920	"NDH-1 shuttles electrons from NADH, via FMN and iron- sulfur (Fe-S) centers, to quinones in the respiratory chain. The immediate electron acceptor for the enzyme in this species is believed to be ubiquinone. Couples the redox reaction to proton translocation (for every two electrons transferred, four hydrogen ions are translocated across the cytoplasmic membrane), and thus conserves the redox en…
COG0853	7548	7965	6001	7175	8172	8213	7714	7093	8577	8250	8123	8295	9675	9596	8874	9092	7909	7996	7963	7880	10172	9942	8344	8510	8747	8336	8338	8604	9452	10067	10194	8007	7390	7390	7334	6572	11342	9834	9115	10499	7005	7200	7001	7095	7887	7771	8405	7644	Catalyzes the pyruvoyl-dependent decarboxylation of aspartate to produce beta-alanine (By similarity)
COG0854	8141	9050	7466	7778	7306	8087	7615	6738	8720	8028	7633	7713	10419	10163	8685	10071	9007	8189	8159	7096	10846	10520	8584	9731	8188	8038	8414	7652	9944	10365	10387	8671	7376	8106	8037	6569	12215	10781	10147	11747	7271	7807	6930	7557	7730	8312	8354	8346	Catalyzes the complicated ring closure reaction between the two acyclic compounds 1-deoxy-D-xylulose-5-phosphate (DXP) and 3-amino-2-oxopropyl phosphate (1-amino-acetone-3-phosphate or AAP) to form pyridoxine 5'-phosphate (PNP) and inorganic phosphate (By similarity)
COG0855	11714	11959	10607	11676	12216	12253	11939	11741	11582	11336	11367	11149	16982	17210	14075	15686	12174	12301	12139	12284	17382	17340	13205	14727	11314	11683	11797	11297	15960	17509	17949	14433	9699	10592	10210	8281	20255	17422	14374	16162	8492	9029	9661	9814	11360	11678	11650	11759	Catalyzes the reversible transfer of the terminal phosphate of ATP to form a long-chain polyphosphate (polyP) (By similarity)
COG0856	11	6	13	13	46	10	28	30	0	6	4	5	10	8	18	8	15	15	44	34	8	8	10	14	6	1	2	6	16	14	10	18	1	3	1	2	9	13	14	13	1	2	4	2	14	8	17	22	pyrE-like protein
COG0857	1767	2079	2550	1606	922	1352	1004	843	2881	2759	2429	2075	4924	5173	3438	4409	1247	1210	841	1215	5226	5471	2771	3579	1952	2356	2527	1983	3751	4593	5475	2963	954	1255	1187	560	6663	4456	1441	2508	670	936	1134	1233	1708	1666	1252	1297	Involved in acetate metabolism (By similarity)
COG0858	14098	13557	10904	13884	14374	14045	13398	12853	14604	14653	14502	14192	13866	14301	13124	12813	13616	13720	13886	14059	14250	14161	13332	14049	14458	14324	14581	14901	13636	14731	15110	13609	10729	12130	11108	8859	16525	14586	14506	15443	8891	9851	11003	11157	14477	14156	14554	14026	Associates with free 30S ribosomal subunits (but not with 30S subunits that are part of 70S ribosomes or polysomes). Essential for efficient processing of 16S rRNA. May interact with the 5'-terminal helix region of 16S rRNA (By similarity)
COG0859	36513	35778	22063	35814	31233	35173	27498	25997	45498	44723	43952	41637	28887	27426	29365	27514	29822	31504	26255	31462	29849	30649	30805	28972	40728	43650	45788	43043	24635	25550	24605	21188	25066	29607	27496	20728	24895	23966	21792	24473	20477	23698	25735	26649	38382	36388	35355	33597	heptosyltransferase
COG0860	21467	21528	19861	21557	19858	21749	19615	20640	23801	23994	23270	22052	26511	26008	22446	24688	21049	21454	18148	20065	27874	27266	22231	22746	21714	23594	24042	22625	23325	25174	26468	20719	17122	19124	18776	16000	29230	24605	19242	22270	15724	16529	18107	18400	21543	20891	20388	20138	n-acetylmuramoyl-l-alanine amidase
COG0861	18084	18306	14536	17698	21777	20474	22150	20709	17507	17304	17257	17498	21753	20981	19930	21798	20962	20282	22390	20333	22941	22856	20994	25096	18404	17406	17438	18102	22725	22851	22621	22886	21874	21858	21262	22225	25131	25184	27653	29970	23645	23342	20338	20270	17795	18443	19127	19634	membrane protein terC
COG0863	28549	23476	20443	28383	25407	25397	22391	22324	30455	31931	31712	29274	19354	19438	18742	17036	21895	24482	22495	26048	18735	20196	20897	21277	28094	29742	30579	31486	19555	21409	19684	21140	14968	20036	15809	9656	18431	20692	23290	22364	8259	11546	17345	17045	30820	28619	27997	25549	DNA methylase n-4 n-6 domain protein
COG0864	2450	2348	1383	2269	2554	2414	2496	2215	2761	2757	2936	2886	2196	1823	2345	1731	2496	2441	2161	2338	2271	1985	2573	2041	3028	2705	2680	3003	1474	1478	1358	1576	1704	2192	1860	1304	1046	1222	2588	2319	960	1394	2049	2151	2556	2715	2849	2815	Transcriptional regulator
COG1001	3579	3906	2107	3538	3579	3854	3650	3964	3825	3359	3639	3789	2927	3291	3817	2656	4209	4282	3635	3921	2716	2778	3924	2633	3685	4357	4046	3645	3186	3287	2885	3331	2285	2682	2835	1887	2295	2816	3340	2775	1357	1773	2840	3127	3133	3711	3155	3457	adenine deaminase
COG1002	2222	2192	2139	2341	1764	2113	1652	1712	2065	1955	1878	1977	1276	1448	1642	1070	2120	2281	1743	1888	1064	1097	1651	1176	2060	2177	2057	2020	1306	1281	997	1229	1217	1457	1305	775	736	971	914	961	780	1052	1333	1666	2337	2241	2284	1978	"Type II restriction enzyme, methylase"
COG1003	11952	11640	9678	11811	13252	12627	12508	12079	11860	12016	12068	11932	13337	13398	12335	12816	12456	12570	13039	12940	13438	13618	12466	13142	12171	12027	12084	12432	13370	14002	13572	12972	11938	11857	11718	11142	14436	13760	14174	14700	11964	12044	11227	11171	11984	11985	12305	12234	The glycine cleavage system catalyzes the degradation of glycine. The P protein binds the alpha-amino group of glycine through its pyridoxal phosphate cofactor
COG1004	20433	19012	15311	20520	20885	20855	19296	18555	20877	21622	21627	21123	21456	21219	19145	20691	18837	19572	19416	20495	21632	21795	19118	20203	21219	21210	21471	22600	21068	22277	22153	19785	18656	19108	18810	17055	23864	21332	19157	20716	18589	18797	18072	18075	21712	20482	21354	20076	UDP-glucose 6-dehydrogenase
COG1005	21174	19562	14525	21201	19324	20240	17530	17277	22659	22720	22643	21762	16515	17096	16622	15169	18160	19191	17208	19372	16702	16764	17513	16944	21673	22495	22869	22996	15775	17491	17207	16241	13656	16403	14748	10554	18051	17034	17130	17804	10608	12288	14676	15174	22471	21315	21196	19665	"NDH-1 shuttles electrons from NADH, via FMN and iron- sulfur (Fe-S) centers, to quinones in the respiratory chain. The immediate electron acceptor for the enzyme in this species is believed to be ubiquinone. Couples the redox reaction to proton translocation (for every two electrons transferred, four hydrogen ions are translocated across the cytoplasmic membrane), and thus conserves the redox en…
COG1006	5035	5027	5297	4852	6214	4705	5970	5129	4404	4663	4613	4907	8374	9540	7183	8014	5417	4880	6293	5828	8670	8670	6757	7392	5121	4404	4285	5090	8774	9821	11041	8685	5396	5092	5105	5411	13213	10343	8913	9375	5659	5519	5041	5048	4977	5238	5531	5875	Monovalent cation H antiporter subunit C
COG1007	21685	19998	14691	21674	19704	20671	17823	17513	23445	23607	23674	22779	16761	17322	16903	15382	18421	19562	17521	19770	16915	17031	17893	17304	22638	23541	23761	24176	15926	17613	17282	16346	14017	16837	15045	10731	18145	17159	17229	17952	10728	12512	14985	15570	22976	21830	21769	20111	"NDH-1 shuttles electrons from NADH, via FMN and iron- sulfur (Fe-S) centers, to quinones in the respiratory chain. The immediate electron acceptor for the enzyme in this species is believed to be ubiquinone. Couples the redox reaction to proton translocation (for every two electrons transferred, four hydrogen ions are translocated across the cytoplasmic membrane), and thus conserves the redox en…
COG1008	23748	22351	21917	23617	20361	21443	18542	17953	26230	26758	26019	24650	29644	31151	24369	26737	19428	20588	18013	20640	30779	31235	23194	25454	24260	25622	26020	25860	25519	29890	32320	23547	14647	17796	15960	11137	37067	29238	20455	24204	11091	13151	15819	16390	24753	23438	23107	21499	subunit m
COG1009	29282	27993	23224	28908	27229	27036	25118	23588	30879	30981	30561	29684	30426	31694	27694	28112	25511	26027	24768	27390	31236	31429	27516	28220	29624	30463	30781	30776	28271	31892	32458	27158	20079	23186	21468	16518	35834	31089	26951	29524	17001	18942	20910	21683	30196	29467	28868	27799	subunit l
COG1010	2937	2781	4022	2725	4328	2795	3776	3380	2687	2889	2747	2818	7980	8054	5609	7459	3206	3349	4180	3960	7841	8140	5195	7154	2983	2777	2483	3042	7179	8367	8560	6970	4021	3720	3762	4203	9588	8479	6269	6852	4897	4767	3326	3551	2552	2823	2950	3174	Precorrin-3B C17-methyltransferase
COG1011	38739	37127	27971	38250	43258	40073	39983	38463	38657	38770	38722	38312	38801	39057	37622	36657	39201	40144	41088	41911	37446	38171	39013	39668	38620	39200	39643	39656	40101	42793	39363	40354	32340	34998	34248	28332	39700	42818	47163	46053	29814	31485	32935	33830	38183	38211	38445	39408	Hydrolase
COG1012	104066	101739	87536	100968	137592	119080	134166	128458	98380	101039	98858	99550	119576	116870	114000	121438	122887	123175	149762	130363	113454	113754	116034	124660	107145	96393	97634	107721	140494	143473	131672	142697	133115	120975	125468	132096	137360	146884	172068	166368	148324	142425	122811	119009	103132	103985	116791	113804	Dehydrogenase
COG1013	20039	17840	10911	19882	16637	18028	14090	14460	24143	24433	24349	22935	10151	9815	12236	8690	15102	16250	13297	16964	10307	10860	14323	12758	21935	23649	24236	24119	8319	10008	8127	9586	10276	14182	11383	6307	6915	9522	11859	11832	5690	8125	11973	12282	21622	19735	19238	17640	Oxidoreductase required for the transfer of electrons from pyruvate to flavodoxin (By similarity)
COG1014	15544	14233	8224	15403	12382	14285	10350	10086	19937	20008	19876	19251	7394	6897	8929	6391	11425	12075	9679	12591	7879	8405	10871	10271	18282	19438	19886	20130	5908	6888	5502	6366	8266	11636	9033	4688	5185	6904	8893	9357	4423	6565	9146	9305	16847	15440	15366	13731	oxidoreductase
COG1015	1010	989	930	870	1262	1063	1330	1544	794	765	707	667	1067	948	1036	1121	1305	1257	1400	1058	932	911	1105	920	751	666	673	771	1536	1337	1441	1650	1011	1047	1035	1141	1013	1354	1675	1218	633	794	1124	1094	912	868	1001	1103	Phosphotransfer between the C1 and C5 carbon atoms of pentose (By similarity)
COG1017	2869	3370	3133	2572	3835	3531	4240	3939	2603	2252	2186	2300	7530	7552	5691	7317	4150	4124	4063	3724	7745	7641	5208	5743	2511	2430	2536	2205	6745	6973	7490	6149	4656	3851	4457	4762	8744	6542	4374	5094	5333	5033	4209	4274	2391	2828	3014	3229	"Is involved in NO detoxification in an aerobic process, termed nitric oxide dioxygenase (NOD) reaction that utilizes O(2) and NAD(P)H to convert NO to nitrate, which protects the bacterium from various noxious nitrogen compounds. Therefore, plays a central role in the inducible response to nitrosative stress (By similarity)"
COG1018	21887	23069	17806	20796	29344	26254	29791	27540	21252	21036	20228	20635	26319	25002	24444	28066	27876	26535	33060	27392	25962	25323	25376	28662	22578	19917	20813	21608	32207	31132	29083	32329	31296	28495	29979	32215	32338	35104	41798	42670	37033	35130	27722	27132	20787	22035	24420	25141	"Is involved in NO detoxification in an aerobic process, termed nitric oxide dioxygenase (NOD) reaction that utilizes O(2) and NAD(P)H to convert NO to nitrate, which protects the bacterium from various noxious nitrogen compounds. Therefore, plays a central role in the inducible response to nitrosative stress (By similarity)"
COG1019	0	0	0	0	0	0	0	0	0	0	0	0	0	0	0	0	0	0	0	0	0	0	0	0	0	0	0	0	0	0	0	0	0	0	0	0	0	0	0	0	0	0	0	0	0	0	0	0	"Reversibly transfers an adenylyl group from ATP to 4'- phosphopantetheine, yielding dephospho-CoA (dPCoA) and pyrophosphate (By similarity)"
COG1020	18911	19063	20267	17384	21907	15093	21705	18357	19170	20099	18565	17408	24072	21699	23076	29858	15746	15698	21058	21265	21230	21822	22244	22706	18613	17832	18106	17670	24177	25755	24325	27626	39931	29269	36755	40865	26999	30138	28554	25644	60400	53502	33293	32433	16507	17834	18182	20825	non-ribosomal peptide synthetase
COG1021	716	503	716	630	1167	570	1170	984	500	605	585	576	907	883	1074	950	578	627	1301	1090	717	925	921	1031	714	465	431	690	1143	736	817	1073	773	623	582	1099	458	786	765	497	566	587	777	580	752	662	894	892	"2,3-dihydroxybenzoate-AMP ligase"
COG1022	20442	18387	17045	20371	20979	18780	19101	18926	19463	20504	20501	19838	18079	18171	17491	17390	18192	18605	19622	20220	18101	18264	18346	20148	20081	19867	19674	21267	17845	20050	18478	19035	18316	19187	17234	15276	20262	22007	24305	25032	18052	18518	17341	17275	20886	20035	20764	20404	Amp-dependent synthetase and ligase
COG1023	5990	4901	3650	6045	7755	6520	6566	6559	5924	6642	6784	6537	3784	3873	4473	3791	5067	6135	6955	7426	3283	3729	4896	4445	6484	6231	6300	7363	4615	4720	4262	5108	6095	5652	5199	5503	3266	4155	4634	3906	5839	5662	5797	5387	6758	5970	6780	6251	6-phosphogluconate dehydrogenase
COG1024	84038	78836	69801	80744	115536	95808	109321	104922	77427	80216	78793	80350	80913	75833	77071	78519	99244	98476	122719	104024	80431	76786	84595	99365	87060	74159	76089	88187	99077	107294	90263	108094	86602	90801	81510	74932	98508	115708	159399	162041	82943	86970	82199	80692	82921	84571	97879	95750	Enoyl-CoA hydratase
COG1025	56	198	48	70	43	69	98	59	48	46	28	56	228	130	152	1092	61	34	73	70	101	194	169	182	55	41	49	34	600	104	285	468	2123	1226	2058	3584	359	361	69	175	4130	3354	1564	1483	30	60	58	106	metalloendopeptidase activity
COG1026	1350	1084	647	1313	1299	986	1035	885	1098	948	1065	1148	802	996	936	773	984	1072	729	1295	636	788	1042	759	1068	1147	1145	1008	701	773	653	934	463	635	613	365	379	642	612	628	279	406	596	689	1256	1503	1289	1381	peptidase
COG1027	5496	5354	4103	5502	5223	5796	5211	4562	6258	6305	5997	6070	3533	2949	3942	3756	4629	4809	4919	5072	3794	3729	4420	4443	6383	5836	5931	6567	3965	3527	3168	3723	5675	5724	5352	5443	3408	4102	5018	5524	5899	6009	5304	5110	6251	5731	6390	5289	Aspartate ammonia-lyase
COG1028	276496	263010	220758	270235	339387	304413	325289	313371	262370	268402	264420	262675	276961	268343	267649	263486	308391	310978	352624	322401	265227	258536	278165	287394	277284	261550	264952	281921	316916	327951	299093	334032	250625	264533	254560	223278	309028	338642	399357	388643	228114	240243	253569	250035	273532	275915	296635	291186	Dehydrogenase reductase
COG1029	297	291	330	262	531	458	611	462	335	243	220	241	987	773	480	771	449	455	557	333	1186	1360	767	1932	287	264	218	252	480	607	428	556	255	662	295	172	522	1123	1549	1705	206	325	238	281	253	290	273	403	formylmethanofuran dehydrogenase subunit B
COG1030	10335	9554	5462	10367	8211	9553	7468	7930	11618	11493	11698	11194	5361	5254	6839	5442	8130	8711	6562	8632	5446	5551	7608	5970	10886	11838	11759	11778	4498	4555	3870	4588	7938	8580	8095	6785	2925	3551	4390	4188	7093	7567	8104	8496	10979	10328	9683	9036	Nodulation efficiency protein
COG1031	0	0	0	0	0	0	0	0	0	0	0	0	0	0	0	0	0	0	0	0	0	0	0	0	0	0	0	0	0	0	0	0	0	0	0	0	0	0	0	0	0	0	0	0	0	0	0	0	metal cluster binding
COG1032	59818	51539	44304	60210	47182	52721	39785	40681	66800	70043	70774	66538	49072	51670	45050	44635	41095	46363	36450	49664	50096	53333	46289	45875	63311	68022	68306	71248	41382	49271	50425	39128	33283	41756	34693	22100	55319	47277	36530	41530	23023	28799	36445	37367	65166	59927	58448	52626	radical SAM domain protein
COG1033	9810	9303	6739	9393	8258	9095	8029	7200	9391	8773	9062	9167	6826	6562	7020	6889	8846	8555	8179	7793	7344	8067	7878	10199	10322	9137	8819	10018	5252	5472	4445	5383	8687	9357	8875	7798	4564	6214	9848	10498	10317	10452	8203	9232	10677	10556	10807	9883	RND superfamily
COG1034	13029	13399	10464	12663	13456	13358	12404	10956	13256	12364	12250	12848	13789	14562	12963	13356	13427	13240	12868	13295	13982	13761	13127	13487	13305	13145	13147	13024	13499	14639	14746	13389	11247	11780	12129	9497	16805	14537	13836	15362	11743	12369	10891	11582	12838	13385	13554	13157	subunit g
COG1035	639	792	2213	647	1109	690	834	717	664	858	693	626	4732	5186	2959	4038	892	830	738	886	4938	4935	2249	3038	709	496	447	692	3766	4853	5745	3229	288	441	399	286	6762	4661	2086	2636	152	247	326	251	536	494	588	760	Coenzyme F420 hydrogenase
COG1036	203	209	224	172	380	335	477	348	226	138	137	142	865	634	350	672	318	303	415	182	1099	1237	613	1815	185	132	140	134	362	500	350	432	208	606	242	150	460	1018	1429	1621	190	290	176	219	155	203	167	287	flavoprotein
COG1038	4767	4969	3267	4607	7203	5640	6156	5692	4889	5123	5206	5517	4059	3784	4669	3557	5197	5564	6541	6723	3926	3922	4892	4569	5780	5401	4906	6133	4754	4647	4115	5200	3604	4155	3596	2397	3205	3817	4294	4176	1933	2605	3800	3872	5103	4858	5857	5367	"Catalyzes a 2-step reaction, involving the ATP-dependent carboxylation of the covalently attached biotin in the first step and the transfer of the carboxyl group to pyruvate in the second (By similarity)"
COG1039	506	564	228	458	482	643	860	924	607	527	536	396	906	401	790	760	744	613	412	426	1208	872	871	803	502	486	539	437	442	364	318	379	499	651	577	486	278	310	321	414	321	476	673	682	354	445	324	400	Endonuclease that specifically degrades the RNA of RNA- DNA hybrids (By similarity)
COG1040	14000	13503	10796	13778	14634	14234	13794	13255	14522	14606	14422	14117	14352	13773	13116	13083	13879	13914	14054	14198	14629	14362	13461	14198	14413	14222	14518	14834	13712	14643	13969	13160	10988	12376	11348	9009	14637	14175	14595	15291	9085	10197	11120	11344	14366	14043	14436	13930	Competence protein
COG1041	4579	3645	3363	4564	2734	3038	2650	3347	5301	5534	5366	4460	6160	6620	4780	5459	2957	2979	2066	3070	6430	6586	4510	4665	3918	4908	5192	4489	5001	5780	6805	5315	1913	2736	2493	1528	7652	5649	3676	4044	1228	1546	2794	2559	4821	4244	3264	3485	RNA methylase
COG1042	9929	9375	8037	9309	12151	9694	10916	9591	11255	11892	11320	11338	13629	13362	12139	11597	10035	9614	11909	10952	13831	13658	12239	13765	11553	10872	10872	11957	12366	14342	13884	12568	7183	8903	6832	4809	14885	15690	17209	17799	3967	5768	6950	7331	9486	9662	10441	10752	CoA-binding domain protein
COG1043	11530	11789	9677	11630	10146	11412	10051	9522	12896	12634	12572	11972	16292	16066	13288	14875	11040	10842	9456	10182	17254	17067	12796	14463	12003	12394	12939	12367	14087	15302	16028	11751	9365	10797	9874	7794	18779	15528	12354	14253	8260	9297	9038	9511	11747	11681	11520	11251	"Involved in the biosynthesis of lipid A, a phosphorylated glycolipid that anchors the lipopolysaccharide to the outer membrane of the cell (By similarity)"
COG1044	18118	17828	13800	18531	16049	18554	15497	15266	19886	19775	19904	18949	19876	19269	17017	17680	17438	17441	14719	16589	21061	21101	17284	19295	18781	19739	20375	19904	17254	18681	18624	14436	12757	15708	14047	9950	20958	18639	15415	17562	10363	12009	13046	13936	19421	18374	18328	17261	"Catalyzes the N-acylation of UDP-3-O-acylglucosamine using 3-hydroxyacyl-ACP as the acyl donor. Is involved in the biosynthesis of lipid A, a phosphorylated glycolipid that anchors the lipopolysaccharide to the outer membrane of the cell (By similarity)"
COG1045	21327	21628	18919	20958	19711	21300	19940	19093	22401	21451	20716	20348	23765	23363	20999	22367	21285	21164	20084	19863	24401	23979	21106	22811	21001	21374	21845	20671	21942	23472	22767	20282	17593	19606	18459	16101	25439	23881	23498	25636	16062	17037	17451	17880	21000	21504	21154	20446	serine acetyltransferase
COG1047	10434	11270	7791	10129	8560	9935	9031	8049	10827	9933	9806	10057	7584	7474	8228	8655	10615	8910	8658	8256	8395	8008	9293	10293	10417	10030	10407	9602	7866	7983	7053	7327	10741	11678	10864	10798	8743	10674	14860	16647	12179	12224	9424	10291	10018	11032	10469	11041	peptidylprolyl cistrans isomerase
COG1048	16022	15608	10540	15929	17687	17258	16137	15177	16671	16652	16701	16850	10562	10813	12406	10976	16221	16267	16875	17070	10594	9989	13520	11859	17169	16711	16872	17893	13359	13039	12527	14551	14377	15115	14621	12710	12977	12619	17111	18175	13591	14032	13862	13983	16816	16314	17613	16545	aconitate hydratase
COG1049	2207	2618	3441	2103	2506	2464	2808	2219	1878	1943	1695	1821	6453	6365	4020	6494	2753	2238	2769	2088	7003	6996	3739	5890	2060	1418	1643	1738	5919	6560	7269	4672	3885	3717	3630	4491	9325	7620	6039	7866	5164	4910	3100	3343	2025	2332	2533	2839	Aconitate hydratase 2
COG1051	53905	51689	46058	51880	65104	53633	61145	56874	50796	52189	51477	51529	68594	68253	62862	64406	54363	54671	62554	62549	66761	67748	61086	65066	53836	51408	50502	53397	66155	73168	71555	66550	53863	52506	52234	49567	71817	72947	67278	67072	53556	54103	52074	51899	51881	53020	54614	56367	NUDiX hydrolase
COG1052	19363	20145	16321	18696	22529	22345	22791	22127	18799	18125	17703	18034	22083	21010	19971	24347	23426	23155	24087	21736	21651	20930	21443	22189	18920	18565	18657	18691	25776	24640	22417	25396	25768	23808	26340	28692	25440	26297	31503	32244	31647	29896	23314	23024	18275	19395	19914	20407	Dehydrogenase
COG1053	31924	31162	24262	31068	40060	37149	34357	31457	35151	34637	34782	35677	25973	25746	26226	23691	32633	36015	37271	38386	25480	25922	27707	28974	38186	34069	34215	39204	28717	31775	28656	29076	26019	29315	24955	20655	28537	29816	34153	35785	19417	21691	25776	25097	34787	33807	39209	33478	Succinate DeHydrogenase
COG1054	4094	5260	4172	3970	4858	5532	6184	5810	4080	3564	3250	3500	5561	5313	5495	5666	6795	5846	6699	4823	6028	5366	5671	6419	3950	3799	4029	3132	6762	5954	6396	6774	6170	6051	6346	6167	7651	6854	8812	9392	6625	6476	5697	5851	3384	4196	4040	4627	UPF0176 protein
COG1055	12291	12206	9194	12192	12631	12442	12155	12170	13471	13420	13457	12885	13204	13180	12531	12552	11779	11839	11278	12320	14005	13717	13060	13466	12848	13211	13393	13324	11694	13203	12786	11382	10163	11806	10119	8918	14310	14063	14910	16083	8723	9596	10499	10679	12214	12244	12204	12323	arsenical pump membrane protein
COG1056	12	33	22	14	13	23	55	31	6	18	6	7	35	15	6	34	85	8	23	14	9	7	11	7	11	3	4	6	95	20	50	40	8	14	20	15	25	14	19	6	15	15	14	16	12	8	9	15	Nicotinamide-nucleotide adenylyltransferase
COG1057	13918	13416	10760	13743	14309	13979	13294	12809	14500	14545	14387	14083	13724	13678	12874	12636	13495	13670	13830	13970	13885	13911	13147	13693	14357	14222	14494	14791	13267	14370	13783	12844	10720	12086	11078	8853	14401	13991	14371	14983	8889	9808	10999	11152	14324	13980	14358	13841	Catalyzes the reversible adenylation of nicotinate mononucleotide (NaMN) to nicotinic acid adenine dinucleotide (NaAD) (By similarity)
COG1058	11130	10627	9127	11123	10892	11421	10322	10481	11261	11230	11361	11095	11675	11499	10363	10360	10931	11239	10052	10785	12102	11722	10675	11130	11089	11421	11395	11564	10946	12170	11680	10570	6836	9044	7657	4887	12669	12091	12380	13159	4122	5573	7616	7815	11152	11035	10991	10732	competence damage-inducible protein
COG1059	231	190	199	190	235	189	197	208	207	214	201	189	157	159	176	154	212	225	256	192	127	127	199	142	191	177	160	194	224	206	156	203	112	113	99	50	175	215	302	215	38	76	120	108	174	128	169	194	"Responsible for removing an oxidatively damaged form of guanine (7,8-dihydro-8-oxoguanine 7-oxoG) from DNA. Also nicks DNA at apurinic apyrimidinic sites (AP sites) (By similarity)"
COG1060	22315	20285	15111	22637	19506	21424	16623	17747	25689	26564	26790	24714	14458	14660	15855	12179	18004	20204	15783	20190	14323	14799	16411	14171	24417	26022	26334	26923	12595	14578	13630	12415	12103	15361	13265	7326	12623	12571	11077	11497	6678	8678	13886	14414	25302	22455	22849	19809	"Catalyzes the radical-mediated transfer of the hydroxybenzyl group from 4-hydroxyphenylpyruvate (HPP) to 5-amino- 6-ribitylamino-2,4(1H,3H)-pyrimidinedione to form 7,8-didemethyl- 8-hydroxy-5-deazariboflavin (FO) (By similarity)"
COG1061	14438	12460	14406	13652	15701	12111	13325	11354	13327	14508	13984	13993	12928	13526	12993	11010	11568	12085	15412	14924	12135	13204	11752	12635	15458	12834	12372	15882	12939	14389	14623	13205	8818	9625	7752	5822	12933	12876	10624	10340	4454	5990	9350	9293	15829	14710	16971	14573	type iii restriction protein res subunit
COG1062	8807	8872	9476	8139	14238	10413	13232	11777	7270	7484	6911	7367	14274	14202	12030	12898	12167	11766	16127	12898	13112	13151	11423	13358	8729	6660	6810	8076	15677	17039	16422	16998	9010	8731	8596	7902	16777	16967	16616	16447	7806	8334	8828	8607	8382	8896	10495	10426	alcohol dehydrogenase
COG1063	52588	46886	38133	52551	59085	52877	53770	52561	52668	55922	55694	52932	51550	50666	50808	47363	47531	51730	53956	57255	51263	51440	51662	51368	53306	53761	53820	56841	52092	55217	53607	55130	40029	43928	40561	32781	51819	55374	57448	54983	33219	37043	42141	40551	53410	51721	51937	50683	Dehydrogenase
COG1064	23476	21754	17181	23289	25508	23974	23932	22567	23916	24738	24531	23951	22015	21681	22286	20941	22608	23704	25650	25337	20536	21371	22712	22237	24550	24466	24380	25770	23438	23044	22008	24210	21282	21646	21295	19871	21644	24016	24797	22989	20503	20928	21207	20864	24382	23462	24588	23436	alcohol dehydrogenase
COG1066	11365	11608	9519	10864	12986	11923	11718	10536	11672	11193	11002	11432	12544	13377	11594	11780	11946	11950	12799	12378	12733	12921	11529	12642	12065	11149	11211	11870	12894	14079	14580	12791	9623	10292	9686	8026	16009	13880	13352	14560	8203	8851	9385	9534	11437	11661	12527	11881	May play a role in the repair of endogenous alkylation damage (By similarity)
COG1067	3613	3721	1902	3431	2885	3290	2870	2762	4305	4235	3996	4036	2544	2208	2712	3027	3291	2766	2413	2755	2919	2519	3273	2814	3964	4041	4149	3931	2448	2249	2006	2469	4058	4046	4231	4604	2638	2915	4265	4785	5200	4966	3708	3699	3685	3667	3244	3520	atp-dependent protease
COG1069	5662	5057	3165	5895	4694	5206	4878	5331	5574	5713	5788	5271	4345	4341	5314	3725	5081	5262	4354	5259	4047	4006	5387	4030	4864	6187	6147	5099	4652	4061	3668	4757	3160	3914	4010	2563	2849	3716	4687	3666	2122	2722	3803	3950	5479	5494	4212	4841	ribulokinase
COG1070	25261	22816	17565	25107	26627	23762	24533	23257	22756	21901	22275	22503	24567	26443	25711	23830	24212	24613	23758	27848	23446	23961	26150	23300	22560	24431	23040	22377	24829	25776	23909	25731	18496	19842	20211	17082	22046	24764	25897	23906	16687	17787	19365	20154	24376	25759	22756	23600	Carbohydrate kinase
COG1071	21066	20300	17307	20250	25444	23446	24807	23306	20544	20604	20008	20268	22601	22887	22229	20288	23624	24209	27492	25080	21871	21750	22423	22575	21402	20379	20555	21330	24017	25292	23888	25091	19785	19367	19559	15407	24317	23164	26206	24838	17921	19134	19935	19348	19976	20705	21521	21138	Dehydrogenase
COG1072	1705	1578	1703	1509	4715	2410	4602	4102	1191	1528	1320	1464	3704	3725	4085	3098	3118	2931	5584	4120	3324	3193	3744	4069	1850	1119	1061	1698	5427	5565	5057	5899	2461	2308	1837	1950	4800	6143	7830	6683	1385	1788	2290	1906	1547	1622	2385	2737	pantothenate kinase activity
COG1073	5735	6320	5588	5669	6650	7029	6712	6567	5994	5962	6026	6347	8626	8341	7268	8771	6441	6650	6139	6289	9258	8681	7115	7240	6684	6421	6056	6903	8623	8541	9148	6885	7100	6967	6949	8144	10467	8941	7815	9530	7921	7237	6574	6883	6123	5995	6664	6084	Hydrolase
COG1074	13099	12316	8790	12960	12455	12676	11579	11370	13510	13600	13542	13194	8002	7826	8668	7780	12167	12034	12120	11867	8247	7954	9674	9860	13726	13029	13360	14335	9223	8953	8955	10013	9822	11349	10429	8294	9451	9050	11764	12466	8464	9279	10188	10199	14122	13364	14404	13061	"The heterodimer acts as both an ATP-dependent DNA helicase and an ATP-dependent, dual-direction single-stranded exonuclease. Recognizes the chi site generating a DNA molecule suitable for the initiation of homologous recombination. The AddA nuclease domain is required for chi fragment generation"
COG1075	15040	12911	13112	14801	15383	13262	15032	14803	14547	15873	15628	14375	16505	15191	13878	15276	13135	13097	14056	14495	17759	17400	14993	19024	14503	14092	14165	15617	14705	16102	15281	15032	12759	15128	11471	11231	16246	17619	18810	20142	9982	11410	11892	11971	15639	14751	14983	14858	Triacylglycerol Lipase
COG1076	5688	5355	3586	5992	5184	5747	5321	5691	5546	5739	5708	5402	4281	4773	4614	5414	5588	5499	4993	4966	4624	4557	5448	5763	5118	5613	5942	5467	5176	5033	5361	5808	7784	7234	7593	8592	6862	6206	7924	8309	10058	9365	6757	6993	5889	5738	5486	5924	protein oligomerization
COG1077	15853	15250	12828	15579	14862	15461	14446	14541	16332	16244	16233	15936	18784	19091	15858	17253	14804	15213	14397	14722	19711	19200	15715	17000	16057	16259	16330	16666	16603	18914	20232	16166	11576	13355	12093	9699	22844	19262	16762	18961	9427	10514	12303	12586	15738	15727	15631	14910	"Rod shape-determining protein, MreB"
COG1078	4889	4736	3781	4988	3258	4239	3258	4246	5381	5598	5707	5114	6460	6994	5575	5606	4205	4305	2799	3748	6691	6740	5053	4751	4652	5774	5743	5030	5484	6178	6791	4400	2670	3339	3309	1979	7651	5736	3653	3973	1679	1937	3222	3463	4818	4616	3647	4136	Metal Dependent Phosphohydrolase
COG1079	13050	11051	9922	12740	15071	12418	14227	13521	12052	12082	12380	12092	16159	15909	13355	14615	12850	12910	13973	13974	16921	16921	14486	18184	12505	11736	11489	13049	15739	17896	16380	16298	10405	12570	9945	8507	17774	19305	22469	22309	8350	9872	10292	10301	13460	13544	13557	13263	ABC transporter (permease)
COG1080	7276	6407	5303	6733	8320	6718	8239	7207	6158	6339	6408	6510	7064	5917	6735	8320	6988	6604	8434	7457	7233	7078	7201	8447	7373	5911	5763	7218	7314	6818	6419	7709	10725	9315	9972	11945	6322	7841	9144	9613	14154	13445	9504	9435	7399	7560	8257	7940	General (non sugar-specific) component of the phosphoenolpyruvate-dependent sugar phosphotransferase system (sugar PTS). This major carbohydrate active-transport system catalyzes the phosphorylation of incoming sugar substrates concomitantly with their translocation across the cell membrane. Enzyme I transfers the phosphoryl group from phosphoenolpyruvate (PEP) to the phosphoryl carrier protein (…
COG1082	80783	79647	48551	81998	81292	88272	79686	81221	85007	82811	84485	81431	64585	62780	77165	58023	83649	87580	75343	85674	61720	60081	80409	63895	80430	91664	91177	81369	62732	61585	51029	62276	60581	66885	68224	48487	44801	56457	69767	60670	49734	55861	64723	67617	79230	80614	72528	75604	Xylose isomerase domain protein TIM barrel
COG1083	3658	3769	1847	3442	2833	2860	2782	2451	4518	4042	3947	4026	2450	2720	3360	2785	2992	2977	2621	3143	2354	2823	3479	2728	3734	4558	4536	3451	2032	1684	1633	2104	4070	3458	4144	4267	1381	1675	1609	1675	4944	4491	3679	3647	3212	3690	2995	3376	cytidylyltransferase
COG1084	3	4	14	0	8	4	19	4	2	2	0	1	6	2	6	1	5	3	6	8	18	3	6	2	2	1	2	2	3	2	3	2	4	9	10	4	3	2	6	4	2	4	10	1	2	11	2	2	Involved in the biogenesis of the 60S ribosomal subunit (By similarity)
COG1085	10756	8498	6075	11076	8828	9049	7308	8098	12578	13885	13516	12160	4831	4681	6181	4241	6486	7876	6968	9060	4449	5123	7126	5841	11119	12691	13050	13036	4562	4666	4124	5235	5508	7148	5677	3590	2742	4130	4942	4221	2975	4053	6359	6084	11646	10025	9496	8881	galactose-1-phosphate uridylyltransferase
COG1086	13810	13030	9243	13811	12612	13167	11579	11416	14289	14324	14243	13906	8041	8399	9686	8444	12294	12409	11717	12510	8169	8559	10692	10128	14139	14111	14281	14747	8610	8308	7096	8223	12444	12810	12262	11087	6727	8011	10766	11020	12399	12370	11746	12155	14812	14142	14538	13497	polysaccharide biosynthesis protein
COG1087	15723	15223	13125	15488	16931	15948	16220	15268	16064	16261	15939	15500	16419	15974	15299	14687	15676	15714	16502	16326	16232	15794	15631	16187	16090	15603	15819	16421	16424	17910	17002	16390	10569	13180	11093	8693	17668	18962	20219	20222	6464	8330	11372	11599	15964	15940	16234	15857	udp-glucose 4-epimerase
COG1088	13883	13453	11241	13732	14097	13878	13288	12461	14467	14507	14330	14017	13729	13687	12945	13067	13180	13434	13640	13890	13785	13951	13197	13874	14337	14174	14391	14740	13517	14446	13765	13230	11954	12556	12294	9974	14774	14252	14565	15023	11892	12420	11779	11757	14287	13955	14260	13831	dTDP-glucose 4-6-dehydratase
COG1089	13445	12534	10732	13484	13555	13014	12205	11451	14153	14250	14001	13398	13491	13285	12652	12411	12353	12654	11644	13277	13845	13699	12720	13336	13758	13688	13932	14106	12314	13840	13290	12462	9707	11384	10237	7797	13701	13120	12904	14305	8285	9382	9895	10342	13972	13765	13555	13020	"GDP-mannose 4,6-dehydratase"
COG1090	9747	8976	7892	9893	9639	9617	9791	10061	9801	10357	10446	10088	11418	11038	10773	10638	8609	9331	8707	10144	11851	11784	10484	10179	9842	10709	10385	10532	10079	9929	10166	8751	9365	9363	8766	9325	10190	8920	6634	7191	8037	8112	9098	9113	9776	9427	9337	9095	Epimerase
COG1091	17225	17433	13843	17058	16121	16946	15351	14731	17936	17154	17232	16837	19470	20123	17743	18760	16641	16787	15716	16383	19862	20105	17252	17949	17325	17680	17907	17564	18225	19729	19479	16483	14696	15409	15205	12744	21914	19086	16661	18185	14005	14524	14199	15121	17681	17506	17341	16779	Dtdp-4-dehydrorhamnose reductase
COG1092	18196	17748	12882	17819	14717	16461	14765	14267	18656	17863	18183	17632	15896	14756	14972	15894	16363	16002	13588	15228	16864	16231	15587	15708	17989	18309	18517	18215	14176	14718	14076	13705	16417	17060	17289	15668	15322	14630	14369	15989	17784	17873	15627	16371	18162	18494	17777	16888	23S rRNA (guanine(2445)-N(2))-methyltransferase activity
COG1093	0	0	0	0	0	0	0	0	0	0	0	0	0	0	0	0	0	0	0	0	0	0	0	0	0	0	0	0	0	0	0	0	0	0	0	0	0	0	0	0	0	0	0	0	0	0	0	0	translation initiation factor
COG1094	0	0	0	0	0	0	0	0	0	0	0	0	0	0	0	0	0	0	0	0	0	0	0	0	0	0	0	0	0	0	0	0	0	0	0	0	0	0	0	0	0	0	0	0	0	0	0	0	Required for 40S ribosome biogenesis. Involved in nucleolar processing of pre-18S ribosomal RNA and ribosome assembly (By similarity)
COG1095	0	0	0	0	0	0	0	0	0	0	0	0	0	0	0	0	0	0	0	0	0	0	0	0	0	0	0	0	0	0	0	0	0	0	0	0	0	0	0	0	0	0	0	0	0	0	0	0	DNA-directed RNA Polymerase
COG1096	0	0	0	0	0	0	0	0	0	0	0	0	0	0	0	0	0	0	0	0	0	0	0	0	0	0	0	0	0	0	0	0	0	0	0	0	0	0	0	0	0	0	0	0	0	0	0	0	Exosome complex
COG1097	0	0	0	0	0	0	0	0	0	0	0	0	0	0	0	0	0	0	0	0	0	0	0	0	0	0	0	0	0	0	0	0	0	0	0	0	0	0	0	0	0	0	0	0	0	0	0	0	Exosome complex
COG1098	333	287	306	278	345	543	951	1531	273	258	258	231	449	341	476	525	644	598	442	315	741	648	647	453	244	310	228	284	244	230	427	373	723	628	581	976	120	173	147	190	380	298	1169	1035	386	293	302	287	RNA binding s1 domain protein
COG1099	1610	2030	935	1497	1310	1797	1645	1532	1766	1298	1452	1402	1817	1535	2155	1464	2067	1949	1185	1528	1846	1491	2017	1426	1474	1979	1866	1075	1296	1283	1003	1136	1054	1234	1450	674	944	1377	1190	1088	720	939	1068	1430	1195	1591	1144	1514	TatD-related deoxyribonuclease
COG1100	1864	2232	5965	1927	1678	1390	1461	1207	1876	2174	1729	1544	9265	10096	5579	8076	1819	1744	1166	1650	9669	9823	4219	5966	1523	1389	1574	1519	7035	9007	10716	5593	990	1266	1084	673	13101	8684	3181	4782	469	792	871	920	1652	1729	1735	1986	GTP-binding Protein
COG1101	223	397	177	217	445	487	718	1047	140	141	100	112	456	409	444	580	699	536	656	357	465	446	510	417	127	154	135	119	952	755	732	852	443	417	533	554	678	751	927	662	280	318	640	574	161	187	206	335	"ABC transporter, (ATP-binding protein)"
COG1102	3426	3146	1985	3500	3965	3908	2945	2531	3646	3645	3980	4278	1647	1882	2069	1389	2885	3267	2555	3962	1493	1642	2559	1912	4140	4136	3868	4601	1580	1761	1463	1759	1818	2502	1916	1035	1076	1636	2040	1672	849	1285	1911	1918	3675	3579	3932	3401	Cytidine monophosphate kinase
COG1103	0	0	0	0	0	0	0	0	0	0	0	0	0	0	0	0	0	0	0	0	0	0	0	0	0	0	0	0	0	0	0	0	0	0	0	0	0	0	0	0	0	0	0	0	0	0	0	0	Converts O-phospho-L-seryl-tRNA(Cys) (Sep-tRNA(Cys)) to L-cysteinyl-tRNA(Cys) (Cys-tRNA(Cys)) (By similarity)
COG1104	24299	23499	21993	23888	25192	25613	24319	24277	25245	25766	25269	24515	29952	30323	25780	27745	24538	25502	24694	24877	30757	30758	25360	27847	24954	25199	25330	25839	27809	30487	31335	26908	20030	21775	20330	16770	34778	29569	25586	28343	16847	18259	20431	20573	25059	24296	24922	23557	cysteine desulfurase
COG1105	4575	4056	3195	4540	6681	5010	6233	5764	3578	3888	3735	3984	5054	4713	5504	4829	5172	5177	6536	6212	4632	4699	5413	5180	4474	3900	3673	4502	5053	4603	4417	5298	5487	4725	4876	5639	3174	4057	4375	3818	5784	5576	5260	5302	4659	4410	4979	4763	1-phosphofructokinase
COG1106	2765	2623	4535	2781	2159	2096	1938	1776	2546	2727	2465	2455	5382	5922	3917	4866	2141	2237	1578	2401	5457	5766	3346	3864	2296	2467	2593	2405	4377	5438	6086	3954	1566	1995	1640	2119	7026	5195	2059	3020	1040	1157	1376	1564	2547	2581	2633	2804	Abortive infection protein
COG1107	687	486	385	694	476	400	409	347	465	421	428	459	458	527	471	558	402	412	272	595	402	416	520	371	439	523	458	401	443	326	418	568	157	283	337	426	218	458	368	326	236	285	308	283	620	756	475	482	phosphoesterase RecJ domain protein
COG1108	10710	10094	10951	10130	12822	10067	12172	10739	10636	11145	10582	10409	18448	18997	15463	18089	10525	10514	12041	12099	18306	18711	14143	15535	11148	10122	9919	11080	17757	18738	20689	17269	13395	11519	12839	15170	22426	17800	12674	13194	15717	15011	12407	12046	10580	10681	10850	10963	ABC transporter
COG1109	34320	32046	27286	34030	34050	33041	31659	30811	35799	36801	36124	34760	35202	35717	32341	32125	31806	32154	33374	33550	35508	35800	32252	34168	35110	35084	35925	36945	33695	36751	37345	32813	25328	28715	25633	21140	39612	35834	33800	35568	19964	22354	25970	26397	35660	33912	34910	33447	Catalyzes the conversion of glucosamine-6-phosphate to glucosamine-1-phosphate (By similarity)
COG1110	78	62	29	65	93	88	52	50	80	74	78	60	43	16	48	42	91	75	92	87	30	31	52	26	59	27	64	78	58	48	18	54	38	40	38	10	42	62	87	70	16	28	48	46	64	46	59	60	Modifies the topological state of DNA by introducing positive supercoils in an ATP-dependent process. It cleaves transiently a single DNA strand and remains covalently bound to the 5' DNA end through a tyrosine residue. May be involved in rewinding the DNA strands in the regions of the chromosome that have opened up to allow transcription or replication (By similarity)
COG1111	142	86	64	102	74	96	41	29	127	148	159	141	18	20	43	41	44	49	41	76	21	41	45	60	195	85	82	169	14	14	15	10	71	64	70	26	11	11	7	12	51	73	68	107	217	208	189	128	helicase
COG1112	9945	10110	8149	9919	10085	10192	9642	10049	10230	10247	10359	10055	10550	10843	10226	10023	9810	10166	9850	10316	10542	10312	9680	9351	10096	10585	10335	10311	10783	11367	11387	10201	9292	9491	8948	8537	12404	11652	10792	11050	8007	7911	8565	8480	9764	9721	9784	9696	Helicase
COG1113	3015	3410	2731	2617	5643	5043	7926	7338	2395	2587	2158	2507	7146	6575	7429	10947	6264	5271	9493	5833	6323	7061	7160	7762	3093	2403	2361	2653	11210	6883	7985	10027	19685	12233	16309	26501	8187	8909	9602	8689	29919	24890	14895	13612	2472	2851	3589	3968	amino acid
COG1114	285	462	123	274	445	441	722	1174	144	153	119	171	389	271	350	1192	554	504	446	309	439	447	462	362	137	170	109	139	802	332	621	809	2366	1450	2166	3633	502	407	284	448	4151	3350	1924	1828	192	187	190	302	branched-chain amino acid transport system II carrier protein
COG1115	3586	3809	3249	3553	3175	3276	3520	4184	2906	2956	2814	2913	2379	2932	3135	2935	3798	3413	3413	2962	2584	2626	2908	2809	3177	2799	2733	3077	3103	2332	3766	3955	4443	3716	4187	4902	3984	2325	2272	2765	5273	4697	4403	4327	3724	3513	3820	3558	amino acid carrier protein
COG1116	29945	29299	29355	28639	39090	32464	38746	35185	28550	28340	27905	27724	56001	55111	43194	54578	34436	33158	38636	35351	57604	56747	42769	51733	29614	26976	26971	29727	55948	60784	60855	52778	34926	35716	33161	35885	72478	66739	65865	69609	36688	37749	32571	32019	29160	30815	32395	33848	(ABC) transporter
COG1117	16443	14985	14154	16170	17414	16157	16252	15362	16091	16823	16405	15985	20054	19518	16535	18324	15705	15848	16361	16446	20908	20442	16482	18403	16562	15685	15854	17438	18332	20267	20273	17067	12452	14112	12320	11455	21752	19442	16887	18625	9928	11235	12642	12871	17251	16371	17212	16045	Part of the ABC transporter complex PstSACB involved in phosphate import. Responsible for energy coupling to the transport system (By similarity)
COG1118	3177	3736	5936	3007	4450	3706	4582	4041	2823	3037	2513	2548	12142	12181	7948	11595	4142	3794	4396	3644	13210	13148	6887	10182	2859	2309	2389	2482	10608	12119	13529	8913	4748	4640	4350	5082	16664	12897	8830	11243	5528	5600	3936	3888	2950	3173	3355	3865	(ABC) transporter
COG1119	5596	5678	3836	5604	7184	6410	6216	5518	5550	5332	5548	5807	4271	4088	5255	3494	5814	6247	6712	7063	4081	3994	5099	4520	6439	5909	5740	6345	4099	4408	3797	3860	3847	4369	3937	2691	2662	3715	3717	3432	2219	2788	3957	4172	5869	5730	6667	5972	(ABC) transporter
COG1120	17938	16866	14054	17315	22351	18689	20894	19671	18195	18511	18772	18576	19836	19108	17969	18486	17672	18613	21813	20411	19521	20356	18834	22405	19337	17621	17548	20481	20537	22150	21069	21752	16551	17775	15864	14532	21270	23260	27455	26800	14796	15859	16869	16314	18950	18157	20271	18956	(ABC) transporter
COG1121	9527	9051	9818	9051	11323	9113	10749	9490	9623	9846	9364	9261	17464	18277	14437	17079	9879	9820	10586	10841	17524	17862	13348	14455	9820	9203	9042	9757	16225	17207	19074	15579	12340	10354	11852	14015	21386	16354	11110	12032	15103	14222	11321	11123	9624	9632	9728	9616	(ABC) transporter
COG1122	8183	7766	10262	7715	10055	7892	8551	7951	8834	9386	8989	8756	17894	18843	13175	15432	7398	8115	8418	9210	18478	19122	11346	13666	9209	8132	7963	9590	14766	18269	20418	13473	5156	5950	4772	3688	22559	17174	10109	12079	2514	3427	6007	5725	8815	8188	9096	8160	ATPase activity
COG1123	19769	17881	18158	19253	30298	22727	29835	27124	17354	18629	18245	18421	30929	31027	27585	28407	24471	24025	33817	28296	28812	30317	26824	30931	20123	17417	17034	20649	36571	36511	35213	35025	18390	19012	17941	18186	36608	38860	39673	35299	14193	16472	19534	17983	20479	20117	23005	22903	(ABC) transporter
COG1124	561	608	503	447	1346	862	1711	1458	298	353	315	346	1746	1597	1610	1611	1316	1193	2158	1271	1099	1331	1456	1461	455	273	302	386	3070	2594	2622	3164	917	738	1144	1616	2310	2831	3133	2069	833	1035	1045	845	456	559	694	906	(ABC) transporter
COG1125	7109	6464	6571	6985	8695	7965	8061	8270	6935	7664	7527	7131	9290	9326	7965	8857	7035	8022	8867	8598	8772	9075	7533	7869	7255	7163	7167	7960	10041	10606	10810	9319	6983	6615	6656	6792	11086	10334	8012	7564	6706	6709	6992	6734	7609	6918	7691	7068	(ABC) transporter
COG1126	13558	13492	12646	12715	21511	16902	24175	22216	11314	11642	11166	11908	25567	23676	21600	31235	19524	17279	24924	18586	25236	24888	22790	28247	13460	10405	10112	12791	32880	30818	30546	33873	33489	27396	31727	42730	37175	41075	46524	45933	48117	44463	29174	27078	13212	14255	15874	17351	"ABC transporter, (ATP-binding protein)"
COG1127	23700	23479	16841	23483	19544	22309	18715	18467	26476	26072	25601	24468	17808	18218	18195	17274	21494	21131	19333	19727	18447	18473	19296	19488	24503	25687	26726	25267	17614	18441	18121	17170	17492	20257	19072	14502	20690	19051	20264	22446	15844	17179	17639	18571	24247	23796	23427	22683	lipid transport
COG1129	22490	20055	16700	21416	34659	24371	34139	31294	19091	19797	19364	19686	28999	28691	29009	29978	27849	27142	38002	32084	25408	25705	30223	30782	21395	19163	18202	21148	40987	39514	35230	42956	26327	25023	26884	28708	33895	43787	52810	43505	26987	28380	25634	24350	21297	22740	23812	25923	(ABC) transporter
COG1131	117386	105263	86751	115123	133590	114797	118179	115768	116326	122337	121522	117774	114320	112396	111388	98734	106137	113359	117151	127182	113562	113236	112414	111896	121158	117367	117363	127717	103831	120719	112851	107547	79250	91427	78281	57793	105785	111846	109945	107827	51415	62273	84846	85809	121572	115357	119942	115917	(ABC) transporter
COG1132	78544	74993	65572	77325	89102	79454	81871	80613	76659	78920	78548	76537	98572	101723	88692	89142	77121	80240	82652	86390	97932	99335	86277	90457	78082	78605	77848	80461	93903	104752	105364	92033	62226	67220	63187	53027	111026	103479	91806	92499	51954	56189	64302	65358	79160	77586	78202	78781	(ABC) transporter
COG1133	134	186	108	119	381	283	513	416	112	73	65	89	586	568	492	577	552	408	656	351	330	331	468	379	108	102	118	99	1227	992	1023	1157	199	229	453	472	872	1086	1275	779	262	319	307	274	90	145	173	245	transport protein
COG1134	16751	16010	13638	16708	16198	16074	15170	15181	18641	18896	18304	17015	14831	15000	15206	13999	15270	16055	15159	16498	14584	14637	15563	13796	16616	18481	18913	17329	14923	15572	14738	14721	12925	13556	13899	10707	15387	14827	15671	15969	12677	13155	13605	13691	16797	16480	15284	15462	(ABC) transporter
COG1135	3782	4026	4589	3552	4712	3962	4992	4664	3910	4116	3527	3478	7665	7462	5777	8849	4355	3806	5752	4270	7804	7841	5312	6518	3870	3161	3453	3895	8761	8346	9114	7032	7849	6238	7041	10695	10694	9070	7111	8158	10376	9106	6518	6180	3881	3683	4278	4181	Part of the ABC transporter complex MetNIQ involved in methionine import. Responsible for energy coupling to the transport system (By similarity)
COG1136	85027	78525	60345	84849	86310	83641	78932	77776	87214	89119	89682	86237	78596	77034	75063	70489	76497	80149	75441	84472	80304	79626	77940	79971	86891	88766	89033	91241	71334	80358	76306	72364	59144	69561	61270	47060	78375	79343	78592	82066	47253	54039	61585	63595	88894	85348	84745	81640	(ABC) transporter
COG1137	11615	11813	9063	11724	10513	11940	10188	9802	12811	12561	12413	12067	11494	11311	10266	10769	11589	11390	10385	10515	11817	11618	10646	11138	12089	12440	12918	12438	11029	11664	11431	9991	8976	10471	9857	7574	12939	11813	11976	12993	8104	8893	9061	9443	11944	11786	11834	11338	(ABC) transporter
COG1138	8437	8015	5683	8489	8138	8480	7678	7655	7901	7976	7861	7751	5852	6524	6424	5912	8517	8482	8424	8213	5485	5655	6909	6724	7645	8105	8410	7788	6993	6938	7148	8022	6950	7376	7562	6423	7046	6678	7909	7717	6909	7154	6782	7228	8367	8381	8019	8381	cytochrome c-type biogenesis protein
COG1139	12216	12101	6618	12359	11163	12859	9508	9795	14258	13509	14026	13880	6675	7322	8999	6651	10953	12210	8956	11919	6228	6600	9896	7080	13368	14950	14780	14217	6369	6752	5596	7077	9296	10047	9744	7186	4382	5670	6320	6027	7818	8268	9085	9618	12753	12385	12012	11200	Iron-sulfur cluster binding protein
COG1140	3109	2898	1893	2865	3256	2705	3051	2814	3443	3450	3047	3002	2415	2517	2988	2692	2680	2498	3315	2954	2760	2699	3154	3064	3217	2852	3032	2981	2766	2987	2628	3144	3751	3325	3463	3012	2932	3097	5550	5840	4655	4611	3437	3241	3244	3166	3048	3072	nitrate reductase beta subunit
COG1141	3889	3309	4975	3450	7572	4004	6467	6266	3095	3926	3736	3665	9197	9237	7682	7434	4476	4799	7781	6608	8563	8628	6465	7680	4325	2966	2805	4364	8367	9952	10250	9529	3336	3165	2511	2305	10436	10340	8647	7243	1613	1946	3556	2916	3655	3430	4620	4823	Ferredoxin
COG1142	1778	2048	2817	1626	1166	1413	972	829	2545	2487	2060	1788	5108	5346	3483	5133	1601	1211	878	1090	5236	5458	2751	3486	1763	1868	2135	1694	4071	4679	6161	3595	2339	1839	2842	2714	7050	4803	2000	2783	4136	3767	2359	2156	1702	1537	1304	1470	4Fe-4S Ferredoxin iron-sulfur binding domain protein
COG1143	30855	29560	24599	30650	27209	28598	24481	23296	33898	33278	32867	31937	34103	35624	29263	31440	26109	26997	23672	27341	35458	36055	28779	31341	31730	32759	33454	33105	29902	34389	36347	27745	19898	24009	21854	15543	41155	34432	27434	31944	16763	19295	21117	21719	32102	31121	30610	28625	"NDH-1 shuttles electrons from NADH, via FMN and iron- sulfur (Fe-S) centers, to quinones in the respiratory chain. The immediate electron acceptor for the enzyme in this species is believed to be ubiquinone. Couples the redox reaction to proton translocation (for every two electrons transferred, four hydrogen ions are translocated across the cytoplasmic membrane), and thus conserves the redox en…
COG1144	2498	2725	988	2259	1323	1952	1341	1171	4408	4088	3635	3205	1856	1330	2011	1460	2114	1655	1167	1463	1994	1867	2367	1944	2950	3458	3955	3044	946	819	729	884	1406	2004	1970	813	722	780	1189	1029	899	1355	1720	1686	2380	2177	1810	1936	"oxidoreductase, delta subunit"
COG1145	41	37	28	20	222	62	254	223	57	25	16	27	212	200	269	157	93	154	331	113	242	173	258	182	29	34	29	22	340	279	191	296	50	70	52	28	231	244	1258	1147	38	60	51	62	20	38	54	107	"4Fe-4S ferredoxin, iron-sulfur binding"
COG1146	9130	8666	7246	8848	12654	10502	11441	9991	8210	8321	8309	9044	7636	7691	7920	7546	10282	10169	12754	11525	7520	7287	8752	9582	10022	8055	8014	9914	9455	10397	8733	10118	9064	9727	8067	8419	8972	10614	14844	14995	7796	8246	8305	8174	9630	9726	11534	10675	metal cluster binding
COG1148	6465	6189	2910	6130	4047	5054	3100	2622	9823	10222	10669	10511	2727	2775	3751	2422	4129	4379	3561	4517	2508	2966	4618	3426	9341	10746	10342	11062	1792	1750	1545	1857	3608	4824	3828	1846	1452	2075	2220	2265	1655	2624	3533	4084	6113	6112	6076	5497	CoB--CoM heterodisulfide reductase activity
COG1149	12076	11057	6126	12015	10954	12213	8155	8096	15595	15580	16247	15850	4722	4954	6395	4552	8952	10609	7687	11356	4485	5325	7904	6067	14700	16059	15854	16948	4357	4728	3965	4870	8212	9544	8405	5128	2968	3678	4867	4713	6563	7455	8433	8112	13344	12110	12737	10772	"cobyrinic Acid a,c-diamide synthase"
COG1150	2155	2304	1669	2137	1104	1578	919	792	3631	3761	3660	3478	984	1068	1406	795	1483	1377	967	1351	937	1043	1720	1193	3063	3671	3648	3527	519	500	491	538	1126	1672	1404	639	482	549	895	709	576	866	1200	1303	1992	2000	1828	1810	"heterodisulfide reductase, subunit"
COG1151	3841	3975	2639	3645	3408	3906	2443	2430	5446	5379	5465	5431	1490	1535	2098	1363	3112	3437	2326	3446	1420	1682	2568	1930	5122	5509	5346	5680	1305	1286	1258	1314	2042	2799	2349	1368	845	1188	1436	1486	1083	1524	2190	2171	4121	3912	4234	3567	Catalyzes the reduction of hydroxylamine to form NH(3) and H(2)O (By similarity)
COG1152	130	100	50	129	100	125	79	58	161	221	263	240	27	33	25	32	61	88	101	104	25	35	39	51	202	183	172	316	18	20	11	10	128	143	76	57	16	16	17	24	44	79	116	114	167	129	202	117	"Part of a complex that catalyzes the reversible cleavage of acetyl-CoA, allowing autotrophic growth from CO(2) (By similarity)"
COG1153	0	0	0	0	0	0	0	0	0	0	0	0	0	0	0	0	0	0	0	0	0	0	0	0	0	0	0	0	0	0	0	0	0	0	0	0	0	0	0	0	0	0	0	0	0	0	0	0	"formylmethanofuran dehydrogenase, subunit"
COG1154	10791	10922	9447	10552	13090	12173	12200	10841	10197	10086	10158	10695	12610	12542	11310	12099	11906	11836	13128	12106	12738	12652	11204	12546	11813	10103	10046	11746	12335	13503	13087	11838	11071	10907	10824	9470	14187	13389	13234	14110	11308	11628	10462	10664	11298	11193	12920	11822	Catalyzes the acyloin condensation reaction between C atoms 2 and 3 of pyruvate and glyceraldehyde 3-phosphate to yield 1-deoxy-D-xylulose-5-phosphate (DXP) (By similarity)
COG1155	1361	1082	865	1342	1099	1083	852	831	1140	1221	1232	1194	544	603	677	366	1156	965	1000	957	491	467	699	662	1492	913	915	1525	383	468	518	564	619	840	649	396	395	696	992	514	340	501	749	774	1822	1501	1850	1388	Produces ATP from ADP in the presence of a proton gradient across the membrane. The V-type alpha chain is a catalytic subunit (By similarity)
COG1156	1299	1039	839	1283	1059	1051	818	818	1090	1160	1183	1136	527	590	653	350	1128	941	962	912	476	449	673	642	1419	879	866	1462	374	453	512	560	583	793	608	370	389	690	988	506	323	463	702	723	1763	1434	1713	1316	Produces ATP from ADP in the presence of a proton gradient across the membrane. The V-type beta chain is a regulatory subunit (By similarity)
COG1157	9638	9448	6403	9514	10786	10642	10262	9874	10568	10787	10531	10334	7614	6569	6880	7933	10007	10068	10609	9996	7886	7814	8429	10131	10392	10102	10594	11092	8495	8468	7531	9165	9221	10511	9194	8959	7332	8969	11516	12156	8195	8730	8746	8904	10117	9660	10398	9971	flagellum-specific ATP synthase
COG1158	14537	13822	9159	14370	15028	14589	14130	13382	15012	14839	14813	14566	10939	10650	11903	10138	14146	14206	14249	14706	11140	10647	12938	12531	14953	14856	15084	15207	11201	11368	10719	12173	10984	12586	11530	9042	10787	11513	14337	14108	9126	10232	11331	11537	14739	14730	14683	14306	"Facilitates transcription termination by a mechanism that involves Rho binding to the nascent RNA, activation of Rho's RNA-dependent ATPase activity, and release of the mRNA from the DNA template (By similarity)"
COG1159	14552	13948	11596	14177	14917	14269	14409	13920	14768	14726	14528	14257	14994	15505	14299	13825	14334	14266	14979	14834	15504	15384	14615	15029	14270	14550	14714	14620	14842	15547	16074	14924	11616	12865	11756	9668	17309	15380	16477	17133	9390	10341	11843	11939	14437	14449	14524	14477	"An essential GTPase that binds both GDP and GTP, with rapid nucleotide exchange. Plays a role in 16S rRNA processing and 30S ribosomal subunit biogenesis and possibly also in cell cycle regulation and energy metabolism (By similarity)"
COG1160	17167	16938	14117	16776	17401	17205	15982	15153	19108	19027	18711	18313	19898	20050	17212	18151	16133	16671	15953	16937	20881	20644	17182	18671	18414	18683	18882	19211	17868	19832	21078	17030	12872	14845	13310	10135	23492	19582	16445	18613	9895	11406	13170	13335	17785	17157	17785	16700	GTPase that plays an essential role in the late steps of ribosome biogenesis (By similarity)
COG1161	1162	1406	2610	1144	1139	1658	1866	2279	1005	1149	928	909	5053	5142	3141	4783	1678	1317	1257	903	5919	5508	2700	3706	1044	719	764	884	4084	5219	6108	3379	1538	1804	1128	1444	7918	5800	3984	5541	937	1127	1738	1632	1229	1225	1140	1284	Required for a late step of 50S ribosomal subunit assembly. Has GTPase activity (By similarity)
COG1162	10465	10836	8843	10041	11690	10873	11298	10537	10110	9468	9616	10033	12806	12854	11817	11959	11032	11085	11081	11486	13324	13337	11617	12644	10627	10207	9963	10268	11445	12499	12121	10440	9681	10098	9150	8283	12740	12455	11314	12627	8183	8742	9103	9613	10459	10799	11161	10891	May play a role in 30S ribosomal subunit biogenesis. Unusual circulary permuted GTPase that catalyzes rapid hydrolysis of GTP with a slow catalytic turnover (By similarity)
COG1163	170	126	112	138	141	108	70	77	134	148	128	113	59	34	68	58	114	127	124	105	52	54	82	38	110	85	90	124	66	56	22	66	66	74	55	26	44	70	89	81	28	48	72	64	122	87	96	120	GTP-Binding protein
COG1164	9418	8825	6065	9234	10099	10147	9519	9705	8979	8508	8877	9359	5789	6225	7275	5341	9599	10163	8871	10151	5746	5980	7953	5859	9647	9700	9101	9889	6095	6606	5913	6373	6004	6960	6369	4762	3920	4957	5420	5333	3280	4078	7278	7546	9471	9627	9810	9038	Oligoendopeptidase f
COG1165	3335	3069	4060	3193	3926	2696	3651	3275	2823	2985	2908	2822	7112	7221	5708	6093	2810	2917	3614	3773	7455	7408	4673	5572	3074	2867	2654	2973	5913	6797	7436	5138	2053	2223	1933	1484	7794	5899	3314	4136	1081	1476	2227	2185	2896	3137	2989	3169	Catalyzes the thiamine diphosphate-dependent decarboxylation of 2-oxoglutarate and the subsequent addition of the resulting succinic semialdehyde-thiamine pyrophosphate anion to isochorismate to yield 2-succinyl-5-enolpyruvyl-6-hydroxy-3- cyclohexene-1-carboxylate (SEPHCHC) (By similarity)
COG1166	4647	4894	4770	4510	4639	4928	4023	3254	4764	4378	4548	4601	6596	6799	5172	6478	4559	4847	3829	4590	6996	7019	4712	5152	5003	4578	4642	5067	5530	6318	6890	4186	4587	4305	4572	4665	7879	5641	2495	4010	5306	5184	4141	4505	5085	5067	5780	4677	Catalyzes the biosynthesis of agmatine from arginine (By similarity)
COG1167	29169	28684	21699	28331	39092	32739	39327	37823	26262	27381	26626	26870	30925	27678	29456	36016	33986	32253	39982	35036	30600	28292	32809	36565	29057	25073	25579	28863	38692	37991	32672	39761	45739	41930	42472	50213	37223	45429	62053	61568	56305	53446	39371	39096	28707	29544	32359	33910	"Transcriptional regulator, gntR family"
COG1168	4010	3281	2367	3796	4754	3558	4277	3986	3303	3477	3553	3596	2983	2638	3131	2861	3412	3528	3907	4219	3000	2826	3233	3040	4242	3211	3113	4101	2612	2721	2644	3018	2683	3034	2507	3668	1552	2480	2265	2230	1797	2059	2951	3046	4667	4512	4809	4269	Aminotransferase
COG1169	4028	3600	4519	3790	4683	3217	4176	3703	3548	3871	3818	3797	7499	7551	6154	6547	3169	3424	4123	4402	7755	7743	5172	5938	4003	3821	3463	3992	6427	7206	7920	5628	2396	2673	2369	2004	8028	6300	3600	4438	1358	1831	2595	2585	3475	3777	3675	3838	isochorismate synthase
COG1171	27259	24866	20759	27289	29987	28410	28683	28404	25871	26770	26914	26094	23820	23430	23038	23887	27537	27929	29659	28682	23372	22982	24751	25634	26657	25923	26489	28302	27329	28393	26231	29096	25524	26556	24911	23797	27961	29968	36737	36441	25282	25948	24745	24270	28086	27397	28814	27797	Threonine dehydratase
COG1172	22900	20445	16247	21917	33578	24353	33440	30458	19624	19986	19731	19944	28061	28317	28629	29180	27994	27175	36597	31656	24319	24423	29964	28466	21359	20001	18819	20967	41252	39565	35217	43458	24644	23627	26630	26678	34514	44060	53563	43486	26146	27897	24764	23517	21589	23480	23458	25699	(ABC) transporter
COG1173	39426	34144	31258	37544	54863	41236	51556	47040	34470	36006	35440	36385	49209	48855	45204	46514	43176	43348	55119	50463	45873	47470	46828	50767	38647	34425	33421	40031	58586	60544	55380	60028	32816	35247	33212	33412	55067	64194	73196	65485	26514	30160	34747	33092	39293	39716	41488	42988	Binding-protein-dependent transport systems inner membrane component
COG1174	4226	4243	5145	3908	8522	5239	8363	7596	3371	4081	3715	3932	11075	11030	9768	11234	5876	5971	9521	7782	10170	10486	8588	9780	4412	3584	3266	4272	12528	12942	13230	12506	8547	6546	7467	10139	14026	14465	12259	11431	10558	9742	7355	6948	3999	3841	4958	5604	(ABC) transporter
COG1175	46223	37367	35550	43094	74478	45516	67123	57375	34195	36915	36109	37488	64125	67593	61486	57918	48691	48726	70931	68507	59150	61528	62293	64919	41332	35219	32133	40123	72648	77014	72497	81605	41805	41459	37617	37335	66276	79672	90793	74829	31316	35055	44060	40201	43089	47022	46401	49692	binding-protein-dependent transport systems inner membrane Component
COG1176	11282	10755	10000	10824	16635	13089	16858	15826	9883	10463	10036	10054	17930	17601	15122	20250	14483	13960	18690	14785	17242	17994	16022	19805	10706	9478	9644	10904	24059	23667	22206	23764	21177	18002	20450	24663	25350	27339	30342	28777	28671	26984	18267	17758	10848	11436	12400	13911	transporter activity
COG1177	10390	10572	9858	9720	17004	12675	17327	15294	8636	8543	8105	8968	18742	18556	15829	22428	14489	13669	19344	15145	17720	18720	16590	20472	9927	8316	8092	9434	25638	24541	23024	25160	24618	19401	23696	29327	26691	28291	30920	29522	35886	32925	20540	19955	9416	10719	11965	13605	Binding-protein-dependent transport systems inner membrane component
COG1178	8290	8079	8026	7941	10940	8674	11672	10275	7003	6903	6649	6946	14758	14510	12118	15902	10252	9070	11431	9911	15266	15211	12614	15773	7580	6488	6362	7094	16091	16901	16121	16158	14342	12770	13571	16258	19209	19562	21242	21704	18959	18078	12499	11943	7684	8612	8451	9539	ABC transporter (permease)
COG1179	6179	6824	4080	5951	6195	6928	6008	5763	6228	5522	5721	6052	4293	4050	4718	4981	6454	6440	5725	5906	4635	4591	5276	5584	6572	5984	6064	6210	4606	4343	3662	3749	6759	6982	6645	6487	3951	5045	6271	7398	6834	6815	5987	6423	6332	6658	7228	6734	uba thif-type nad fad binding protein
COG1180	11045	10643	8197	10522	10312	10862	8732	7960	12201	11682	12170	12298	9646	9605	8717	9471	9241	9990	8699	10084	10164	10166	8848	9104	12582	11652	11661	13511	8536	10150	10187	8477	9540	9758	9496	6952	11305	9862	9951	11260	9937	10518	9245	8961	11956	11411	12556	10547	activating enzyme
COG1181	19089	18439	16722	18422	20991	18516	19182	17970	18975	19458	19066	18775	22555	23014	19736	21923	18533	18617	20000	19640	23208	23175	19694	22307	19441	18446	18549	19980	22455	24658	25101	22682	18028	18668	17834	16956	28339	25149	25057	27379	18323	18778	17067	17096	19422	18944	19986	19762	cell wall formation (By similarity)
COG1182	3719	4507	3384	3649	5126	5118	5793	5636	3084	3262	2807	3245	4560	4041	4202	7517	5291	4742	6316	4824	4030	3776	4689	4641	3726	2892	3063	3487	6782	5460	4933	6399	12794	9147	12048	13847	6158	5929	7824	7641	19567	17643	10416	10149	3350	3623	4397	4735	"Catalyzes the reductive cleavage of azo bond in aromatic azo compounds to the corresponding amines. Requires NADH, but not NADPH, as an electron donor for its activity (By similarity)"
COG1183	13124	13231	8754	12920	13387	13908	13471	13124	13837	13553	13504	13290	10139	9596	10692	10266	13930	13374	13563	12883	10780	9736	12086	11767	13542	13475	13859	13829	11565	11473	10691	11959	12823	13724	13209	11598	12467	12388	17282	17831	12941	13341	12254	12622	13258	13268	13851	13567	Cdp-diacylglycerol--serine o-phosphatidyltransferase
COG1184	130	72	62	101	88	82	78	67	68	68	69	70	92	87	82	76	90	84	70	88	40	61	74	66	55	48	60	84	142	182	189	293	34	62	44	24	88	198	108	109	20	36	28	38	94	70	79	80	translation initiation factor
COG1185	13918	13436	10769	13738	14311	13984	13335	12816	14476	14527	14368	14068	13848	14266	13068	12782	13561	13659	13837	13968	14212	14107	13272	14000	14348	14205	14484	14785	13611	14687	15077	13582	10678	12047	11052	8819	16507	14561	14484	15423	8864	9805	10928	11093	14329	13980	14363	13845	Involved in mRNA degradation. Hydrolyzes single-stranded polyribonucleotides processively in the 3'- to 5'-direction (By similarity)
COG1186	22504	22521	17081	21869	22910	22422	21931	20320	23406	22816	22463	22269	20820	20623	20365	19576	22892	22307	23147	22254	21062	20665	20999	21956	23240	22533	23155	23148	21414	22350	21678	21225	18054	20094	19097	15401	23179	22595	24880	25978	16036	17391	18050	18752	22564	22808	23587	22946	Peptide chain release factor 2 directs the termination of translation in response to the peptide chain termination codons UGA and UAA (By similarity)
COG1187	26558	27800	21606	26416	26506	27561	26964	25217	26544	25879	25118	25372	28648	27065	25355	28558	28686	26173	27573	25340	30459	28997	26133	29078	26732	24960	26238	25948	27595	28854	28569	25105	26084	27804	26454	24889	31798	30422	32073	36438	26533	27337	24593	25635	26508	27161	27801	27672	pseudouridine synthase activity
COG1188	8690	8590	6023	8639	9819	10157	10141	10205	8779	8712	8713	8521	7082	6321	7222	6914	9903	10032	10271	9600	7219	7022	8255	8393	8708	8738	9123	8986	8220	7822	6757	8251	8614	9182	8584	7724	6754	8210	11020	10872	7752	8101	8661	8699	9153	8962	9466	9246	heat shock protein
COG1189	10011	8842	8161	9822	10962	9952	10072	9862	10708	11294	11100	10566	10666	10413	9547	9190	8938	9758	10409	10499	10967	10782	9655	9902	10520	10508	10724	11505	10486	11924	11476	10600	6217	7667	6111	4014	12388	11347	12028	12556	3303	4595	7142	6765	10521	9829	10266	9524	hemolysin a
COG1190	12677	12106	9450	12607	12288	12121	11366	11301	13374	13575	13502	13103	12388	12414	11730	11515	11282	11470	10940	11969	13043	13096	11938	12612	13164	13297	13399	13648	10989	12129	12076	10353	9816	11073	9944	8435	12581	12071	11650	12618	8366	9090	9906	10148	13241	12727	12684	12349	lysyl-trna synthetase
COG1191	14850	14411	14843	14193	19174	15265	17562	18693	14689	15677	15026	14376	25585	25570	19997	22731	15132	16158	18051	17284	26341	26224	18901	23058	15389	13869	13993	15746	21574	26428	27837	21843	12855	14072	11897	11474	29464	27635	21311	23535	9889	10774	13790	13410	14868	14195	15606	15378	Sigma factors are initiation factors that promote the attachment of RNA polymerase to specific initiation sites and are then released (By similarity)
COG1192	42630	41442	42508	41850	47252	43314	45597	42531	41658	42677	40738	39814	59147	59298	48054	54913	44951	44267	49286	45430	58789	58811	46659	53835	41483	39425	40556	41628	60211	62835	65081	58834	35376	39301	36463	33136	72212	64359	59348	63714	30601	33200	35986	35118	41869	42631	43794	43345	"cobyrinic Acid a,c-diamide synthase"
COG1193	10684	10826	7906	10840	7872	9908	7463	8454	12130	11583	11695	11207	9730	10172	9668	8454	9342	9772	6174	8823	10143	10085	9607	8015	10303	12635	12603	10858	7611	8558	8709	6687	5563	7376	6940	3922	8990	7517	5396	6162	3329	4262	6638	7104	10286	10098	8819	9098	muts2 protein
COG1194	12533	12056	10067	12517	13698	13115	12929	12389	12326	12610	12683	12606	13296	13282	12173	12219	12766	12961	13333	13345	13399	13270	12346	13058	12946	12553	12569	13397	13107	14159	13640	12628	10203	11361	10318	8600	14237	13772	14120	14667	8578	9369	10279	10431	12911	12772	13343	12815	a g-specific adenine glycosylase
COG1195	8659	9158	7947	8329	10143	9183	9560	8828	8116	7590	7568	7840	11608	12573	10937	10618	10551	10168	10598	10036	11340	11100	10162	9658	8424	8170	8172	7991	11763	12308	13170	11442	7477	7322	8146	6952	14132	11216	9270	9596	7150	7301	7545	8020	7972	8605	8974	9098	"it is required for DNA replication and normal SOS inducibility. RecF binds preferentially to single-stranded, linear DNA. It also seems to bind ATP (By similarity)"
COG1196	49103	47519	41428	48008	46716	46094	43436	41732	51834	51253	51088	49394	54061	54137	48113	49388	44759	45878	41381	47135	55259	55336	47894	49649	49996	50714	50976	51381	47973	53101	53565	45907	38414	42063	39562	31787	58306	51072	43304	46296	34577	37667	38710	39193	49373	49336	48839	47088	Required for chromosome condensation and partitioning (By similarity)
COG1197	14007	13538	10864	13813	14576	14245	13726	13287	14579	14620	14462	14163	14077	14473	13290	12986	13814	13955	14110	14196	14478	14356	13549	14211	14452	14326	14575	14896	13851	14872	15290	13854	10916	12265	11237	9099	16628	14720	14722	15600	8968	9898	11282	11392	14417	14067	14474	13956	transcriptioN-repair coupling factor
COG1198	13924	13593	11770	13741	14012	13839	13230	12738	14521	14482	14352	14008	17953	18611	15201	16489	13525	13607	13698	13807	18585	18526	14647	16403	14223	14200	14483	14670	16709	18466	19837	15765	10658	12041	11146	9115	22706	18564	15415	17313	8990	9944	10967	11118	14257	13941	14241	13760	Primosomal protein n'
COG1199	13628	12358	11387	13348	14057	13467	13916	13493	12362	12859	12877	12600	13880	13266	11863	14636	13058	12497	13592	13033	15339	14864	12879	15673	13342	11868	12098	13807	13346	14966	14626	13689	14761	14960	13799	14162	16977	16860	19229	21812	16450	16438	13999	13736	14105	14106	14550	13874	helicase
COG1200	13713	13113	10673	13504	14435	13958	13510	12932	14185	14346	14123	13916	14056	14391	13104	12864	13520	13664	14048	13946	14429	14207	13352	14132	14121	13936	14171	14582	13741	14815	15221	13815	10629	11968	10958	8794	16643	14936	15657	16428	8808	9738	10844	10975	14202	13723	14226	13731	ATP-dependent DNA helicase recG
COG1201	10015	9588	7446	9964	10663	10282	10131	9653	9920	10075	10199	10108	7911	7379	8389	7519	9967	10389	10968	10668	7409	7415	9112	8861	10107	10376	10364	10754	8589	8069	6767	8493	9276	9888	9363	8810	6052	7449	10539	9511	8165	8529	8570	8995	9949	9668	10481	10284	purine NTP-dependent helicase activity
COG1202	3	4	44	6	6	5	8	5	4	9	5	3	9	10	7	8	6	7	7	6	6	9	8	9	4	4	2	5	5	7	3	5	2	2	2	2	3	4	6	4	1	1	3	1	4	1	4	3	Dead deah box helicase domain protein
COG1203	12213	10618	8399	11920	10695	10792	9119	9713	14055	14862	14569	13004	9757	9656	8840	8439	9470	10078	8861	10652	10222	10170	9426	9088	12351	13327	14060	13830	8910	10825	10495	8760	6036	8184	6763	3693	11281	10233	10097	10616	3426	4677	7167	6997	13023	11819	11279	10734	"CRISPR-associated helicase, cas3"
COG1204	1481	1843	680	1310	922	1176	1234	1120	2522	2218	1841	1574	1726	1067	1692	1561	1363	1193	948	902	1962	1579	1866	1623	1545	1982	2212	1387	1381	934	830	968	1387	1785	1525	1915	815	890	1771	1847	1062	1192	1191	1259	1231	1289	884	1141	helicase
COG1205	10810	9247	8470	10589	11742	10536	9506	9148	11153	11484	11922	11550	10339	11235	9827	8824	9064	10443	9222	12093	10175	10705	9799	9214	11435	11641	11216	12439	9259	11237	11143	9640	5971	7297	5897	3797	10305	9852	7839	7781	3042	4053	6785	6785	11634	11215	11117	9857	DEAD DEAH box helicase
COG1206	7785	6476	6853	7911	7328	7702	6580	6760	7721	8344	8451	8025	7623	7957	6164	6710	6620	7451	6914	7428	7555	7844	6202	6384	7874	8033	7973	9118	7521	8465	8703	7325	4230	5312	4436	2761	9437	7645	6157	6514	2192	3048	5220	5024	8700	7842	8486	7005	Catalyzes the folate-dependent formation of 5-methyl- uridine at position 54 (M-5-U54) in all tRNAs (By similarity)
COG1207	18219	17278	13027	18245	18512	19031	16959	17200	19708	19905	20024	19303	15874	16841	16215	14639	17425	18443	17377	18774	15838	16379	16813	16348	18902	19902	20218	20202	15858	17122	17157	16190	13590	15405	13826	10999	17799	16487	16906	17448	10464	11697	14329	14417	19048	18151	18290	17579	"Catalyzes the last two sequential reactions in the de novo biosynthetic pathway for UDP-N-acetylglucosamine (UDP- GlcNAc). The C-terminal domain catalyzes the transfer of acetyl group from acetyl coenzyme A to glucosamine-1-phosphate (GlcN-1-P) to produce N-acetylglucosamine-1-phosphate (GlcNAc-1-P), which is converted into UDP-GlcNAc by the transfer of uridine 5- monophosphate (from uridine 5-t…
COG1208	28738	28405	23790	28418	26848	28473	25769	25000	31679	30648	30288	29261	36939	37107	31000	33315	28014	28444	25121	27458	37808	37435	30815	32708	29119	30857	31553	29938	32463	36999	37028	30296	20612	24453	22375	16446	41605	37474	30503	33181	17137	19846	21289	22425	28642	28826	27746	27290	nucleotidyl transferase
COG1209	16044	16179	12102	15974	16383	16861	15703	14945	16148	15672	15900	15738	15993	15844	15784	14385	16899	16847	15880	16489	15945	15623	15681	15415	16371	16509	16520	16366	15721	16462	15140	14439	11990	13719	13016	9651	15693	15398	15944	16619	9930	11098	12188	13223	16348	16487	16429	16114	"Catalyzes the formation of dTDP-glucose, from dTTP and glucose 1-phosphate, as well as its pyrophosphorolysis (By similarity)"
COG1210	11082	10807	7920	11007	12689	12184	12676	12581	11492	11655	11241	10974	9256	8688	9709	9186	12057	11971	12888	12097	9377	9254	11024	10759	11102	11161	11468	11527	10084	9683	8791	10625	10459	11237	10286	10586	8118	10235	13567	12575	8912	9223	10784	10417	11447	11054	11456	11345	utp--glucose-1-phosphate uridylyltransferase
COG1211	13502	12985	10479	13407	14514	13772	13291	12774	13879	14221	14009	13679	13176	13062	12315	12108	13039	13310	14180	13639	13380	13336	12362	13358	14327	13418	13813	14794	12821	14256	13623	12331	10575	11748	10554	8670	14259	13647	14094	14767	8707	9615	10644	10773	14314	13568	14624	13613	Catalyzes the formation of 4-diphosphocytidyl-2-C- methyl-D-erythritol from CTP and 2-C-methyl-D-erythritol 4- phosphate (MEP) (By similarity)
COG1212	11613	11568	7838	11588	10462	11967	10306	10088	12680	12381	12318	12010	7376	6770	8022	7284	11341	11428	10354	10465	7488	7330	9176	8763	12126	12465	12898	12539	7978	7681	6562	7784	9334	10624	9956	7837	6608	7867	10510	10912	8300	9091	9430	9846	12110	11898	12016	11363	Activates KDO (a required 8-carbon sugar) for incorporation into bacterial lipopolysaccharide in Gram-negative bacteria (By similarity)
COG1213	2085	1902	1787	1894	2871	2251	2678	2210	1475	1630	1507	1644	1516	1376	1302	1944	2303	2261	3368	2540	1187	1158	1389	1545	2062	1324	1307	2028	2195	2116	2034	2833	3335	2530	3021	3694	1954	2190	2523	2276	4503	3970	2954	2812	2378	2185	2811	2196	nucleotidyl transferase
COG1214	13862	13328	10717	13650	14273	13955	13307	12799	14458	14527	14355	14054	13834	14255	13047	12768	13545	13634	13823	13924	14198	14094	13252	13986	14320	14200	14439	14756	13605	14670	15072	13569	10659	12000	11026	8814	16500	14554	14473	15404	8845	9780	10918	11090	14307	13932	14326	13782	Peptidase M22 Glycoprotease
COG1215	70335	64789	59642	71165	68337	70328	63812	64151	71226	74209	74382	70744	75148	77060	67992	67370	63226	68122	64183	70061	74790	75901	65789	65611	70618	73429	73263	75763	71242	78440	78635	65885	48847	55084	50285	39739	83369	73248	62393	64728	36438	40467	51092	51843	73491	69512	70471	65979	"Glycosyl transferase, family 2"
COG1216	56795	56173	50412	56530	58810	58145	54494	51441	57996	57609	57487	56362	64603	66675	61003	56948	56964	59098	55692	59751	63688	63595	58181	55640	56890	59446	59522	57518	60447	66809	65210	57491	37493	43273	41280	29151	67940	61887	53280	56021	28128	32493	39679	42681	56457	56733	56179	55771	"Glycosyl transferase, family 2"
COG1217	12698	12204	10288	12662	13380	13070	12757	12329	12428	12561	12697	12528	13343	13802	12344	12297	12833	12900	13179	13155	13685	13418	12425	13308	12916	12578	12600	13292	13225	14209	14707	13233	10156	11366	10353	8572	16301	14288	14170	15028	8617	9434	10310	10521	13133	12984	13519	12911	gtp-binding protein typa
COG1218	5685	6377	7829	5501	6026	5635	5668	4901	5329	4977	4834	5029	12305	13456	9174	11555	6817	6496	6466	6236	12139	12285	7738	8482	5231	5285	5385	4768	11536	12960	14344	10112	5016	4745	5716	5228	16452	12119	7214	8625	5801	5718	5012	5324	4938	5834	5725	5928	"3'(2'),5'bisphosphate nucleotidase"
COG1219	15311	14589	11765	14955	15629	14941	14550	13721	15900	16032	15923	15544	14973	14969	14139	13826	14695	14708	14765	15044	15525	15141	14459	15077	15904	15772	15911	16406	14611	15583	15911	14968	11431	13064	11982	9318	17243	15247	15350	16593	9313	10523	11768	11995	15556	15337	15695	15132	ATP-dependent specificity component of the Clp protease. It directs the protease to specific substrates. Can perform chaperone functions in the absence of ClpP (By similarity)
COG1220	9816	9281	6288	9705	9537	10054	8875	8657	10660	10783	10732	10545	5869	6072	6399	6181	9018	9264	9274	9147	6133	6179	7488	7728	10377	10495	10873	11041	6920	7154	7270	7721	8136	9103	8311	7162	8007	7648	9833	10469	7325	7858	8190	8181	10241	9899	10272	9716	this subunit has chaperone activity. The binding of ATP and its subsequent hydrolysis by HslU are essential for unfolding of protein substrates subsequently hydrolyzed by HslV. HslU recognizes the N-terminal part of its protein substrates and unfolds these before they are guided to HslV for hydrolysis (By similarity)
COG1221	1050	896	2467	1064	818	753	736	596	805	1031	886	801	4507	4749	2560	4639	734	741	839	702	4677	4861	1773	2955	1031	661	638	1125	3719	4339	5405	2883	2048	1294	2094	2469	6773	4472	1316	2395	3870	3447	1875	1778	1416	1120	1420	928	transcriptional
COG1222	2317	2149	1615	2242	2742	2047	2401	2169	2930	3007	2628	2590	1995	2073	2531	1521	1873	1976	2753	2711	1805	2072	2559	2392	2627	2665	2830	2669	1670	1873	1628	1933	1497	1652	1382	921	1160	1618	1813	1476	740	983	1596	1429	2299	2053	2238	2236	26S protease regulatory subunit
COG1223	18	18	9	7	128	16	152	120	43	30	13	14	210	103	185	91	19	88	192	33	215	122	184	121	7	39	18	6	362	130	64	141	23	65	56	16	97	95	1027	1018	43	47	32	38	6	10	9	52	"ATPase family, AAA"
COG1224	0	0	0	0	0	0	0	0	0	0	0	0	0	0	0	0	0	0	0	0	0	0	0	0	0	0	0	0	0	0	0	0	0	0	0	0	0	0	0	0	0	0	0	0	0	0	0	0	ruvB-like
COG1225	80896	75132	58879	81664	70476	76022	64990	67482	87058	89125	89165	84190	70526	71440	69413	62338	69042	72466	62019	73130	72869	73222	70271	67092	81630	89253	90876	87130	62633	69697	68353	59404	48068	60399	53284	34290	71934	65660	61204	65406	31025	38121	52856	54904	83368	79698	75587	74754	alkyl hydroperoxide reductase Thiol specific antioxidant Mal allergen
COG1226	1015	1557	1476	1036	1141	1473	1368	1311	1078	968	816	905	1214	1319	1359	1918	1937	1646	1608	1327	1032	951	1442	938	943	1137	1184	733	1679	1259	1371	1904	2821	1990	2860	3513	1421	1363	1172	1458	4406	3707	2263	2483	783	992	884	1093	PotAssium voltage-gated channel
COG1227	2210	2121	1142	2076	1685	1903	1794	1820	2873	2777	2484	2215	1500	953	1576	1507	1818	1686	1384	1432	1844	1668	1784	1678	2458	2395	2590	2451	1034	843	823	793	1589	1947	1680	2467	520	712	597	879	1174	1249	1739	1712	2484	2205	2187	1841	Manganese-dependent inorganic pyrophosphatase
COG1228	53482	47499	36555	55127	49532	54208	45844	49148	54206	56839	57061	54200	30258	30800	34343	25822	47510	51915	49825	51715	27855	28179	36714	31019	53360	55837	57591	58839	32668	35027	30517	33690	31990	38772	34287	22102	28213	30166	38921	34756	20455	24700	36423	35679	57413	52847	54949	49560	amidohydrolase
COG1229	348	330	350	315	567	488	642	475	375	291	263	291	1001	785	503	787	477	478	584	366	1201	1377	792	1950	344	295	265	306	489	621	434	559	287	702	328	194	528	1129	1554	1713	220	349	282	317	309	351	391	467	"formylmethanofuran dehydrogenase, subunit a"
COG1230	17353	17261	14855	16748	20541	19206	19273	17580	17450	17291	16692	16767	17659	17360	15934	16572	19978	19539	22665	19481	16667	16840	16451	17972	17770	16299	17175	17797	20517	20531	19438	20127	15365	16474	15839	13599	19762	19437	22830	23212	14254	15038	15384	15263	17199	17455	19298	18361	cation diffusion facilitator family transporter
COG1231	10657	10181	8816	10776	12427	11202	11267	10776	10882	11051	11270	11078	12728	13126	12591	13673	10514	11502	11620	12639	12328	13459	12011	12709	11192	11824	11660	11587	12260	12921	12318	12210	16795	13150	16194	15838	13522	11921	9270	10073	23740	21953	14653	14509	10725	10554	10922	10977	L-amino-acid oxidase activity
COG1232	17605	14781	12710	17807	17398	16604	15544	15451	17915	18948	19060	18287	14984	14294	13940	12942	14164	15647	14843	17378	14977	15188	14551	15112	17783	18360	18422	19645	12780	14419	13688	13269	10030	13067	10464	7129	12652	13005	12228	12498	5521	7647	11344	11174	18634	17296	17783	16387	protoporphyrinogen oxidase
COG1233	32116	27906	28611	32265	32713	29642	29537	30042	31029	33324	33313	31310	37273	38675	33142	33477	27527	30255	29211	33485	36555	37553	31505	32386	30721	32628	32034	33080	33759	38443	39080	34437	22270	23836	23254	16663	40469	36679	27665	28315	19336	21146	24191	23898	32295	31027	30107	29593	phytoene
COG1234	13098	12208	10030	12403	13617	11679	12129	11392	13474	13470	13000	13165	13420	14155	13706	11494	11573	11869	12819	12829	13029	13639	13053	12702	13706	12904	12842	13716	12245	13792	13453	12301	8572	9559	8030	5851	13113	12889	13372	13350	4785	6086	9217	9343	13282	13008	13283	12903	"Zinc phosphodiesterase, which displays some tRNA 3'- processing endonuclease activity. Probably involved in tRNA maturation, by removing a 3'-trailer from precursor tRNA (By similarity)"
COG1235	19322	18517	15479	19384	19061	20675	18724	18548	20000	20114	20298	19571	18720	17751	16750	17381	19386	20253	18048	18797	19542	19212	18371	20487	19782	20283	20559	20951	17858	18909	18085	17681	16337	18629	17186	14046	19996	19515	20939	21895	14931	15993	16255	16830	19841	19502	19932	18966	domain protein
COG1236	10434	12082	9088	9903	9881	10832	10363	9394	11333	10131	9754	9880	13561	13004	11898	12461	12689	11454	10705	9692	14145	13686	11990	13376	10410	10630	10950	9382	13094	13200	12562	11771	9453	10639	10896	8602	14434	13684	14123	15709	8835	9238	8568	9705	9510	10421	10021	10800	cleavage and polyadenylation
COG1237	4147	4119	2243	4131	3772	4148	2863	2615	5494	5123	5220	5277	1746	1831	2316	1383	3443	3801	2889	3873	1619	1875	2718	2208	5200	5203	5236	5708	1638	1687	1410	1672	2143	3015	2386	1124	1028	1390	1770	1652	1059	1524	2410	2331	4737	4366	4831	3796	beta-lactamase domain protein
COG1238	6570	5944	4785	6480	6806	6825	6967	6824	5986	6446	6294	6010	5039	5245	4853	5384	6939	6611	7720	6372	4978	4854	5681	6366	6048	5792	6157	6438	6945	6906	7099	8005	6372	6852	6540	6221	8212	7885	10385	10222	6579	6813	6256	6393	6842	6606	6899	6994	Membrane
COG1239	12836	11755	10708	13097	11858	12018	9877	10451	14637	15369	15390	14312	14910	15831	13033	13384	9943	11628	9355	12490	14860	15582	12325	12418	13359	14948	15046	15036	13055	15210	15858	12283	9171	10123	9243	7178	16885	13730	9137	10050	7593	8061	9163	9047	13546	12313	11910	11238	magnesium chelatase
COG1240	27151	23386	16109	28198	22364	25414	20479	22486	29471	30896	31716	28997	13663	13027	16857	12729	20646	23065	18069	23619	13521	13922	19199	16256	27463	30560	31165	30713	13006	13431	11080	14075	18244	21488	19158	14840	9894	13095	17096	15816	15714	16978	19399	19862	29636	27026	25708	24230	magnesium chelatase
[truncated: 3,710 more rows]
